# Supplementary material for: Identification of an algal xylan synthase indicates that there is functional orthology between algal and plant cell wall biosynthesis
Source: New Phytol. 2018 Feb 20;218(3):1049–60. doi: 10.1111/nph.15050 (PMC5902652; doi:10.1111/nph.15050)
Supplement: Supplementary file 2 — Notes S1 Newick tree files and sequences used for Figs 2 and S1–S8. [file NPH-218-1049-s002.zip]

Archive with 18 entries (18 files):
- FigureS4sequences.fa
- FigureS6tree.txt
- Figure2tree.txt
- FigureS7tree.txt
- FigureS8tree.txt
- FigureS5tree.txt
- FigureS4tree.txt
- FigureS3tree.txt
- FigureS7sequence.fa
- FigureS2sequence.fa
- FigureS3sequence.fa
- FigureS6sequence.fa
- FigureS5sequence.fa
- FigureS8sequence.fa
- FigureS2tree.txt
- FigureS1tree.txt
- FigureS1sequence.fa
- Figure2sequence.fa
