# Supplementary material for: Identification of an algal xylan synthase indicates that there is functional orthology between algal and plant cell wall biosynthesis
Source: New Phytol. 2018 Feb 20;218(3):1049–60. doi: 10.1111/nph.15050 (PMC5902652; doi:10.1111/nph.15050)
Supplement: Supplementary file 2 — Notes S1 Newick tree files and sequences used for Figs 2 and S1–S8. [file NPH-218-1049-s002.zip › FigureS4sequences.fa]

>AT2G38650
MKGGGGGGGGGGGGKRRWKVLVIGVLVLVILSMLVPLAFLLGLHNGFHSPGFVTVQPASSFESFTRINATKH
TQRDVSERVDEVLQKINPVLPKKSDINVGSRDVNATSGTDSKKRGLPVSPTVVANPSPANKTKSEASYTGVQ
RKIVSGDETWRTCEVKYGSYCLWREENKEPMKDAKVKQMKDQLFVARAYYPSIAKMPSQSKLTRDMKQNIQE
FERILSESSQDADLPPQVDKKLQKMEAVIAKAKSFPVDCNNVDKKLRQILDLTEDEASFHMKQSVFLYQLAV
QTMPKSLHCLSMRLTVEHFKSDSLEDPISEKFSDPSLLHFVIISDNILASSVVINSTVVHARDSKNFVFHVL
TDEQNYFAMKQWFIRNPCKQSTVQVLNIEKLELDDSDMKLSLSAEFRVSFPSGDLLASQQNRTHYLSLFSQS
HYLLPKLFDKLEKVVILDDDVVVQRDLSPLWDLDMEGKVNGAVKSCTVRLGQLRSLKRGNFDTNACLWMSGL
NVVDLARWRALGVSETYQKYYKEMSSGDESSEAIALQASLLTFQDQVYALDDKWALSGLGYDYYINAQAIKN
AAILHYNGNMKPWLELGIPNYKNYWRRHLSREDRFLSDCNVNP
>Os11g03160
MKGHHSLPPSTPPKRRCTALAAAVPALVVCSILLPLVFLLGLHRPGHGSEERAAVVISTELGFSKHKHLDGR
MKHKLLKDVSRKKIPGSDGILDEKSGSRSKSKSVSTKSKEKLKGVFSLVQLKNETRKNKELHTQRRYQLKDL
SWRSKDTTIDKKENQDQEVEHENPRSCELEYGSYCLWSVEYKEVMKDFIVKRLKDQLFMARAHYPSIAKLKN
QETFTRELKQNIQEHERMLSDTIADADLPPFFAKKLEKMERTIERAKSCEVGCTSVERKLRQLLDITEDEAY
FHTRQSAFLYHLGVQTMPKTHHCLNMRLTVEYFKSTSIHTVQSNKQKLEDPTFHHYVIFSKNVLAVSTTINS
TVMNSKDSGSIVFHLFTDSQNFYAMKHWFDRNMYLEATVHVTDIEDHQKLSKDVDFHDMKLLRPAEEFRVTF
RNHYQSFQKQMKTEYISTFGHSHFLLPDLLPSLNRVVVLDDDLIVQKDLSSLWNLNMGGKVVGAIQFCEVKL
GQLKAYTEERNFGTNSCVWLSGLNVVELKKWRDLHITSRYDQLLQKLQKDSVTSFPLKVLPISLLVFQDLIY
PLEDSWVQSGLGHDYGVSQTDIKRSVTLHYNGVMKPWLDLGIHDYKGYWRKYMTNGERFMTECNIH
>Os12g02910
MKGHHHHHSLPPSPPPKRRCTALAAAVPALVVCSILLPLVFLLGLHRPGHGSEERAAVVISTEMGFSKHKHL
DGRMKHKLLKGYSLYTVSQGFVAILDVSRKKIPGSDGILGEKSGSRSKSKNVSTKSKEKLKGVFSLVQLKNE
TRKNKELHTQRRYQLKDLSWRSKDTTIDKKENQEVEHEENPKSCELEYGIYCLWSVEYKEVMKDFIVKRLKD
QLFMARAHYPSIAKLKNQETFTRELKQNIQEHERMLSDTIADADLPPFFAKKLEKMEHTIERAKSCEVGCTS
VERKLRQLLDITEDEAYFHTRQSAFLYHLGVQTMPKTHHCLNMRLTVEYFKSTSIHTVQSNKQKLEDPTFHH
YVIFSKNVLAVSTTINSTVMNSKDSGSIVFHLFTDSQNFYAMKHWFDRNMYLEATVHVTDIEDHQKLSKDVD
FHDMKLLRPAEEFRVTFRNHSQSFQKQMKTEYISTFGHSHFLLPDLLPSLNRVVVLDDDLIVQKDLSSLWNL
NMGGKVVGAIQFCEVKLGQLKAYTEERNFDNNSCVWLSGLNVVELKKWRDLHITSRYEQLLQKLQKDSVTSF
PLKVLPISLLVFQDLIYPLEDSWVQSGLGHDYGVSQTDIKRSVTLHYNGVMKPWLDLGIHDYKGYWRKYMTN
GERFMTECNIH
>Os05g40720
MKGQGGGAGAPAKRRWRSVAAAAAALALLFLSVGVPLAVLLGLHQRFPSMYLADESAVSVFGGSEGGGWEPN
TSQENDRLPVNDTNKFPPSIEKSAFAISWILFHMALFCISTAIKALFLSFWHDWSKTNTGNSDAESNGTNNQ
PSIDKPISNTSIHPGLPIKQIVIFDDISLLSNTDADPKDNFEQGLPGDESIKSCQLEFGSYCVWSVEHKEVM
KDSVVKRLKDQLFVARAYYPSIAKLEGMEKLSHEMKQSIQEHEHMLSEAICDADLPAFHGANMAKMEKTIAA
AKSCLIECTNFEKKLRQLLDMTEDEAHFHARQGAYLYRLGVQTLPKSLHCLSMRLTVDYFKSFADMEYSNVQ
KLENPVLRHYVIFSTNLLASSMTVNSTVINSEESANVVFHLVTDAQNFYAFKNWFIRNSYKEATIGVLNFED
FQATHLDNRRVEHLSPYEEFRIASHSNARIPNTQMRTEYISVFGHSLFLLPELFSNLKRVIVLEDDTIVQRD
LSHIWNLDLKGKVIGAVQSCRVRLRHLRPYLVDFPYDASSCIWMSGVSVIDLNKWREHDVTAVRNRVLQKLQ
HGPEASWRAAVLPAGLLAFQNLVHPIEAQWIQSGLGHDYGVNHGAIKKAGILHYNGNMKPWLELGIRRYRKY
WRRYLPRDDPFLIDCNVNP
>Os03g21250
MKATPPPAKRRRGPRLAVLALVFCSLLVPIAFLFNRFPAVYVTDERPQQEIDLPSFGRMGLERSGGVTVVKP
EDGSGANAETKDTPEMIHRGGINSHHHSDNVPSKVSANPKVPPPPKIEPLKPKAKSVPVPVQRTEVISGNNM
KPAKVQNADDVEKAKACQLEFGSYCLWSIEHKEVMKDTIVKRLKDQLFVARSYYPSIAKLKGKEALTRGLKQ
NIQEHERVLSESIVDADLPSFIKSKIEKMDQTIGRAKACTVDCSNVDRKLRQILHMTEDEAHFHMKQSAYLY
NLGVHTMPKSHHCLNMRLTVEYFKSAPLDSDDSAVHKFNVPDHRHYVILSKNVLAASVVINSTVSNSEETEN
VVFHILTDAQNFYAMKHWFGRNSYRESAVHVINYEHIILENLPEFSSQQLYLPEEFRVFISNLERPSEKTRM
EYLSVFSHSHFFIPEILKDLKKVIVLDDDVVVQRDLSFLWNIDMGDKVNGAVKFCGLRMGQLRNLLGKATYD
PQSCAWMSGVNVIDLEKWREHNVTENYLQLLKKFQHNDDEASVRAAALPISLLAFEHLIYPLDERLTISGLG
YDYAIKEELVRNSVSLHYNGNMKPWLELGIPDYRKYWKRFLTRDERFMDECNVSP
>Os07g48370
MKATLLPPPPPPAKRRRGPRVAVLALFLCSLLVPLAFLFDRSQSGYVTTDERRRQEVVLPEFHHVEKADGDG
TVNGLNQDAPKKTPKVNSGGLQKHKQTDRHTSRISTKPKVLPSPKVDPSEAVKESTQGTREVSKVRKRLDKG
TNTDEVENEKACQLEFGSYCLWSREHKVVMKDSIVKRLKDQLFVARSYYPSIAKLEGQEELTVLMKQNIQDH
ERVLSVSTVDADLPSFINKKMEQMEQTIARAKSCTVDCRNVDRKLRQILDMTEDEAHFHMKQSAFLYNLGAQ
TLPKSHHCLSMRLTLEYFTSSSLGSNDSSARKFSAAHGRHYVILSKNILAASVVINSTVNSSKDPKKIIFHI
LTDAQNFYAMKYWFDKKSYREAAIHVVNYEDIIKEKLTKFNVRHLYLSEEFRVLVRSTEQPAGKTRMEYLSL
FSHSHFFIPEIFKDLNKVVVLDDDVVVQRDLSFLWSLDMGDKVNGAIEFCGLRLGQVRNLLGSTTVDTKSCA
WMSGINVINLDKWRKHKVTENYLLLLKKFLTKDETSLRAAAFPLSLLSFQHLIYPLDERLILSGLGYDYAID
EDVARSSAALHYNGNMKPWLELGIPSYRRYWKRFLTRDDKFMDECNIIP
>Os01g52710
MKVYITSAAPLAGEATKAMASPPSPPPHQHQQAATRRGCRSAVVTGLLAGVLLFRAALLTIEAGASLCPSTT
GCLDWRAGLGDWLYGGSGDAMEEFMKEWRRGRREASLLDPVVVEAAPDSLDGLMAEMDTMLASYDRLDMEAV
VLKIMAMLLKMDRKVKSSRIRALFNRHLASLGIPKSMHCLTLRLAEEFAVNSAARSPVPLPEHAPRLADASY
LHVTIVTDNVLAAAVAVASAVRSSAEPARLVFHVVTDKKSYVPMHSWFALHPVSPAVVEVKGLHQFDWRDGG
AIASVMRTIEEVQRSSMEYHQCDASVVREYRRLEASKPSTFSLLNYLKIHLPEFFPELGRVILLDDDVVVRK
DLTGLWEQHLGENIIGAVGGHNPGEDGVVCIEKTLGDHLNFTDPEVSNVLESARCAWSWGVNVVNLDAWRRT
NVTDTYQLWLEKNRESGFRLWKMGSLPPALIAFDGRVQAVEPRWHLRGLGWHTPDGEQLQRSAVLHFSGPRK
PWLEVAFPELRELWLGHLNRSDSFLQGCGVVE
>AT3G58790
MKFYISATGIKKVTISNPGVGIGKGSGGCAAAAAALAARRFSSRTLLLLLLLLAIVLPFIFVRFAFLVLESA
SVCDSPLDCMGLRLFRGGDTSLKIGEELTRALVEETTDHQDVNGRGTKGSLESFDDLVKEMTLKRRDIRAFA
SVTKKMLLQMERKVQSAKHHELVYWHLASHGIPKSLHCLSLRLTEEYSVNAMARMRLPPPESVSRLTDPSFH
HIVLLTDNVLAASVVISSTVQNAVNPEKFVFHIVTDKKTYTPMHAWFAINSASSPVVEVKGLHQYDWPQEVN
FKVREMLDIHRLIWRRHYQNLKDSDFSFVEGTHEQSLQALNPSCLALLNHLRIYIPKLFPDLNKIVLLDDDV
VVQSDLSSLWETDLNGKVVGAVVDSWCGDNCCPGRKYKDYFNFSHPLISSNLVQEDCAWLSGMNVFDLKAWR
QTNITEAYSTWLRLSVRSGLQLWQPGALPPTLLAFKGLTQSLEPSWHVAGLGSRSVKSPQEILKSASVLHFS
GPAKPWLEISNPEVRSLWYRYVNSSDIFVRKCKIMN
>QPDY_29550
MKLYVSPSMRRITIFTPHRSRLADVVRWRVVTRHWRKRCVLLSLLAILLVLPFAFISSALFALDGHRDCAGQ
GCTTVNRIASGKRPGAWRNREKELWVDSPAALAAALKAGSGWRTALADDLPDTVQQLVDEATAFSYDTETII
FKLKAMVEGHEEKARVAKLQRALYRHFASRGVPKGLHCLSLRLTAEYSRAEIASNALPPNPLRHRLTDNSLH
HFVLITDNVLAASVVVASTVKNAFHPEKVVFHIVTSEMTYPAVYAWFSMMRNTVKPAVLEVRGTHEMDWITQ
ESVLLAEDEAEGPPIIGRRQPLTTRTATTSLTSSDSDIGHAHAEVSGSWKGRAGGGKGGASSGSARTQQVTG
MPSGKHPFVLNHLRMYLPRIFPALDKVILLDDDVVVQKDLSALLELPLHGNITAAVEMCGGGGSSSSGGGGG
GWAVPKLFKSYLNFSSPIIAHNFDPDECAWAFGMNMFDLRAWTVADITGTYEQWQEKNMAMNFTLWRLGTLP
PALISFHGRVQLLDPSWHMLGLGLDQPEADPALIRKSAVIHYNGPAKPWLDLAIAEYRSFWTRYVDFDNELI
RQCNM
>AT5G54690
MQLHISPSLRHVTVVTGKGLREFIKVKVGSRRFSYQMVFYSLLFFTFLLRFVFVLSTVDTIDGDPSPCSSLA
CLGKRLKPKLLGRRVDSGNVPEAMYQVLEQPLSEQELKGRSDIPQTLQDFMSEVKRSKSDAREFAQKLKEMV
TLMEQRTRTAKIQEYLYRHVASSSIPKQLHCLALKLANEHSINAAARLQLPEAELVPMLVDNNYFHFVLASD
NILAASVVAKSLVQNALRPHKIVLHIITDRKTYFPMQAWFSLHPLSPAIIEVKALHHFDWLSKGKVPVLEAM
EKDQRVRSQFRGGSSVIVANNKENPVVVAAKLQALSPKYNSLMNHIRIHLPELFPSLNKVVFLDDDIVIQTD
LSPLWDIDMNGKVNGAVETCRGEDKFVMSKKFKSYLNFSNPTIAKNFNPEECAWAYGMNVFDLAAWRRTNIS
STYYHWLDENLKSDLSLWQLGTLPPGLIAFHGHVQTIDPFWHMLGLGYQETTSYADAESAAVVHFNGRAKPW
LDIAFPHLRPLWAKYLDSSDRFIKSCHIRAS
>JOJQ_40779
MKVYISPSMNRITISTSPYFLDPLRIKVAVRYLSFRSILWGLLFTAFFLPFAFILTALISLEGVSDCRSVDC
VYRGRRLGPYSEGLPHVETRPIRSSGALLGALTAGIASRGLSKEDVPDSVEQLTALTKSQHLDSRAVVVKLK
HMVEAGEEKLRVAKLQRALYRHFASKGIPKGLHCLSLRLTAEYALNPKARQPLPEPFRQSRLTDNSYFHFVL
ITDNVFAASVVVRSAVENARQPEKYVFHIVTDKMSYAAMRAWFALSPPSLAVVEVLGIHNFEWLSQEKVPIL
DLVDHSEALKRHFFGEQGMETNSTDTPGTLAAKLAARNPKYISIMNHLRMYLPQVLPLLEKVVFLDDDVVVQ
RDLGGLWDIPLQGRVMGAVETCRGADSKVMSKRFKSYLNFSNPQIADNFDPDRCAWAYGMNVFDLARWRQSD
VTEVYHYWQRQNIATNLSLWRLGTLPPSLIAFDHQMQPIDPSWHMLGLGYQPESNKASIDSAAVLHYNGAAK
PWLELAIPEYRPYWTKYVNYTNEFVHQCNIFD
>MFZO_26440
MKVHIYPNMRRITISTSPHLFDPLRFKVAVRYLSFRSIIFLLLLTAFFLPFVFIYTALMSLESLGECRSTEC
LARGRRLGPYAERSDVIETSMLEPAPALLGATTAGSGPGEVGQKVPDSKLTKLTTSLTKSQQTEALVTKLKD
MVDAGEEEVRVAKLQRALYRHFASKGIPKGLHCLSMRLTTEYSLNPEARKPLPEPSLAPRLTDNSLFHFVLI
TDNVFAASVVVRSAVNNTQHPEKYVFHVVTDKMSFAAMHTWFVLSPPTPAVVEVLGVHQLDWLTKESVPVLE
LIESSEALKRHYFGDQGMEANTTDSPGLLAAKLAARNPKYISIMNHLRMYLPQVFPALAKVVFLDDDVVVQG
DLAPLWDIPLHGRVMGAVETCQGADKKVMSKRFKSYLNFSDPLIASRFDPEKCAWAFGMNTFDLEAWRQSNI
TEVYHFWQRKNMEASLSLWRLGTLPPSLIAFDRHMEPIDPAWHMLGLGYQPDTDMEAVRNAAVIHFNGAAKP
WLELAIPKYRSLWSRYVNYSNEFVHQCNIFD
>AT3G01040
MQLHISPSMRSITISSSNEFIDLMKIKVAARHISYRTLFHTILILAFLLPFVFILTAVVTLEGVNKCSSFDC
FGRRLGPRLLGRIDDSEQRLVRDFYKILNEVSTQEIPDGLKLPESFSQLVSDMKNNHYDAKTFALVFRAMVE
KFERDLRESKFAELMNKHFAASSIPKGIHCLSLRLTDEYSSNAHARRQLPSPELLPVLSDNAYHHFVLATDN
ILAASVVVSSAVQSSSKPEKIVFHVITDKKTYAGMHSWFALNSVAPAIVEVKSVHQFDWLTRENVPVLEAVE
SHNSIRNYYHGNHIAGANLSETTPRTFASKLQSRSPKYISLLNHLRIYLPELFPNLDKVVFLDDDIVIQKDL
SPLWDIDLNGKVNGAVETCRGEDVWVMSKRLRNYFNFSHPLIAKHLDPEECAWAYGMNIFDLRTWRKTNIRE
TYHSWLKENLKSNLTMWKLGTLPPALIAFKGHVQPIDSSWHMLGLGYQSKTNLENAKKAAVIHYNGQSKPWL
EIGFEHLRPFWTKYVNYSNDFIKNCHILE
>AT5G15470
MQLHISPSMRSITISSSNEFIDLMKIKVAARHISYRTLFHTILILAFLLPFVFILTAVVTLEGVNKCSSIDC
LGRRIGPRLLGRVDDSERLARDFYKILNEVSTQEIPDGLKLPNSFSQLVSDMKNNHYDAKTFALVLRAMMEK
FERDMRESKFAELMNKHFAASSIPKGIHCLSLRLTDEYSSNAHARRQLPSPEFLPVLSDNAYHHFILSTDNI
LAASVVVSSAVQSSSKPEKIVFHIITDKKTYAGMHSWFALNSVAPAIVEVKGVHQFDWLTRENVPVLEAVES
HNGVRDYYHGNHVAGANLTETTPRTFASKLQSRSPKYISLLNHLRIYIPELFPNLDKVVFLDDDIVVQGDLT
PLWDVDLGGKVNGAVETCRGEDEWVMSKRLRNYFNFSHPLIAKHLDPEECAWAYGMNIFDLQAWRKTNIRET
YHSWLRENLKSNLTMWKLGTLPPALIAFKGHVHIIDSSWHMLGLGYQSKTNIENVKKAAVIHYNGQSKPWLE
IGFEHLRPFWTKYVNYSNDFIKNCHILE
>Os03g11330
MQLRISPSMRSITISSSNGVVDSMKVRVAPQPPPPPPPLALQGVVTPGAGRRGGGGGGGGGGGGWWGAGWYW
RAVAFPAVVALGCLLPFAFILAAVPALEADGSKCSSIDCLGRRIGPSFLGRQGGDSMRLVQDLYRIFDQVNN
EESPDDKRIPESFRDFLLEMKDSHYDARTFAVRLKATMENMDKEVKKLRLAEQLYKHYAATAIPKGIHCLSL
RLTDEYSSNAHARKQLPPPELLPLLSDNSFQHYILASDNILAASVVVSSTVRSSSVPHKVVFHVITDKKTYP
GMHSWFALNSISPAIVEVKGVHQFDWLTRENVPVLEAIENHRGVRNHYHGDHAAVSSASDSPRVLASKLQAR
SPKYISLLNHLRIYLPELFPNLNKVVFLDDDIVIQRDLSPLWKINLEGKVNGAVETCRGEDNWVMSKRFRTY
FNFSHPVIARSLDPDECAWAYGMNIFDLAAWRKTNIRETYHFWLKENLKSGLTLWKFGTLPPALIAFRGHLH
GIDPSWHMLGLGYQENTDIEGVRRSAVIHYNGQCKPWLDIAFKNLQPFWTKHVNYSNDFIRNCHILEPQYDK
E
>Os12g38930
MQIRLSPSMRSITISSSGIGIGGGNGGGGGGGGGVGSGLLDLMKLKAAARHFSYRTVFHTVLILAFLLPFVF
ILTALVTLEGFNKCSSLDCLGRRLGPRLLGRGNDGSMRVMRDLYRMLDEINSEEVPVDLKVPDSFDEFIWDM
KNNDYDLRSFAFRLKATMESMDRELRTSRLSEQLNKHYAAIAIPKGLHCLSLRLTDEYSSNALARKQLPPPE
LIPRLSDNSYLHFVLASDNILAASVVVSSTIRSSLKPGRIVFHVITDKKTYPAMHSWFALNTLSPAIVEVKG
VHQFDWLTRENVPVLEAIETQHTVRSRFHGNHLARNSAGDSPRVFAAKLQAGSPTYTSVLNHIRIYLPELFP
NLNKVVFLDDDVVVQRDLSSLWDIDLGGKVNGAVETCRGGDTWVMSKRFRNYFNFSHPLIANNFDPSECAWA
YGMNIFDLSAWRKTSIKDKYHHWVRENLSSNFTLWRLGTLPPGLIAFRGHVHPIDPSWHLLGLGYQEKTDIP
SVQKAAVIHYNGQSKPWLDIGFKHLQPFWTRHVNYSNEFIRNCHIMEPQL
>SmXP_002983680
MQVHISPSMRRITISTSNGFLDPLKIKVAARYLSHRCLFWSILFLAFLLPFIFITTALITLEEVNKCSSMYC
LGRKIGPKLHWRSDPTRQSRHVHSIVMQASKSDLPAGENVPESFSEFVAEVEANRYDGKTCILKLKAMLELQ
EQRTRTAKLQEAVYRHFASSGIPKSMHCLALKLTAEYSSNANARRELPSPELTYRLTDHSFHHFVLATDNVL
AASVVVSSVIRNSAQPQKVVFHVVTDKKTYAAMHAWFALNPLPPAIVEVKSLHQFEWLTKDNIPVLEAMENH
SDIRRYYHGDHTAGADLNVSPTILASRLQARSPKYISILNHLRIYLPELFPELDKVVFLDDDVVAQKDLSPL
FGIDLNGRVNGAVETCRGEDPYVMSKRFKTYFNFSHPLIANHFDPEKCAWAYGMNVFDLQAWRRTDITKTYH
YWQKQNLNSNLTLWRLGTLPPALIAFDGYVYPIDSQWHMLGLGYHVKSNLDSVQKAAVIHYNGQAKPWLDIG
FSVLRPFWTKYVNYSNEFIRRCNILET
>>PpXP_001755223
MQVHISPSMRQIIISTSPGFLDPLKMKGAARYLSYRCIFWTFLFLAFSLPFLFITSALITLDGVHNCTSLDC
FGRKLGPKLSWRRHATKDSADKYSALLQYRSEKELTDIPDTIEALLIEARSKQYDMPTLLRRMKSMVEVNEE
KVRAAKLQEALYRHYASSGVPKGLHCLALKLTGEYSSNARARQDLPSPDLAPRLTDPAYHHLVVATDNVLAA
AVVVTSTIRNAAEPEKIVFHVITDKKTHAAMHAWFALNPLAPAIVEVKGVHQFEWLIRDNVPVLEAMASSQD
VKYYYHGDHTAGANISQYSPTILASYLQARSPKYISIMNHLRIYLPYLFPELEKVVFLDDDVVVQKDLSPLW
DLDLNGKVNGAVETCHGDDTWVMSKTFKNYFNFSHPIISSTFAPDKCAWAYGMNVFDLQAWRKADITRVYHY
WQKQNLQLNLTLWRLGTLPPALIAFDGNVHPIPGNWHMLGLGYNTNTNVEAVENAAVIHYNGQAKPWLDIAF
PQLRPFWSKYVNFSDKFIRQCNILDRA
>PpXP_001753633
MQVHISPSMRRITISTSPGFLEPLKMKGAARYLSYRCIFWTVLFLAFFLPFLFITSALITLEGVHNCTSLDC
FGRKLGPKLSWKRHASPVSKVEDKYSALLEYKNEKELTDVPDTIEALLTEARNRQYDMATLLRRMKSMVEVN
EEKVRAARLQEALYRHYASSGVPKGLHCLALKLTGEYSSNARARQDLPSPDLAPRLTDPAYHHMVLATDNVL
AAAVVVTSTIRNSAQPEKIVFHVITDKKTHAAMHAWFALNPLAPAIVEVKGVHQFEWLTRDNVPVLEAMESS
QDIKYYYHGDHTAGANISQYSPTILASYLQARSPKYISIMNHLRIYLPDLFPELEKVVFLDDDVVVQKDLSP
LWDMDLHGKVNGAVETCRGDDTWVMSKTFKNYFNFSHPVISSTFDPEKCAWAYGMNLFDLKAWRKADITRVY
HYWQKQNLQLNLTLWRLGTLPPALIAFDGNVHPIPDNWHLLGLGYNAKTNLEAVGKAAVIHFNGQAKPWLDI
AFPHLRPFWSKYVNYSNEFIRQCNILDRA
>PpXP_001755587
MQVHISPGMRRITISTSPGFLDPLKMKVAARYLSYRCVFWTVLSLAFLLPFLFITSALITLEGVHNCTSLDC
FGRKLGPKLSWKRHASRRNPWFVQNTGDKYSALLEYRSEESTDVPDTIEALLVEARNKQYDMPTLLRRMKSM
VEVNEEKVRAARLQEALYRHYASSGVPKGLHCLALKLTGEYSSNARARQDLPSPDLAPRLTDPEYYHLVLAT
DNVLAAAVVVTSTIRNAAQPEKIVFHVITDKKTHAAMHAWFALNPLAPAIVEVKGVHQFEWLTRDNVPVLEA
MESSQDIKYYYHGDHTAGANISQYSPTILASYLQARSPKYISIMNHLRIYLPDLFPELEKVVFLDDDVVVQT
DLSPLWNMDLHGKVNGAVETCRGDDTWVMSKTFKNYFNFSHPIISSTFDQDKCAWAYGMNVFDLRAWRKADI
TRVYHYWQKQNLQLNLTLWRLGTLPPALIAFDGNVHPIPGNWHMLGLGYNTKTNLEAVEKAAVIHYNGQAKP
WLDIAFPQLRPFWSKYVNYSNEFVRQCNILDRA
>BFIK_28864
MMLKVSPSFRRITITTHGAYLDPLRLTVTAKYWSPRCVVIALATLALVLPMIFVATAVIKLDSIAKCTGPDC
KDTWRKLGGHEDASYGLKEDGMAAAVVATLQKGSSAPVEEVPESIEELINQATSLGDDSATIIIKLRAMVEM
HEEKARLAKLQRALFRHFASKGVPKGLHCLSLRLTEEYFHDPKASQPLPPPDKVPNLTNHSLHHFVLISDNV
LAASVVVASTVANAPEPEKVVFHVVTDETTYGAMRAWFALSPPGKATVEVCGSHQLTWLARSKMPVLELMER
SLALQQYYFGDHILEEAANDPPQVLAAKLQARSPKYVSLMNHLRMYLPEVFPDLHRVVFLDDDVVVQADLGP
LFALDLAGKISAAVETCGGRGSTPNLVAKQFRSYFNFSHPLIAERFKPETCAWAFGLNVFDLERWRASNVTE
TYHHWQEQNLKLNMTLWRLGTLPPALIAFYGQVLPLDPTWHLFGLGYQAEATVELVRKAAVIHYNGPAKPWL
DMAFLQYRPFWTSYVDYNNELIHQCNIYQT
>FPCO_3680
MRLKLSPSMRRITITTQEDFNPMGLRSPATCCSYSCVMVSLLGLALVLPMLFITTALVKLDSIDQCIDGECY
TRGRKMSPGERIDDFVNGFVAGPVTVGRQLSEERTGVGGEDERKEDSLDDLIAQAAELSDDSASVILKLRAL
VEQHEGRARMAKLQRALYRHFASKGVPKGLHCLSLRLTADYSTNPEASRQLPGPEEAYRLTDNSLRHFVLLS
DNVLAASVVVKSTVTTAADPSRVVFHVVTDETTYGAMHAWFALYPPTPATIEVKGVHQMQWLTQSKASVLDL
MENSLALQKLNYGDRILEEAANDPPQVLAAKLQARSPKYISIMNHLRMYLPEVFPDLDRIIFLDDDVVVQKD
LTGLWEMDMGGKVNAGVETCRGADRFALSKQFRSYFNFSNPLIAEHFAPDTCAWAFGLNVFDLKQWRRSNIT
ETYHHWQKQNMLLNMTLWRLGTLPPALIAFYGHTLALDHSWHMLGLGYQPDSSIEVIKSSAVIHYNGPAKPW
LDMAFTDFRSYWTKWVDYGNEFVHQCNIFE
>FQLP_32960
MKLKLSPSMRRITITAQEDFHPMGLKSAPACFSYSCVMVSLLGLALILPMLFITTAIVKLDSIDHCIDGECY
TRGRKMSPTERANELVTGLLDVPVSVGRQLNEERTGVGGDVVEEKEETLDDLIAQVSELNDDSASVILKLRA
LVEVHEGKARMAKLQRALYRHFASKGVPKGLHCLSLRLTADYSNNPEANRPLAGPQETFRLTDNSLRHFVLL
SDNVLATSVVVNSTVTNAKEPEKVVFHVVTDETTYGAMHAWFALFPPTPATIEVRGVHEMQWLTAAKAPVLD
LMENSLALQKLNYGDRILEEAANDPPQVLAAKLQARSPKYISIMNHLRMYLPEVFPELDRIIFLDDDVVVQK
DLTGLWEMDMRGKVNAGVETCRGADRFALRKQFRSYFNFSNPLIAEHFAPETCAWAFGLNVFDLKRWRESNI
TETYHHWQKQNMMLNMTLWRLGTLPPALIAFYGHTLPLDHSWHMLGLGYQPDSSIEVIESSAVIHYNGPAKP
WLDMAFTDFRSYWTKWVDYGNVFVHQCNIFQ
>kfl00095_0020
MKLKLSPSMRRITITAQEDFHPMGLKSAPACCSYSCVMVSLLGLALILPMLFITTAIVKLDSIDNCIDGECY
TRGRKMSPTDRADELVTGLLDVPVSVGRQLNEERTGVGGDAVVGEREETIDDLIAQVSELNDDSASVILKLR
ALVEVHEGKARMAKLQRALYRHFASKGVPKGLHCLSLRLTADYSTNPEANRPLAGPEEISRLTDNSLRHFVL
LSDNVLATSVVVNSTVTNAKEPEKVVFHVVTDETTYSAMHAWFALFPPEPATIEVRGVHEMQWLTAAKAPVL
DLMENSLALQKLNYGDRILEEAANDPPQVLAAKLQARSPKYISIMNHLRMYLPEVFPELDRIIFLDDDVVVQ
KDLTGLWEMDMRGKVNAGVETCRGADRFALSKQFRSYFNFSNPLIAEHFAPETCAWAFGLNVFDLKRWRESN
ITETYHHWQKQNMMLNMTLWRLGTLPPALIAFYGHTLPLDHSWHMLGLGYQPDSSIEVIKSSAVIHYNGPAK
PWLDMAFTDFRSYWTRWVDYGNEFVHQCNIFQMR
>AT1G06780
MKQIRRWQRILILALLSISVFAPLIFVSNRLKSITPVGRREFIEELSKIRFTTNDLRLSAIEHEDGEGLKGP
RLILFKDGEFNSSAESDGGNTYKNREEQVIVSQKMTVSSDEKGQILPTVNQLANKTDFKPPLSKGEKNTRVQ
PDRATDVKTKEIRDKIIQAKAYLNFAPPGSNSQVVKELRGRLKELERSVGDATKDKDLSKGALRRVKPMENV
LYKASRVFNNCPAIATKLRAMNYNTEEQVQAQKNQAAYLMQLAARTTPKGLHCLSMRLTSEYFSLDPEKRQM
PNQQNYFDANFNHYVVFSDNVLASSVVVNSTISSSKEPERIVFHVVTDSLNYPAISMWFLLNIQSKATIQIL
NIDDMDVLPRDYDQLLMKQNSNDPRFISTLNHARFYLPDIFPGLNKMVLLDHDVVVQRDLSRLWSIDMKGKV
VGAVETCLEGESSFRSMSTFINFSDTWVAGKFSPRACTWAFGMNLIDLEEWRIRKLTSTYIKYFNLGTKRPL
WKAGSLPIGWLTFYRQTLALDKRWHVMGLGRESGVKAVDIEQAAVIHYDGVMKPWLDIGKENYKRYWNIHVP
YHHTYLQQCNLQA
>AT2G30575
MNQVRRWQRILILSLLLLSVLAPIVFVSNRLKSITSVDRGEFIEELSDITDKTEDELRLTAIEQDEEGLKEP
KRILQDRDFNSVVLSNSSDKSNDTVQSNEGDQKNFLSEVDKGNNHKPKEEQAVSQKTTVSSNAEVKISARDI
QLNHKTEFRPPSSKSEKNTRVQLERATDERVKEIRDKIIQAKAYLNLALPGNNSQIVKELRVRTKELERATG
DTTKDKYLPKSSPNRLKAMEVALYKVSRAFHNCPAIATKLQAMTYKTEEQARAQKKQAAYLMQLAARTTPKG
LHCLSMRLTTEYFTLDHEKRQLLQQSYNDPDLYHYVVFSDNVLASSVVVNSTISSSKEPDKIVFHVVTDSLN
YPAISMWFLLNPSGRASIQILNIDEMNVLPLYHAELLMKQNSSDPRIISALNHARFYLPDIFPGLNKIVLFD
HDVVVQRDLTRLWSLDMTGKVVGAVETCLEGDPSYRSMDSFINFSDAWVSQKFDPKACTWAFGMNLFDLEEW
RRQELTSVYLKYFDLGVKGHLWKAGGLPVGWLTFFGQTFPLEKRWNVGGLGHESGLRASDIEQAAVIHYDGI
MKPWLDIGIDKYKRYWNIHVPYHHPHLQRCNIHD
>Os11g37980
MRVGGGGGGGGGGGGREREAALLLVLIAAACGFVVVLLNLPDGRALPGAGGVPGAVGEHTGGTHVSVKERRM
VEIVRQQQDVAAQELEGQTDENAAEADERISRSPPGTKEKLWMMQDQLIMAKAYLQFASLHGSAHLVRELKL
RIKEIERVISHFSSSSRVPTSALQKIRAMEMTLSKAQRAYPHCSHMTAKLRAMTHQSEELVRAHRSETSFLE
QVAVRTLPKSHHCLAMRLTSEYFLLDPKEREFPQRYTMQMGDLYHYAIFSDNVLASAVVVNSTISASKDPKR
IMFHIVTDALNFPAMMMWFLTNPPNPATIQIKSLDNLKWLPADFSFRFKQKGIRDPRYTSALNHLRFYLPEV
FPSLNKLVLLDHDIVVQRDLSGLWQIDLNGKVNGAVETCTSGDGYHRLENLVNFSDPSIINKFDAKACIHAF
GMNIFDLKEWRRQGLTTAYNKWFQAGKRRRLWKAGSLPLGQIVFYNQTVPLDHRWHVLGLGHDRSIGRDAIE
RAAVIHYSGKLKPWLEISIPKYRDYWNNFLDYDNPYLQQCNIHM
>Os02g51130
MAGGGGGGRASAQRRAALAALITLLLLASLAFLLSATGTASAPNSAPFRLAAIRRHAEDHAAVLAAYAAQAR
KLSAASASQTESFLSISGHLSSLSSRISLSTVALLEKETRGQIKRARSLAGAAKEAFDTQSKIQKLSDTVFA
VDQQLLRARRAGLLNSRIAAGSTPKSLHCLVMRLLEARLANASAIPDDPPVPPPQFTDPALYHYAIFSDNVL
AVSVVVASAARAAAEPARHVFHVVTAPMYLPAFRVWFARRPPPLGTHVQLLAVSDFPFLNASASPVIRQIED
GNRDVPLLDYLRFYLPEMFPALRRVVLLEDDVVVQRDLAGLWRVDLGGKVNAALETCFGGFRRYGKHINFSD
PAVQERFNPRACAWSYGLNVFDLQAWRRDQCTQRFHQLMEMNENGTLWDPASVLPAGLMTFYGNTRPLDKSW
HVMGLGYNPHIRPEDIKGAAVIHFNGNMKPWLDVAFNQYKHLWTKYVDTEMEFLTLCNFGL
>Os06g12280
MAGGRAFRPSAPRRAAFAALLTLLLLATLSFLLSSPPPTHASHRSSYLGASPPSRLAAIRRHAADHAAVLAA
YAAHARRLKEASAAQSLSFATMSSDLSALSSRLASHLSLPEDAVKPLEKEARDRIKLARLLAADAKEGFDTQ
SKIQKLSDTVFAVGEHLARARRAGRMSSRIAAGSTPKSLHCLAMRLLEARLAKPSAFADDPDPSPEFDDPSL
YHYAVFSDNVLAVSVVVASAARAAADPSRHVFHVVTAPMYLPAFRVWFARRPPPLGVHVQLLAYSDFPFLNE
TSSPVLRQIEAGKRDVALLDYLRFYLPDMFPALQRVVLLEDDVVVQKDLAGLWHLDLDGKVNGAVEMCFGGF
RRYSKYLNFTQAIVQERFDPGACAWAYGVNVYDLEAWRRDGCTELFHQYMEMNEDGVLWDPTSVLPAGLMTF
YGNTKPLDKSWHVMGLGYNPSISPEVIAGAAVIHFNGNMKPWLDVALNQYKALWTKYVDTEMEFLTLCNFGL
>AT3G02350
MAVAFRGGRGGVGSGQSTGLRSFFSYRIFISALFSFLFLATFSVVLNSSRHQPHQDHTLPSMGNAYMQRTFL
ALQSDPLKTRLDLIHKQAIDHLTLVNAYAAYARKLKLDASKQLKLFEDLAINFSDLQSKPGLKSAVSDNGNA
LEEDSFRQLEKEVKDKVKTARMMIVESKESYDTQLKIQKLKDTIFAVQEQLTKAKKNGAVASLISAKSVPKS
LHCLAMRLVGERISNPEKYKDAPPDPAAEDPTLYHYAIFSDNVIAVSVVVRSVVMNAEEPWKHVFHVVTDRM
NLAAMKVWFKMRPLDRGAHVEIKSVEDFKFLNSSYAPVLRQLESAKLQKFYFENQAENATKDSHNLKFKNPK
YLSMLNHLRFYLPEMYPKLNKILFLDDDVVVQKDVTGLWKINLDGKVNGAVETCFGSFHRYGQYLNFSHPLI
KENFNPSACAWAFGMNIFDLNAWRREKCTDQYHYWQNLNEDRTLWKLGTLPPGLITFYSKTKSLDKSWHVLG
LGYNPGVSMDEIRNAGVIHYNGNMKPWLDIAMNQYKSLWTKYVDNEMEFVQMCNFGL
>Os02g29530
MGGRGALPVVAGVVLVLLVVAARGASAAGGGGGGGAAAAAVNGDRLRAEQIRKQAKDAAASAAALAAASRRL
HLDRARHLRLLSSLHRNLTATLRDLSAAASASASASASEAGYASAGDEVRRLDLQAKDLIRAARAAIADAKP
LFDPQLKIQRLKDAIFAQNELLARAKKRGAFASLIAAKSIPKPLHCLAVRLTAERIARPENYADPVPPPHAL
EDPAMFHYAIFSDNVLAASVVVRSAVANSLDPSKHVFHVVTDRMNLGAMQVIIRLMDLKGAHYEVKAFEDYK
FLNSSYVPVLRQLESANLQKFYFENKLENATKDASNMKFRNPKYLSMLNHLRFYLPEMYPKLHRILFLDDDV
VVQRDLTGLWKIDMDGKVNGAVETCFGSFHRYWQYMNFSHPLIKEKFNPNACGWAYGMNFFDLDSWRREKST
EQYHYWQSQNENRTLWKLGTLPPGLITFYSTTKPLEKSWHVLGLGYNPSISMEEIRNAAVVHFNGNMKPWLD
IGMNQFRHLWTKYVDYDDSFIRQCNFAPP
>SmXP_002980055
MAGRGLRMNRVKPLAYRAIVPTMLVVLFITTGALIYGETPASYPMKRTILALRSRQDPLRARAESLVKQAKD
QLAVVNAYAAYARRGKLDVARQVRIFTDQARNYTELLARPENRGLIDSNGGAVDPEALRAFERDLRERLRVT
RQLMMDSKELFDNQLKIQKLKDTIFQVNEQLTRAKKQGAFASLIAAKSVPKSLHCLTMRLMEERVSHPERYV
DGPEPAPELEDPSLFHYAIFSDNVIAASVVVNSAVKHAREPEKHVFHVVTDKMNLGAMKVWFTMRKPEKAHI
EVKAVEDYKFLNSSYVPVLKQLESANLQRFYFENKMENATKDATNMKFRNPKYLSMLNHLRFYLPEMYPKLD
RILFLDDDVVVQKDLTGWEIDMDGKVNGAVETCFGSFHRYDKYMNFSHPLIASRFNPKACGWAYGMNFFDLN
AWRREKCTEEYHYWQSKNENRSLWKLGTLPPGLITFYKTTKPLDKSWHVLGLGYNPSISLEKIRSAAVIHFN
GNMKPWLDLAMNQYREFWTRYVDYDMELVQMCNFGH
>AT3G25140
MANHHRLLRGGGSPAIIGGRITLTAFASTIALFLFTLSFFFASDSNDSPDLLLPGVEYSNGVGSRRSMLDIK
SDPLKPRLIQIRKQADDHRSLALAYASYARKLKLENSKLVRIFADLSRNYTDLINKPTYRALYDSDGASIEE
SVLRQFEKEVKERIKMTRQVIAEAKESFDNQLKIQKLKDTIFAVNEQLTNAKKQGAFSSLIAAKSIPKGLHC
LAMRLMEERIAHPEKYTDEGKDRPRELEDPNLYHYAIFSDNVIAASVVVNSAVKNAKEPWKHVFHVVTDKMN
LGAMQVMFKLKEYKGAHVEVKAVEDYTFLNSSYVPVLKQLESANLQKFYFENKLENATKDTTNMKFRNPKYL
SILNHLRFYLPEMYPKLHRILFLDDDVVVQKDLTGLWEIDMDGKVNGAVETCFGSFHRYAQYMNFSHPLIKE
KFNPKACAWAYGMNFFDLDAWRREKCTEEYHYWQNLNENRALWKLGTLPPGLITFYSTTKPLDKSWHVLGLG
YNPSISMDEIRNAAVVHFNGNMKPWLDIAMNQFRPLWTKHVDYDLEFVQACNFGL
>kfl00059_0160
MRRPGKEAWKLGRSASGKKKLPLVPLVLAILSGTLFLLVLLGWDPLGVFPKGKVPQVAQKVARTLPVNPAEQ
FAHQQAAGASDSGTHGQASEAISTALSLPVTEADSYDGPKHIWTRQIVDQISLGRLYVAIARESTNYHLALE
FSNQVKACQALLEEAKKSRRPVKKGEAQAAVQEMSKLTWQARVLRYDPATVLMKLKAQIQSTEEKLQSYSVQ
STFYGQLAAEAIPKSLHCLGMRLTSEWGAKTDELQRALEEASHPERLEDTGLHHFCIFSDNVLAVSVVVRST
IASAAEPARCVFHVVTDEMNFGAMRAWFALNPPTPAAVQVQNIASFSWLNADYSPVMRQLQDAATQSYYFQA
SLKESKNTIKFRNPKYLSMLNHIRFYIPEIYPRLEKIVFLDDDVVVQKDLGPLFEMDLGGNVIGAVETCLDS
GFHRYHKYLNFSDSRLKDNFDPNACGWAFGMNVFDLKRWKEVDITKIYHYWQDQNKDRLLWKLGTLPPGLLT
FYDKMQPLDRSWHVLGLGYDFNVDSKAVENAAVLHYNGNMKPWLKLALERYKPIWTRHVDFSQPFIQECNVH
>Os03g30000
MPPVRSAPGRRAPEFRRSSRRRLPEWIWWLVGIFLVLGLMLFVLHHNQREHFRPPVVDKGSEFEETHHEKVN
FTEELLSSTSFARQLTDQMTLAKAYVVLAKEHGNLQLAWELSSQIRNCQRLLSEEAVSGKAITKEEAHPIIT
RLARLIYKAQDSHYDISTTIVTLKSLVNALEERAKAAVVQTAEFGQLAAESVPKNLHCLTVKLTVEWLQNPK
HRGRSEEHRNSTRLVDNNLYHFAIFSDNVLATSVVVNSTVSNANHPQQLVFHVVTDRVHFGAMSTWFLINDF
KGCTVEVRCIDEFTWLNAAASPLVRQLSEMETQGFYYGDSKNLEREIKFHNPKFVSLLNHLRFYIPQILPNL
EKVVFLDDDVVVQKDLTQLFSIELHGNVIGAVETCLESFHRYHKYLNFSHPIISSKIDPHTCGWAFGMNIFD
LIAWRKANATALYHYWQEQNADLLLWRTGTLPAGLLTFYGLMEPLDRRWHVLGLGYDVDIDDRLIESAAVVH
YNGNMKPWLKLAIRRYKYIWERYVNFTHPYVRECLLH
>AT1G18580
MRRWPVDHRRRGRRRLSSWIWFLLGSFSVAGLVLFIVQHYHHQQDPSQLLLERDTRTEMVSPPHLNFTEEVT
SASSFSRQLAEQMTLAKAYVFIAKEHNNLHLAWELSSKIRSCQLLLSKAAMRGQPISFDEAKPIITGLSALI
YKAQDAHYDIATTMMTMKSHIQALEERANAATVQTTIFGQLVAEALPKSLHCLTIKLTSDWVTEPSRHELAD
ENRNSPRLVDNNLYHFCIFSDNVIATSVVVNSTVSNADHPKQLVFHIVTNRVSYKAMQAWFLSNDFKGSAIE
IRSVEEFSWLNASYSPVVKQLLDTDARAYYFGEQTSQDTISEPKVRNPKYLSLLNHLRFYIPEIYPQLEKIV
FLDDDVVVQKDLTPLFSLDLHGNVNGAVETCLEAFHRYYKYLNFSNPLISSKFDPQACGWAFGMNVFDLIAW
RNANVTARYHYWQDQNRERTLWKLGTLPPGLLSFYGLTEPLDRRWHVLGLGYDVNIDNRLIETAAVIHYNGN
MKPWLKLAIGRYKPFWLKFLNSSHPYLQDCVTA
>SmXP_002969509
MRRPPYSVRRRRRLSLVSICLSIGLLGLLIVALFGLSKHPAPIAPPTNQPLDVVIADSFNLTEELLDVRSYA
RQLGDQMVLAKAYLVIAKENSNLQLAWELSAQIRACQLLFSQVATRASPITAAEAEPIMKQLASLIYQSREL
HYDIATVIMKFKAQIQALEERASAATVQSTTFGQLAAEAVPKSLYCLGMQLTLEWAETRGELSKQQHSPALT
DQDLYHFVVFSDNILGTSVVINSTVCNAKRPTQLVFHLVTDSVNFGAMRVWFAQNDFKGATIEVQNIDTFTW
LNASYVPVLKQLQDVETQSYYFKSGQESKNAVKFRNPKYLSMLNHLRFYIPEIYPELQKVVFLDDDIVVQKD
LTPLFSIDLHGNVNGAVETCLESFHRYHKYLNFSHPKIKANFDPDACGWAFGMNVFDLVAWKRANVTARYHY
WQEQNVDRTLWKLGTLPPGLLTFYGLTEPLDRKLHVLGLGYDPNIDAQLIESAGVVHFNGNMKPWLKLAMSR
YKPLWERYVNYSHAYVQQCNIH
>PpXP_001762257
MTLCKSYAVIAKENNNLQLAWHLSAQIRAAQQLLSLAATRGTPILWEGAEPIMREMSALIFQAKELHYDSAT
MLMKLKAEMQALEEMANTAATQSATFGQLAAEAVPKSLHCLSLRLVTKWATDGKLREKAEAMQKSFVPKLTD
TALQHFCVFSDNVLGASVVINSTIMNSHNPERLVFHVVTDFVNHGAMQTWFAENDFKGVAVEIRYVESFTWL
NATYVPVLKQLQDAETQSYYFRSNTPGGGEAQKTALKFRNPKYLSMLNHLRFYIPEVYPTLEKVVFLDDDVV
VQRDLSDLFSLDLHGNVNGAVETCLESFHRFHKYLNFSHPKIKSHFDPDACGWAFGMNVFDLVQWREKNVTA
RYHYWQEQNVDRTLWKLGTLPAGLLAFYGLTEPLDRRWHILGLGYDANIDAESIENGAVVHYNGNMKPWLKL
AMSRYKPVWERYVDYQNSYLQQCNFH
>PpXP_001765021
MLLEKKEVFVGLNGVKIGKENGMRAGLYNSPSPQQRFRRRGLAQRRPAHLYLLIAGLLSIAGFIFVGLRGHT
NPSQSVSERAAGIDGSTEEALSLDSLSRQLGDQMILCKSYAVIAKENNNLQLAWHLSAQIRAAQQLLSLTAT
RGTPILWDEAEPIMREMAALIFQAKELHYDSATMLMKLKAEMQALEEMANTAATQSATFGQLAAEAVPKSLH
CLSLRLVTKWATDEKLREKVGAAEKNLAPKLTDTRLYHFCVFSDNVLGASVVINSTIVNSHHPELLVFHVVT
DLVNHGAMQTWFAENDFKGVAIEIRYVESFTWLNATYVPVLKQLQDAGTQSYYFRSNTQGGGETQKTALKFR
NPKYLSMLNHLRFYIPEVYPTLEKVVFLDDDVVVQRDLSDLFSLDLHGNVNGAVETCLESFHRFHKYLNFSH
PKIKSHFDPDACGWAFGMNVFDLDKWREKNVTARYHYWQEQNVDRTLWKLGTLPAGLLAFYGLTEPLDRHWH
ILGLGYDANIDTESIENGAVVHYNGNMKPWLKLAMSRYKPVWERYVDYENPYLRQCNFH
>Os04g54360
MRRRPFLDQRRPSSFKRRWQQRPWWFRLAVTLLLALACLFLLLALRGSPDPDPVVLPSTDSSRSAATTSPLL
HQRSYLDGVTDAFNMTDEMLSAHSFSRQLMDQISLAKTYLVVAKEANNLQFAAELSSQIRRAQSILAHAAAH
GGTVTEQDAEKAIRDMSVLFFQAQQFRYDSAVTIMKLKGQIQSLEEKSKAEAEKSTKYGQIAAEELPKGLYC
LGVRLTMEWFKTTELQRKFTERSPAVQSNLRDNSLYHYCVFSDNILAVSVVVNSTTLNSMRPEKIVFHLVTD
EVNYAPMRAWFALNDYRGATVEIQKVEDFTWLNSSYVPVLKQLQDAATQNYYFSGSGNRGTPVKFRNPKYLS
MLNHLRFYIPEIYPELRKVVFLDDDIVVQKDLSELFTINLNGNVMGAVETCMETFHRFHKYLNHSHPLIRAH
FDPDACGWAFGMNVLDLVMWRNKNVTGIYHYWQERNADHTLWKLGSLPPGLLAFYGLVEPLDPKWHVLGLGY
TTVDPATIKEGAVLHYNGNMKPWLKIGMEKYKGFWDNYVDYSHPLLQRCFTH
>AT2G20810
MRRRGGDSFRRAGRRKISNVVWWVLSGIALLLFFLILSKAGHIEPRPSIPKRRYRNDKFVEGMNMTEEMLSP
TSVARQVNDQIALAKAFVVIAKESKNLQFAWDLSAQIRNSQLLLSSAATRRSPLTVLESESTIRDMAVLLYQ
AQQLHYDSATMIMRLKASIQALEEQMSSVSEKSSKYGQIAAEEVPKSLYCLGVRLTTEWFQNLDLQRTLKER
SRVDSKLTDNSLYHFCVFSDNIIATSVVVNSTALNSKAPEKVVFHLVTNEINYAAMKAWFAINMDNLRGVTV
EVQKFEDFSWLNASYVPVLKQLQDSDTQSYYFSGHNDDGRTPIKFRNPKYLSMLNHLRFYIPEVFPALKKVV
FLDDDVVVQKDLSSLFSIDLNKNVNGAVETCMETFHRYHKYLNYSHPLIRSHFDPDACGWAFGMNVFDLVEW
RKRNVTGIYHYWQEKNVDRTLWKLGTLPPGLLTFYGLTEALEASWHILGLGYTNVDARVIEKGAVLHFNGNL
KPWLKIGIEKYKPLWERYVDYTSPFMQQCNFH
>kfl00083_0090
MKKALGLGGKPWSVVGLCRAAFFMLLAFTLGLQLLCLTVADFRGIGPSKQGSLGPSVGYFAAAGRLLREPIK
SGLRLPVDKVPPLAVLTGAAAKAVGAVEAAGEQTAQSRTDSHGSTGQHHDIDGGTGSGQAQSGRTGVDAADS
SKQVTLRKVEQDGVVSAARSDSGPDKGFPHLAAGARSVLEAPPGKARTRGTRGKDGKKVDSGDPAVLQKYLR
RYVNLGKAYMAIAEEYEDADLATDFAGQLQGGCQAALLAGLRVSPPEARGCMEALKVLIVRGKEAEYDSAAV
VAKLRQKLEAAEAQTKTVDLQSKLFSQMAAKAVPKGMHCLAMKLMVEHMQHPDIATRSRSADPETVGNPALH
HYALFSDNVLATAVVVNSTAQAAADPSRHVFHIVTDRMNLGAMQAWFVLNPPRNMTVDIKSLDDFEWINPQY
VPVLRQIEQANMRNFYFRSAMVDIESREGQDPTALANFKYRNPKYLSILNHLRFYLPKMFPHLPKVLFLDED
VVVQRDLSPLWAIPMGDNVNLAVETCGEVFHRFHTYLNFSNPLIADRFDPQGCGWAFGMNLFNLEAWRAGDY
TEVYHDWQQKNIDRQLWRLGTLPPALMTFYGKTQVLDKSWHLLGLGCNPNVSIDAIEKAAVLHYNGHAKPWL
ELAMKQYQGYWTRHVAYWHQFLQQCNIMPP
>Os08g38740
MATMASAAAASASARRWRWRWKWRTRDAVLALLIASVLAPPLLLYGGAPIAPFSGPILMGSAASGLDLSNLI
ARKEVRERLNALKQDAFAAVKEPIQTVASDAAALKAGLIQHIVDQSSGIDRGTKDNGMVASVNKKGGVEFTK
ENGLIDDGKLRENKVRAMRNSSGLNITLNKVKGSYAVSTEEYAFHQTIPPLTDLMFGTFPPALLDHTADRPP
EKTTDTTSEDSDIRAISNNTSHSTASPDSTIRVLRDQLKRARTYIGFLSSRGNHGFIKDLRRRMRDIQQALS
GATNDKQLPKKYYLSHRYTKFFTVGISDDDLCLVSGVHGRIREMELTLTKIKQVHENCAAIISKLQATLHST
EEQMQAHKQEANYVTQIAAKALPKRLNCLAMRLTNEYYSSSSSNKHFPYEEKLEDPKLQHYALFSDNVLGAA
VVVNSTIIHAKTPENHVFHIVTDKLNYAAMRMWFLENSQGKAAIEVQNIEDFTWLNSSYSPVLKQLESQFMI
NYYFKTQQDKRDNNPKFQNPKYLSILNHLRFYLPEIFPKLNKVLFLDDDIVVQQDLSALWSIDLKGKVNGAI
QTCGETFHRFDRYLNFSNPLIAKNFERRACGWAYGMNMFDLSEWRKRNITDVYHYWQEQNEHRLLWKLGTLP
AGLVTFWNQTFPLDHKWHLLGLGYKPNVNQKDIEGAAVIHYNGNRKPWLEIAMAKYRKYWSKYVNFDNVFIR
QCNIHP
>Os09g30280
MVAVARGRRCRGVVLLLLLSSVLAPLVLYGGSPVSVSTLPDSTVASGVLDRDGEYNLVVAASDVSLTKDLTI
ERLGEHKNRVLSATEDWQVVEAASKNPAFEKSDASVSRKDPGSGDANVVITEGNGAAQSGRDGVIWEVVSRD
RGSDGFTQPWEINGGEERDGERVDRVKLGVSVEEQNDGTGETGVNNIAGTHTSGNLNSSLEKERSTGRLSEQ
VTKAIPKESYTPTTNSNSALPTSVSAGHSTTSPDATIRTIKDQLTRATTYLSLVASRGNHGFARELRARMRD
IQRVLGDATSGGQLPQNVLSKIRAMEQTLGKGKRILDSCSGALNRLRATLHSTEERLQSHKKETNYLAQVAA
KSLPKGLHCLPLRLTNEYYYTNSNNKKFPHIEKLEDPKLYHYALFSDNVLAAAVVVNSTIIHAKKPADHVFH
IVTDRLNYAAMKMWFLANPLGEAAIQVQNIEEFTWLNSTYSPVMKQLESQSMIDYYFKSGQARRDENPKFRN
PKYLSMLNHLRFYLPEIFPKLSKVLFLDDDTVVQQDLSAIWSIDLKGKVNGAVETCGETFHRFDKYLNFSNP
LIASNFDPRACGWAYGMNVFDLSEWRRQKITDVYHNWQRLNENRILWKLGTLPAGLVTFWNRTFPLHHSWHQ
LGLGYNPNINEKDIRRASVIHYNGNLKPWLEIGLSRYRKYWSKYVDFDQVFLRDCNINP
>Os10g21890
MAFPSTSSVAYPRSLSPLRRCPGFLALLVAVLLFLSFQLMIHVPSIRLAVSGWLFSDHQTGHKGPGSCPGCH
NGMDNADKTIAYTNQDGRIRLFKVTTREFLSSSIWKNPLLPKDTEPVAEIQEIAEEQLLATGSEVSNLSSTE
TLETRTDPIKLKREVFRRKRKEHRIQELLQVDKEAELHMRNVATNRSRNFSNKVRASYNIWRLQFHHTNTDS
TLRLMKDQIIMAKVYATIAHSQKQPDMYALLMKCIKLCQEAIGDAHMDYELDSSALERAKAMGHALSSARDV
LYNSDEVSRRLLVMLQSTELNIDSVKKQNSFLVQHAAKTVPMPLHCLHMQLTTDYYFRDGMIKEYFHDAALK
EEEDKAKREDRSLYHYAIFSDNVLAASVVVRSTVTHAKEPEKHVFHIVTDRLNFAAMTMWFIRHPPLPATVH
VENIDNFKWLNSSYCSVLRQLESARLKEYYFKAHDPSSLSDGNENLKYRNPKYLSMLNHLRFYMPEIHPKLD
KILFLDDDVVVQKDLTPLWDVDLKGMVNGAVETCKESFHRFDTYLNFSHPKIAENFDPRACGWAFGMNMFDL
KEWKKQNITGIYHYWQDLNEDRKLWKLGTLPPGLITFYNLTYPLNRNWHVLGLGYDPAVDLAEIENAAVVHY
NGNYKPWLDLAVSKYKPYWSKYVDLDNSHIQHCYMSEQ
>Os10g21890
MAFPSTSSVAYPRSLSPLRRCPGFLALLVAVLLFLSFQLMIHVPSIRLAVSGWLFSDHQTGHKGPGSCPGCH
NGMDNADKTIAYTNQDGRIRLFKVTTREFLSSSIWKNPLLPKDTEPVAEIQEIAEEQLLATGSEVSNLSSTE
TLETRTDPIKLKREVFRRKRKEHRIQELLQVDKEAELHMRNVATNRSRNFSNKVRASYNIWRLQFHHTNTDS
TLRLMKDQIIMAKVYATIAHSQKQPDMYALLMKCIKLCQEAIGDAHMDYELDSSALERAKAMGHALSSARDV
LYNSDEVSRRLLVMLQSTELNIDSVKKQNSFLVQHAAKTVPMPLHCLHMQLTTDYYFRDGMIKEYFHDAALK
EEEDKAKREDRSLYHYAIFSDNVLAASVVVRSTVTHAKEPEKHVFHIVTDRLNFAAMTMWFIRHPPLPATVH
VENIDNFKWLNSSYCSVLRQLESARLKEYYFKAHDPSSLSDGNENLKYRNPKYLSMLNHLRFYMPEIHPKLD
KILFLDDDVVVQKDLTPLWDVDLKGMVNGAVETCKESFHRFDTYLNFSHPKIAENFDPRACGWAFGMNMFDL
KEWKKQNITGIYHYWQDLNEDRKLWKLGTLPPGLITFYNLTYPLNRNWHVLGLGYDPAVDLAEIENAAVVHY
NGNYKPWLDLAVSKYKPYWSKYVDLDNSHIQHCYMSEQ
>Os06g51160
MFPLRRRPGFLAVVLLLLLFLSFQGMDDADKTIAYTDQDGRIKLFKVTMTEFLSSSIWKNPLQPKDTQPLAQ
TVFRRKRKEDRTQELLQVDREAELNMRNVATDRSRNFSNKVRASYNIWRPGFHHTNTDSTLRLMKDQIIMAK
VYATIAHSQKQPDLYVLLMTCIKQSQEGIGDAHMDYKLDLSALERAKAMGHALSSARDVLYNSGEVSRRLRV
MLQSTELNIDSVKKQNSFLVQHAAKTVPMPLHCLHMQLTTDYHFRDGVVKEYFRDAALKEEEDKAKREDRSL
YHYAIFSDNVLAASVVVRSTVTHAKEPEKHVFHIVTDRLNFAAMTMWFISNPPLPATVHVENIDNFKWLNSS
YCSVLRQLESARLKEYYFKAHDPSSLSDGNENLKYRNPKYLSMLNHLRFYMPEIHPKLDKILFLDDDVVVQK
DLTPLWDVDLKGIVNGAVETCKESFHRFNTYLNFSHPKISENFDPHACGWAFGMNMFDLKEWKKQNITGIYH
YWQDLNEDRKLWKLDTLPPGLITFYNLTYPLNRTWHVLGLGYDPSVDLVEIENAAVVHYNGNYKPWLDLAIS
KYKPYWSKYVDLDNSHIQRCYMSEQ
>Os08g23780
MVRRRRRSVLLLLLALTVLSPLVLYTRRLSAALNPNQRRDLPGEIVNQGRGVKASKLNALPLETVGSLKEPV
GIVFSEESRESASKSTEPDSQEFLLRKAGEHKNRVLSEATAADSARSEDDDLIEQVTSKDGEDDGLATVSVD
QQQITTASQQRSASEASSLENVPEQTSMENSLEGNKDGALLDTRIRNIRDLLIKAKVYLGLGAIRANPQYLK
DLRQRIREVQKVLGDASKDSDLPKNANEKVKTLEQTLIKGKLMQDDCSVVVKKLRAMLHSAEEQLHAHKKQT
VFLTQLAAKTLPKGLHCLPLRLANEYFLLDPSHQQFPNKEKLDDPKLYHYALFSDNILAAAVVVNSTVLNAK
HPSHHVFHIVTDRLNYAPMRMWFLSNPPGKATIEVRNIEEFTWLNASYSPVLKQLESQSMIDYYFRTHRANS
DSNLKYRNPKYLSILNHLRFYLPEIYPNLHKIVFLDDDVVIKKDLTSLWSIDMKGKVIGVVETCGESFHRFD
RYLNFSNPVIVKNFDPHACGWAFGMNVFDLAEWRRQNITEIYHSWQKLNQDRLLWKLGTLPPGLITFWNKTL
PLNRSWHVLGLGYNPHVSSRDIERAAVIHYNGNMKPWLEIGLPKFRNYWSAYLDYDQPFLRECNINP
>AT2G46480
MTDACCLKGNEDKMVPRFGHGTWIGKAFNDTPEMLHERSLRQEKRLERANELMNDDSLQKLETAAMARSRSV
DSAPLGNYTIWKNEYRRGKSFEDMLRLMQDQIIMARVYSGLAKFTNNLALHQEIETQLMKLAWEEESTDIDQ
EQRVLDSIRDMGQILARAHEQLYECKLVTNKLRAMLQTVEDELENEQTYITFLTQLASKALPDAIHCLTMRL
NLEYHLLPLPMRNFPRRENLENPKLYHYALFSDNVLAASVVVNSTVMNAQDPSRHVFHLVTDKLNFGAMSMW
FLLNPPGEATIHVQRFEDFTWLNSSYSPVLSQLESAAMKKFYFKTARSESVESGSENLKYRYPKYMSMLNHL
RFYIPRIFPKLEKILFVDDDVVVQKDLTPLWSIDLKGKVNENFDPKFCGWAYGMNIFDLKEWKKNNITETYH
FWQNLNENRTLWKLGTLPPGLITFYNLTQPLQRKWHLLGLGYDKGIDVKKIERSAVIHYNGHMKPWTEMGIS
KYQPYWTKYTNFDHPYIFTCRLFE
>AT5G47780
MMVKLRNLVLFFMLLTVVAHILLYTDPAASFKTPFSKRDFLEDVTALTFNSDENRLNLLPRESPAVLRGGLV
GAVYSDKNSRRLDQLSARVLSATDDDTHSHTDISIKQVTHDAASDSHINRENMHVQLTQQTSEKVDEQPEPN
AFGAKKDTGNVLMPDAQVRHLKDQLIRAKVYLSLPSAKANAHFVRELRLRIKEVQRALADASKDSDLPKTAI
EKLKAMEQTLAKGKQIQDDCSTVVKKLRAMLHSADEQLRVHKKQTMFLTQLTAKTIPKGLHCLPLRLTTDYY
ALNSSEQQFPNQEKLEDTQLYHYALFSDNVLATSVVVNSTITNAKHPLKHVFHIVTDRLNYAAMRMWFLDNP
PGKATIQVQNVEEFTWLNSSYSPVLKQLSSRSMIDYYFRAHHTNSDTNLKFRNPKYLSILNHLRFYLPEIFP
KLSKVLFLDDDIVVQKDLSGLWSVDLKGNVNGAVETCGESFHRFDRYLNFSNPLISKNFDPRACGWAYGMNV
FDLDEWKRQNITEVYHRWQDLNQDRELWKLGTLPPGLITFWRRTYPLDRKWHILGLGYNPSVNQRDIERAAV
IHYNGNLKPWLEIGIPRYRGFWSKHVDYEHVYLRECNINP
>AT4G38270
MTTFSTCAAFLSLVVVLHAVHVGGAILESQAPHRELKAYRPLQDNNLQEVYASSAAAVHYDPDLKDVNIVAT
YSDHYGNIRLGRVKMGDLSPSWVLENPAYQVSRKTKGSQLVIPRDSFQNDTGMEDNASHSTTNQTDESENQF
PNVDFASPAKLKRQILRQERRGQRTLELIRQEKETDEQMQEAAIQKSMSFENSVIGKYSIWRRDYESPNADA
ILKLMRDQIIMAKAYANIAKSKNVTNLYVFLMQQCGENKRVIGKATSDADLPSSALDQAKAMGHALSLAKDE
LYDCHELAKKFRAILQSTERKVDGLKKKGTFLIQLAAKTFPKPLHCLSLQLAADYFILGFNEEDAVKEDVSQ
KKLEDPSLYHYAIFSDNVLATSVVVNSTVLNAKEPQRHVFHIVTDKLNFGAMKMWFRINAPADATIQVENIN
DFKWLNSSYCSVLRQLESARLKEYYFKANHPSSISAGADNLKYRNPKYLSMLNHLRFYLPEVYPKLEKILFL
DDDIVVQKDLAPLWEIDMQGKVNGAVETCKESFHRFDKYLNFSNPKISENFDAGACGWAFGMNMFDLKEWRK
RNITGIYHYWQDLNEDRTLWKLGSLPPGLITFYNLTYAMDRSWHVLGLGYDPALNQTAIENAAVVHYNGNYK
PWLGLAFAKYKPYWSKYVEYDNPYLRRCDINE
>kfl00014_0130
MRKSYSSSHRNQQPAQWLFIVFVIAFCLLTPLAYVAHRSTLSINPHVNGLAGPQFGVGVSGAQIMGGRIEQT
SSPQELTTLYKREVEKKARKASRKRQREVRVAEPWEQGEGVTDDGNENTEVQLLGEGVGDVTGIASGDSHLP
GDGGAWGHDPATSDGLESGLKGGGRGSGKSGRGLEELEGGQGGNEGVRHSQSKRLQQLVSDGSPDDDPASDA
VSDQLATWQEGGGEGSDRLINLMKEQVIMARAYTLLAQQGGDQQLARQLRAKRKELQRMLAEATVDADLHRL
ATERMRGMGALLARARDAHYESTAMVKHLRAMVQGLEDQVKTLKRQSAFLNRGAEDQVKTLKRQSAFLSQLA
AKTVPKGLHCLSQRLTVDHSSAAPHQKLALPDRSRLEDPSLFHYALFSDNVLAAAVVVNSTITNAIEPERHV
FHIVTDGLNKAAFQMWFAENPPAPAAIEIESVDEFRWLNASYCPVLKQLESESMKEYYFKADGAAQTTHLKY
RNPKYLSMLNHLRFYLPEVYPKLDKRDLTRLWHEDFRGNLNGAVETCAFDYFVDDDIVVQRDLTRLWDEDLR
GNVKRRRRHILFLDDDIVVQRDLTRLWDEDLRGNVNGAVETCGASFHRFDKYLNFSNPLIRDNFDPRACGWA
YGMNVFDLRAWKERDITGIYHRWQTQNEDRTLWKLGTLPPGLMTFYGLTHPLDKSWHVLGLGYNPGVDDKEI
ARAAVIHWNGNMKPWLEIGISKFKPLWTRYINFSSPYLQRCNIAD
>PpXP_001779123
RLARQQQRLIALIQRDQEQVRKLEAEVIEKSKVVTNNITAKYSVWRRDPDYENPDALARLMRDQLIMARVYA
YIAQSRGHYELVRDLKLRIKEHTLTLGDVTSDAELPPGADEKMKLMGELLLQAREKDYDKGVMVKKLRAMLQ
AAEDTARSLKKQGTFLSQLAAKTIPKGLHCFSQRLTVEFYALASKYREFPDQNKLEDPALFHYALFSDNILA
AAVVVNSTITNAKDPSKHVFHVVTDKLNYGAMRMWFLLNPPGAATIQVESVDDFKWLNSSYCPVLKQLESAA
MKEYYFKADNANTLAAGTSNLKYRNPKYLSMLNHLRFYLPEVYPKLDKILFLDDDIVVQKDLTGLWDIDLKG
NVNGAVETCGPSFHRFNTYLNFSNPLIARNFKSDACGWAYGMNIFDLKQWKIQDITGIYHKWQSMNEERTLW
KLGTLPPGLITFYKLTQPLEKSWHVLGLGYNPAIEETDIESAAVIHWNGNMKPWLEIAISKFKPYWSKYVKY
DHPFLQQCNVNE
>PpXP_001770653
MRFLEHIGFRVDCPNLAEDGKNLEKNPPNLPIRNNARNGISEEVAKSASTWKRDADIENSDALVRLMRDQLI
TARVYANIAQSQGHYDLVHDLKLRIKEHSGTVGDANLDAQLPSGAEDKMKLMSELLVEAREKHYDNALMVKK
LRAMLQSTEDNARILKKQSTFLSQLAAKTVPKGLHCFSMRLAVEYHMLPPAKKTFQRTGRLEDPNLYHFALF
SDNILAVAVVVNSTIQNAKEPEKHVFHIVTDKLNFGAMMMWFLANPPGAAVIQVQNVDDFKWLNASYSPVLK
QLKSTSMKDYYFKADQTNLLAAGTSNLKYRNPKYLSMLNHLRFYLPEVFPKLNKILFLDDDIVVQRDLTPLW
HTDLNGNVNGAVETCGASFHRFDKYLNFSNPLISTNFHPNACGWAYGMNVFDLKEWKKLDITGIYHRWQSLN
EHRSLWKLGTLPPGLITFYNLTQPLEKSWHVLGLGYNPAVEESEIEAAAVIHWNGNMKPWLEIGMAKYKPYW
TKFVNYNHPYLQQCNVIN
>SmXP_002963967
MGKAYATLAQAQNNLRLLQELKVQTKEIQEILLEAETDSELPNSARSKIKYMGEILERAKAQHYDCTAMVKK
LRAMLHATEQEGRMLKKQSVFLSQLAAKTIPKGLHCLSMRLSVEFYSLPPESRELPHQENLEDPNLYHYALF
SDNVLATSVVINSTVSTAKDPRRHVFHLVTDKLNYGAMKMWFLANPPKGATVDVQNIDDFKWLNSSYCPVLR
QLESVTMKEYYFRSNNPSVATGLKYRNPKYLSMLNHLRFYLPEIYPKLDKILFLDDDIVVQKDLTPLWSINL
RGNVNGAVETCGASFHRFDKYLNFSNPLISKSFDPNACGWAYGMNIFDLRQWRDKDITGIYHRWQDMNEDRT
LWKLGTLPPGLITFYNLTYSLNKHWHVLGLGYNSEVKSKDIHSAAVIHYNGNMKPWLEIGMAKYKHYWSRHV
MFDHPYLQQCNINE
>PpXP_001756118
MRLEAEAIRRSKDGGITGLHSVWRPVEISANSDNTVRVMRDQLIMARAYANLASIYNNTRLAHELKARIKEN
VKLLEDVTMDSELPKGVEEKMKAMGQLLSRAKNIKTDDKALIKKLRAMLQTSEDQLSNFKKQSNFLSQLAAK
TVPKGLHCLSMRLTVKYNDLSPDERQFPNVQNLEDNTLYHYALFSDNVLATAVVVNSTVTNAKEPEKHVIHV
VTDTLNYGAMRMWFLGNPPGNATIEVQNVDDFKWLNSSYCPVLKQLEMDSMKAYFFKSGKERISANLKYRNP
KYLSMLNHLRFYLPEVFPNLDKILFLDDDVVVKKDLTPLWSVSLEGKVNGAVETCGKSFHRFDKYLNFSNPH
IARNFDPHACGWAYGMNIFDLKEWKKRHITAIYHKWQTLNANRTLWKLGTLPPGLATFYKLSHPLDKSWHVL
GLGYNPNIDKSLIEGAAVVHYNGNMKPWLEIGISKFKRHWAQYVKYDHLWLQQCNINE
>AT3G61130
MALKRGLSGVNRIRGSGGGSRSVLVLLIFFCVFAPLCFFVGRGVYIDSSNDYSIVSVKQNLDWRERLAMQSV
RSLFSKEILDVIATSTADLGPLSLDSFKKNNLSASWRGTGVDPSFRHSENPATPDVKSNNLNEKRDSISKDS
IHQKVETPTKIHRRQLREKRREMRANELVQHNDDTILKLENAAIERSKSVDSAVLGKYSIWRRENENDNSDS
NIRLMRDQVIMARVYSGIAKLKNKNDLLQELQARLKDSQRVLGEATSDADLPRSAHEKLRAMGQVLAKAKMQ
LYDCKLVTGKLRAMLQTADEQVRSLKKQSTFLAQLAAKTIPNPIHCLSMRLTIDYYLLSPEKRKFPRSENLE
NPNLYHYALFSDNVLAASVVVNSTIMNAKDPSKHVFHLVTDKLNFGAMNMWFLLNPPGKATIHVENVDEFKW
LNSSYCPVLRQLESAAMREYYFKADHPTSGSSNLKYRNPKYLSMLNHLRFYLPEVYPKLNKILFLDDDIIVQ
KDLTPLWEVNLNGKVNGAVETCGESFHRFDKYLNFSNPHIARNFNPNACGWAYGMNMFDLKEWKKRDITGIY
HKWQNMNENRTLWKLGTLPPGLITFYGLTHPLNKAWHVLGLGYNPSIDKKDIENAAVVHYNGNMKPWLELAM
SKYRPYWTKYIKFDHPYLRRCNLHE
>Os06g49810
MAGARAMAFVALCALAAFPVAVTGAQVDPLYSSKQVLDWSSQANIKLQNFSLTEEDGLQLLVRPEEVTHRKL
RERTRIKKKIEPVQQDDEALVKLENAGIERSKAVDSAVLGKYSIWRRENENEKADSKVRLMRDQMIMARIYS
VLAKSRDKLDLHQDLLSRLKESQRSLGEATADAELPKSASERVKVMGQLLAKARDQLYDCKAITQRLRAMLQ
SADEQVRSLKKQSTFLSQLAAKTIPNGIHCLSMRLTIDYYLLSPEKRKFPKSENLENPDLYHYALFSDNVLA
ASVVVNSTIMNAKEPEKHVFHLVTDKLNFGAMNMWFLLNPPGDATIHVENVDDFKWLNSSYCPVLKQLESVA
MKEYYFKADRPKTLSAGSSNLKYRNPKYLSMLNHLRFYLPQVYPKLNKILFLDDDIVVQKDLTGLWEVDLNG
NVNGAVETCGESFHRFDKYLNFSNPNIAQNFDPNACGWAYGMNMFDLEEWKKKDITGIYHKWQNMNENRLLW
KLGTLPPGLLTFYKLTHPLDKSWHVLGLGYNPSIERSEIDNAAVIHYNGNMKPWLEIAMSKYRPYWTKYINY
EHTYVRGCKISQ
>Os09g36190
MANSKRLPYSTAGGGGGGGGGGGRRGGASGSGVVAPLVVLVFLFVLAPSIFFVARNGGHVHVASGSDPKDRE
GNQETDWQKQLATNNLKSILSKEMIDALASSQQEAGTLSVDFFRKRASPSWKTDDLVNDLSNASLDVDDKVK
SENSSAEHELSLTDKTPKDDTAEHQVDAPAKNARRKLREKRREKRAMDLVRKDDEARVKLENAAIERSKAVD
SAVLGKYSIWRKENENENSDSTVRLMRDQIIMARVYSVLAKSKNKNDLYQELQTRIKESQRAVGEATADSDL
HHSAPEKVRVMGQLLSKAREDVYDCKAVTQRLRAMLQSADEQVRSLKKQSTFLSQLAAKTIPNSIHCLSMRL
TIDYYLLPLEKRKFPRSENLENPELYHYALFSDNVLAASVVVNSTIMNAKEPEKHVFHLVTDKLNFGAMNMW
FLLNPPGKATIHVENVDEFKWLNSSYCPVLRQLESAAMKEYYFKADRPTTLSAGSSNLKYRNPKYLSMLNHL
RFYLPQVYPKLDKILFLDDDIVVQKDLTGLWDVDLNGKVNGAVETCGESFHRFDKYLNFSNPHIARNFDPNA
CGWAYGMNIFDLKEWKKKDITGIYHKWQSMNEDRVLWKLGTLPPGLLTFYKLTHPLDKSWHVLGLGYNPSID
RSEIDNAAVVHYNGNMKPWLELAMTKYRPYWTRYIKYDHPYIRGCNLAE
>SmXP_002969595
MHTLFFDLQQLRLRRHEKRLTELLQQDEGEKARLEEEAIKRSKAVDGAILGKYSIWRRDENENSDSLVRLIR
DQVIMARAYIGVAQARNNQRLLRDLRIRLRDSERVVGDATIDAELPRSAPDKIRAMGQVLAKARQQNYDCNS
LVKGLRAMLHGAEDYARSLRKQSAFLSQLAAKTMPKGLHCLSLRLNVQYHVLPPDERQFPNREKLEDDDLYH
YALFSDNVLAAAVVVNSTVLHAEEPDKHVFHLVTDRLNFGAMKMWFLDNPPGNATIHVQNIDDFTWLNSSYC
PVLRQLESAAMKDYYFKPDQTTSVTSGTSNLKYRNPKYLSMLNHLRFYLPEVFPGLSKILFLDDDIVVQKDL
TPLWSVDLHGKVNGAVETCGASFHRFDKYLNFSNPHIARNFDPNACGWAYGMNIFDLEEWKKRDITGIYHKW
QTMNKDRTLWKLGTLPPGLITFYNLTYPLDKSWHVLGLGYNPGVEPEDIDAAAVVHYNGNLKPWLEIGLSRF
KGYWSRYVKYDHPYLQECNIQ
>SmXP_002962728
MELIVSTELEFFLHTQHIKLRREKERLLQLTKHDEKENAQLEAEAIERTKAVSRNIMGKYSIWRREDNENSD
NLVRLMREQLIMARVYASIAQSRNNLRLLRDLKLRIRETTRALGDANLDSDLSRSAHERIRTMGQTLTQARS
ELYDCGLIVRKLRATLQSSQEYAQTLKKQSTFLSQLAAKTIPKALHCLSLRLNVEYYTLPPEKREFPSQEKL
DDPTLFHYSLFSDNILAASVVVSSTVRHAQEPHKHVIHVVTDRLNYGAMRMWFLANPPGKATIEVQNIDDFK
WLNSSYCPVLRQLESAAMKDYYFKPDHPTSVSSGSSNLKYRNPKYLSMLNHLRFYLPQIYPKLDKILFLDDD
IVVQKDLTGLWSIDLQGKVNGAVETCGASFHRFDKYLNFSNPHIARNFNPDACGWAYGMNVFDLKEWKRRDI
TGIYHKWQNMNEDRLLWKLGTLPPGLITFYNLTHPLDKSWHVLGLGYNPSIDKADMDAAAVVHYNGNLKPWL
DIGLSRYKSYWTRYVSYDHPYLQQCNINH
