# Supplementary material for: Identification of an algal xylan synthase indicates that there is functional orthology between algal and plant cell wall biosynthesis
Source: New Phytol. 2018 Feb 20;218(3):1049–60. doi: 10.1111/nph.15050 (PMC5902652; doi:10.1111/nph.15050)
Supplement: Supplementary file 2 — Notes S1 Newick tree files and sequences used for Figs 2 and S1–S8. [file NPH-218-1049-s002.zip › FigureS6tree.txt]

(((((((((((((((Os05g28630:0.2270278078,
((Os03g18140:0.0807420779,Os07g49280:0.1846104586)
0.9400000000:0.0895557251,((Os05g39350:0.1377855529,
Os01g61460:0.1033067185)0.9690000000:0.1498947705,
(Os12g01380:0.0000000001,Os11g01370:0.0000000001)
1.0000000000:0.4161853042)0.9820000000:0.1324552069)0.2980000000:0.0368675047)
0.9580000000:0.0715807136,
(((VZCI_104892:0.0341779143,
FZJL_166364:0.0655569830)
0.8250000000:0.0214769771,
URDJ_9616:0.1149200404)
0.8790000000:0.0501667376,
NPND_121830:0.2408471637)
0.7700000000:0.0128434823)0.1560000000:0.0176674841,
(AT2G40150:0.1037332571,AT3G55990:0.0707528864)
0.9240000000:0.0471537290)0.8230000000:0.0752824285,AT2G40160:0.4402515164)
0.9870000000:0.1852605052,(AT1G73140:0.4574703400,
((Os03g18120:0.3956788802,AT5G01360:0.2583818095)
0.0170000000:0.0471422446,
FZJL_165586:0.1659505632)
0.9610000000:0.1380638155)0.7800000000:0.0383366892)0.9140000000:0.0892957731,
((((FZJL_166336:0.1094610555,
VZCI_105179:0.1227006722)
0.5430000000:0.0718096727,AT5G01620:0.2386103409)0.9790000000:0.1492030343,
((WTKZ_59956:0.2272696002,
Os03g60300:0.3734293567)0.0860000000:0.1158950526,
(AT2G38320:0.3032236904,(Os12g01560:0.0058533661,
Os11g01570:0.0000008461)1.0000000000:0.3910318041)
0.9150000000:0.0900943721)0.9570000000:0.1120216039)0.9610000000:0.1054995578,
((URDJ_32956:0.1114877917,
FZJL_14669:0.1258902921)
0.0090000000:0.0122625322,(((AT2G40320:0.1328995412,
AT3G11030:0.1970025546)0.0000000000:0.0412167610,
Os05g28830:0.3978086120)0.6840000000:0.0331598546,
(Os03g60350:0.0000009110,Os03g60340:0.4099150507)
0.9990000000:0.1743719382)0.8330000000:0.0422020961)0.9920000000:0.1347367897)
0.3550000000:0.0550212244)0.9960000000:0.2984376297,
Os01g42810:0.6412640388)0.9170000000:0.1376944608,
(((((((Os01g11810:0.0000000001,Os01g11810:0.0000000001)
1.0000000000:0.3293602375,Os06g34060:0.3819729619)
0.7860000000:0.0830530022,Os01g46350:0.2006408104)
0.2270000000:0.0711968624,(((AT1G29050:0.0678206594,
AT2G34070:0.1195218236)1.0000000000:0.2077864188,
(AT2G42570:0.1902021450,AT2G31110:0.2617095749)
0.9540000000:0.1390379130)0.8910000000:0.0768974274,AT3G14850:0.4163523897)
0.7900000000:0.0773551697)0.6000000000:0.0892432662,AT1G78710:0.5201210680)
0.8570000000:0.1091038975,AT2G30900:0.3747564008)0.8810000000:0.1468066608,
((AT5G58600:0.2792198282,AT2G30010:0.3758486845)
0.9110000000:0.1116656714,Os03g18110:0.2767401808)
0.9190000000:0.1182943715)0.9960000000:0.3632365674)0.9230000000:0.1555335886,
((AT3G62390:0.2423432596,Os03g19470:0.2669472863)
0.9940000000:0.2597684096,((Os06g44900:0.2543007572,
AT5G20590:0.1377362741)0.9990000000:0.3560373913,
((((Os02g53380:0.0748614106,Os06g10560:0.0998224621)
0.9370000000:0.1062481807,(AT3G12060:0.0925254047,
AT5G06700:0.0439913763)0.9980000000:0.2244635458)0.9400000000:0.0943092210,
(AT1G60790:0.2124040591,Os04g42900:0.2764787074)
0.9320000000:0.0978042523)0.6310000000:0.0435398034,AT5G49340:0.4175510638)
0.9440000000:0.1388741753)0.8800000000:0.1180840344)0.2680000000:0.0606498626)
0.7860000000:0.0849505580,(((Os01g65800:0.0961109846,
Os05g35190:0.1495768729)0.9760000000:0.1705265888,
AT1G48880:0.2569216901)1.0000000000:0.5232800591,
((AT5G06230:0.1084820726,AT3G11570:0.1334618701)
1.0000000000:0.4610094265,((Os07g46230:0.5223106441,
(Os12g05080:0.1025330230,Os11g05080:0.0773515981)
0.9940000000:0.2153048872)0.5660000000:0.0672873136,
(AT5G19160:0.1451744294,AT3G06080:0.1697135311)
0.9340000000:0.1387297339)0.9650000000:0.2296433296)0.9150000000:0.1396212352)
0.6950000000:0.0669843553)1.0000000000:0.5145513713,
((Os07g31550:0.2440559432,AT2G14530:0.2161031798)
0.9840000000:0.4887611233,(Os02g02580:0.5585733381,
AT5G64470:0.2043834994)0.9670000000:0.3448370860)0.9990000000:0.6288032788)
0.7440000000:0.0821479617,((((((Os06g33330:0.3856199430,
Os05g12380:0.2657271571)0.9650000000:0.1691925806,
(AT4G01080:0.2130595486,AT1G01430:0.2163999428)
0.9930000000:0.2254991019)0.8720000000:0.1072744603,
(AT4G23790:0.1146234368,AT4G11090:0.1603897804)
0.9980000000:0.2713116430)0.9920000000:0.3019067146,
((((Os02g49650:0.4701994652,(Os02g49660:0.3618995294,
Os06g16250:0.4297075969)0.9150000000:0.1276756658)
0.5380000000:0.0836352536,(((Os01g46400:0.2894465468,
Os01g46410:0.3137115092)0.8830000000:0.0905738822,
(Os06g16160:0.0026967114,Os11g37630:0.0203823762)
1.0000000000:0.4648673054)0.8010000000:0.0760106630,
(Os06g16170:0.0333745703,(Os06g16200:0.0684184444,
Os06g16240:0.1893952144)0.9780000000:0.0896441239)
0.9890000000:0.1273025464)0.8160000000:0.1141668889)0.8530000000:0.1606597430,
(AT5G15900:0.3856035935,AT5G15890:0.3326388158)
0.9040000000:0.1509517893)0.9710000000:0.2116685978,
((((Os06g12820:0.2361599522,Os06g12800:0.2422521545)
0.7900000000:0.0550600941,Os06g12810:0.1914933387)
0.9030000000:0.1655092268,Os04g39130:0.8765585949)
0.8680000000:0.2150310404,AT3G28150:0.6638746167)0.9560000000:0.2285895489)
0.9530000000:0.1605543835)0.8930000000:0.1213710513,
(AT1G70230:0.3181313594,((Os09g20850:0.2322654948,
Os06g12870:0.4540173109)0.6410000000:0.1205410727,
(((Os06g12850:0.1231039048,Os06g12860:0.1773855293)
0.8880000000:0.0894011103,Os06g12840:0.1676715185)
0.8730000000:0.0987299086,(Os07g15320:0.1082885158,
Os07g15230:0.1540950582)1.0000000000:0.2395222027)
1.0000000000:0.4038386819)0.9640000000:0.2092912176)0.9770000000:0.2449518138)
0.1350000000:0.1588161013,((Os01g68630:0.4739144410,
AT4G25360:0.0558316825)0.1470000000:0.0860372186,
AT5G51640:0.0449340056)1.0000000000:0.8170455387)0.9890000000:0.5626360121)
1.0000000000:1.1256986373,(((AT5G64020:0.0477853373,
AT2G37720:0.1936228410)0.9880000000:0.1554922080,
Os09g23360:0.3550253219)0.9620000000:0.1211650388,
AT5G20680:0.2691417825)0.9010000000:0.1028348432)0.8770000000:0.0813534386,
Os12g36750:0.1654875456)0.9970000000:0.1550543889,
Os11g13800:0.0000000001,Os11g13800:0.0000000001);
