# Supplementary material for: Identification of an algal xylan synthase indicates that there is functional orthology between algal and plant cell wall biosynthesis
Source: New Phytol. 2018 Feb 20;218(3):1049–60. doi: 10.1111/nph.15050 (PMC5902652; doi:10.1111/nph.15050)
Supplement: Supplementary file 2 — Notes S1 Newick tree files and sequences used for Figs 2 and S1–S8. [file NPH-218-1049-s002.zip › Figure2tree.txt]

(((((((((GGWH_10978:0.437,
MOYY_8609:0.1115)0.59:0.03421,
RPRU_12594:0.134)0.93:0.05544,
RQFE_37317:0.136)1:0.1677,
(KMNX_2667:0.2726,SNOX_23632:0.23)
0.14:0.03125)0.41:0.03308,(((WDCW_7335:0.1414,
WSJO_5586:0.1106)0.84:0.01475,
((((MFZO_3316:0.03644,NBYP_8796:0.0457)
0.83:0.01291,JOJQ_4999:0.0397)0.27:0.01137,
((VAZE_2784:0.00278,RPGL_29515:0.0068)
0.08:0.01241,YOXI_55798:0.02151)1:0.1439)0.51:0.01661,
HKZW_11650:0.1142)0.96:0.03584)0.95:0.03512,
KEYW_27928:0.2258)0.47:0.0401)0.96:0.05855,
((SmXP_002973462:0.06375,(Atgut1:0.04372,
At1g27440:0.06469)0.91:0.0254)0.85:0.02178,
PpXP_001753186:0.1502)0.94:0.04749)0.94:0.07057,
(((FQLP_33325:0.00914,kfl00398_0130:0.00925)
0.84:0.00876,FPCO_28771:0.00973)0.99:0.07476,
BFIK_28919:0.1726)0.76:0.05354)1:0.2821,
(((kfl00254_0250:0.00208,FQLP_33541:0.02634)
0.95:0.04526,FPCO_29462:0.02203)1:0.366,
((kfl00144_0240:0.0535,FPCO_747:0.08264)1:0.3243,
BFIK_30701:0.2672)0.99:0.2195)0.97:0.1494)1:0.07291,
((kfl00113_0290:0.1179,FPCO_24588:0.1511)
0.99:0.224,(SmXP_002977591:0.1947,((At5g22940:0.1824,
At2g28110:0.2224)1:0.2647,(PpXP_001781950:0.1312,
(PpXP_001754437:0.1182,
PpXP_001754437:0.08506)0.46:0.03562)1:0.2143)0.79:0.08265)
0.99:0.2141)1:0.4278);
