# Supplementary material for: Identification of an algal xylan synthase indicates that there is functional orthology between algal and plant cell wall biosynthesis
Source: New Phytol. 2018 Feb 20;218(3):1049–60. doi: 10.1111/nph.15050 (PMC5902652; doi:10.1111/nph.15050)
Supplement: Supplementary file 2 — Notes S1 Newick tree files and sequences used for Figs 2 and S1–S8. [file NPH-218-1049-s002.zip › FigureS7tree.txt]

((((((((((((((OYLU_6941_Commelinids-B_GT61CW/1-379:0,
(OYLU_6940_Commelinids-B_GT61CW/1-379:0,JQCX_6041_Commelinids-B_GT61CW/1-379:0)
0:0)1:0.1128,JQCX_16783_Commelinids-B_GT61CW/1-373:0.1523)0.99:0.09127,
TZNS_17987_Commelinids-B_GT61CW/1-384:0.06878)0.88:0.0386,
((((UOEL_9216_Commelinids-B_GT61CW/1-378:0.01471,
UOEL_9213_Commelinids-B_GT61CW/1-382:0)0:0,
UOEL_9215_Commelinids-B_GT61CW/1-378:0.00974)0.98:0.04847,
UOEL_9214_Commelinids-B_GT61CW/1-335:0.01725)0.96:0.05269,
KNKV_12954_Commelinids-B_GT61CW/1-385:0.1304)0.87:0.03579)1:0.1232,
(((OYLU_6052_Commelinids-B_GT61CW/1-377:0.00499,
JQCX_5911_Commelinids-B_GT61CW/1-377:0)0.98:0.06667,
JQCX_12120_Commelinids-B_GT61CW/1-372:0.09107)0.99:0.1231,
LSKK_9807_Commelinids-B_GT61CW/1-394:0.1285)1:0.1868)0.74:0.0543,
(((((((WBIB_17152_Commelinids-X_GT61CW/1-382:0.03266,
PWSG_10760_Commelinids-X_GT61CW/1-533:0.08546)0.63:0.05328,
XPAF_57824_Commelinids-X_GT61CW/1-484:0.06836)0.68:0.04865,
CIEA_9510_Commelinids-U_GT61CW/1-501:0.1837)0.89:0.04435,
(BSTR_21384_Commelinids-Y_GT61CW/1-496:0.09587,
(((ZMGN_17396_Commelinids-Z_GT61CW/1-544:0,
ZMGN_17395_Commelinids-Z_GT61CW/1-496:0)0.89:0.01001,
(((BPKH_20244_Commelinids-Z_GT61CW/1-544:0.01495,
XUAB_16070_Commelinids-Z_GT61CW/1-555:0.00496)0:0,
YPIC_185_Commelinids-Z_GT61CW/1-528:0.07987)0.81:0.00497,
BXAY_21708_Commelinids-Z_GT61CW/1-533:0.00496)0:0)0.98:0.09068,
LOC_Os01g02920.1_12001.m06931/1-518:0.08179)1:0.2082)0.99:0.1073)0.99:0.1182,
((((WBIB_65562_Commelinids-X_GT61CW/1-389:0.03288,
PWSG_45614_Commelinids-X_GT61CW/1-373:0.079)0.96:0.04514,
XPAF_57563_Commelinids-X_GT61CW/1-400:0.04548)0.88:0.03392,
CIEA_6062_Commelinids-U_GT61CW/1-440:0.1149)0.99:0.1219,
(((YXNR_26865_Commelinids-Z_GT61CW/1-548:0.02862,
CXSJ_19467_Commelinids-Z_GT61CW/1-550:0.0907)0.91:0.04178,
LOC_Os04g12010.1_12004.m06444/1-550:0.07482)0.82:0.03957,
(HATH_4665_Commelinids-Z_GT61CW/1-393:0.01002,
HATH_4664_Commelinids-Z_GT61CW/1-531:0)0.93:0.08443)1:0.3098)0.96:0.1)
0.43:0.02386,(((PPQR_54999_Commelinids-C_GT61CW/1-492:0,
BRUD_13444_Commelinids-B_GT61CW/1-492:0.00477)1:0.1463,
(PPQR_13085_Commelinids-C_GT61CW/1-538:0.1116,
(PPQR_55240_Commelinids-C_GT61CW/1-507:0.0048,
BRUD_63741_Commelinids-B_GT61CW/1-507:0)1:0.1544)0.92:0.05227)0.002:0.03599,
((((LOC_Os01g02930.1_12001.m06932/1-482:0.1408,
CXSJ_19448_Commelinids-Z_GT61CW/1-463:0.3085)0.82:0.03592,
(XUAB_1673_Commelinids-Z_GT61CW/1-551:0,XUAB_1672_Commelinids-Z_GT61CW/1-498:0)
0.99:0.08956)1:0.207,(BSTR_4414_Commelinids-Y_GT61CW/1-433:0,
BSTR_4413_Commelinids-Y_GT61CW/1-454:0)0.98:0.09175)0.94:0.07754,
(XPAF_6684_Commelinids-X_GT61CW/1-512:0.0681,
CIEA_54251_Commelinids-U_GT61CW/1-514:0.08396)0.98:0.06992)0.97:0.07416)
0.7:0.01242)0.98:0.09252,(((((CXSJ_25903_Commelinids-Z_GT61CW/1-489:0.1534,
LOC_Os06g28124.1_12006.m07356/1-534:0.05248)0.25:0.01419,
((NNOK_16691_Commelinids-Z_GT61CW/1-568:0.02505,
BXAY_21454_Commelinids-Z_GT61CW/1-576:0.026)0.86:0.01435,
XUAB_4561_Commelinids-Z_GT61CW/1-558:0.03117)0.9:0.02537)0.97:0.1206,
IADP_9225_Commelinids-Z_GT61CW/1-346:0.2556)0.9:0.1088,
((XPAF_57669_Commelinids-X_GT61CW/1-383:0.1209,
PWSG_9841_Commelinids-X_GT61CW/1-382:0.1185)0.58:0.06165,
CIEA_9599_Commelinids-U_GT61CW/1-384:0.1414)1:0.2976)0.88:0.08242,
(((((((XUAB_72023_Commelinids-Z_GT61CW/1-354:0.01465,
NNOK_68223_Commelinids-Z_GT61CW/1-522:0.01444)0.72:0.00527,
(BPKH_17734_Commelinids-Z_GT61CW/1-393:0,
(BPKH_17735_Commelinids-Z_GT61CW/1-394:0,BPKH_17733_Commelinids-Z_GT61CW/1-522:0)
0:0)0.89:0.00972)0.78:0.00485,(XBKS_62357_Commelinids-Z_GT61CW/1-461:0.01465,
VQYB_15586_Commelinids-Z_GT61CW/1-394:0.0246)0:0)0.73:0.00695,
(YXNR_35371_Commelinids-Z_GT61CW/1-414:0.05786,
CXSJ_13404_Commelinids-Z_GT61CW/1-574:0.0504)0.98:0.06292)0.53:0.02523,
(YPIC_22260_Commelinids-Z_GT61CW/1-394:0,YPIC_22259_Commelinids-Z_GT61CW/1-488:0)
0.97:0.04184)0.96:0.04676,LOC_Os02g22190.1_12002.m07457/1-554:0.05645)
0.97:0.06026,(WXNT_692_Commelinids-Y_GT61CW/1-548:0,
WXNT_691_Commelinids-Y_GT61CW/1-535:0)0.96:0.06278)1:0.2369)1:0.1981)0.98:0.111)
0.74:0.02748,((HXJE_22742_Commelinids-A_GT61CW/1-392:0.05765,
HWUP_99089_Commelinids-A_GT61CW/1-403:0.08008)0.95:0.08587,
LOC_Os06g49300.1_12006.m09454/1-465:0.5141)0.86:0.03981)0.94:0.03776,
(((((((SFCT_7289_Monocots_GT61CW/1-341:0.1931,
AFLV_13940_Monocots_GT61CW/1-404:0.1517)0.71:0.03806,
SILJ_18982_Monocots_GT61CW/1-380:0.2773)0.77:0.0203,
((XFJG_15223_Monocots_GT61CW/1-386:0.1082,
FCEL_22470_Monocots_GT61CW/1-377:0.1273)0.92:0.05251,
EMJJ_12444_Monocots_GT61CW/1-384:0.0998)0.88:0.04677)0.033:0.02548,
((((UOEL_2796_Commelinids-B_GT61CW/1-382:0.07526,
(TZNS_10885_Commelinids-B_GT61CW/1-454:0.03204,
(OYLU_95121_Commelinids-B_GT61CW/1-382:0.00724,
BDJQ_362_Commelinids-B_GT61CW/1-382:0.02169)0.99:0.06028)0.89:0.02737)
0.79:0.03096,LSKK_18087_Commelinids-B_GT61CW/1-378:0.06732)0.56:0.03393,
(UOEL_2797_Commelinids-B_GT61CW/1-404:0.05248,
LSKK_14584_Commelinids-B_GT61CW/1-388:0.09734)0.77:0.03084)1:0.182,
((UOEL_21697_Commelinids-B_GT61CW/1-464:0.0313,
LSKK_18644_Commelinids-B_GT61CW/1-448:0.0975)1:0.1691,
(TZNS_22192_Commelinids-B_GT61CW/1-385:0.02596,
JNUB_24096_Commelinids-B_GT61CW/1-369:0.1234)1:0.3286)0.94:0.1169)0.97:0.105)
0.33:0.03334,SILJ_20353_Monocots_GT61CW/1-488:0.3245)0.61:0.02169,
LTZF_19259_Monocots_GT61CW/1-396:0.24)0.94:0.06835,
(XPAF_57683_Commelinids-X_GT61CW/1-380:0.1056,
PWSG_10040_Commelinids-X_GT61CW/1-391:0.1688)1:0.1762)0.88:0.04154)0.67:0.03358,
(((((((((XFJG_21687_Monocots_GT61CW/1-379:0.06017,
LSJW_23541_Monocots_GT61CW/1-376:0.06273)1:0.132,
(FCEL_91555_Monocots_GT61CW/1-362:0.07724,
LTZF_83241_Monocots_GT61CW/1-365:0.4517)0.92:0.06894)0.99:0.09888,
(EMJJ_3530_Monocots_GT61CW/1-370:0,EMJJ_3529_Monocots_GT61CW/1-372:0)1:0.1318)
0.8:0.02492,(OOSO_85837_Monocots_GT61CW/1-390:0.1151,
AFLV_11313_Monocots_GT61CW/1-380:0.07454)0.95:0.05193)0.73:0.01339,
(HWUP_20468_Commelinids-A_GT61CW/1-380:0.1126,
(BRUD_63181_Commelinids-B_GT61CW/1-380:0.1034,
((((((XBKS_7730_Commelinids-Z_GT61CW/1-371:0.03137,
WCOR_22542_Commelinids-Z_GT61CW/1-657:0.00512)0.83:0.01407,
CXSJ_402_Commelinids-Z_GT61CW/1-402:0.1546)0.84:0.01517,
XUAB_7164_Commelinids-Z_GT61CW/1-498:0.02404)0.76:0.0233,
LOC_Os01g02940.1_12001.m06933/1-673:0.07707)0.99:0.1019,
WXNT_6971_Commelinids-Y_GT61CW/1-459:0.0797)0.99:0.1424,
(BSTR_95724_Commelinids-Y_GT61CW/1-570:0.2817,
(XPAF_980_Commelinids-X_GT61CW/1-405:0.08086,
PWSG_3936_Commelinids-X_GT61CW/1-401:0.1601)0.99:0.1689)0.38:0.05781)
0.74:0.06674)0.99:0.1182)0.55:0.02707)0.89:0.02651,
GDKK_73428_Monocots_GT61CW/1-405:0.08976)0.92:0.03003,
(DGXS_22975_Monocots_GT61CW/1-382:0.08817,
SILJ_83306_Monocots_GT61CW/1-376:0.2708)0.89:0.03923)0.75:0.01,
(((KNKV_18895_Commelinids-B_GT61CW/1-374:0.08843,
(LSKK_18888_Commelinids-B_GT61CW/1-406:0.07829,
(UOEL_22290_Commelinids-B_GT61CW/1-382:0.04716,
TZNS_2965_Commelinids-B_GT61CW/1-379:0.1484)0.96:0.05005)0.6:0.03822)0.99:0.1099,
(LSKK_12621_Commelinids-B_GT61CW/1-380:0.1246,
(OYLU_14696_Commelinids-B_GT61CW/1-377:0,JQCX_83159_Commelinids-B_GT61CW/1-365:0)
1:0.2764)0.38:0.03385)0.95:0.06674,((((OYLU_16878_Commelinids-B_GT61CW/1-387:0,
JQCX_17188_Commelinids-B_GT61CW/1-387:0)1:0.1505,
LSKK_4974_Commelinids-B_GT61CW/1-389:0.0552)0.66:0.02953,
((((KNKV_17082_Commelinids-B_GT61CW/1-383:0,
KNKV_17081_Commelinids-B_GT61CW/1-383:0)0.94:0.02679,
(TZNS_16113_Commelinids-B_GT61CW/1-385:0.05808,
(BDJQ_20043_Commelinids-B_GT61CW/1-384:0.00522,
(OYLU_4852_Commelinids-B_GT61CW/1-386:0,JQCX_84125_Commelinids-B_GT61CW/1-386:0)
0.74:0.00447)1:0.0921)0.85:0.02093)0.54:0.00773,
LSKK_7561_Commelinids-B_GT61CW/1-390:0.07117)0.58:0.01246,
UOEL_443_Commelinids-B_GT61CW/1-371:0.0342)0.93:0.04071)0.97:0.08079,
TZNS_4670_Commelinids-B_GT61CW/1-378:0.1322)1:0.1939)0.98:0.08241)0.79:0.03022,
((BDJQ_17898_Commelinids-B_GT61CW/1-386:0.01817,
(OYLU_15776_Commelinids-B_GT61CW/1-380:0,JQCX_15930_Commelinids-B_GT61CW/1-380:0)
0.85:0.0437)1:0.6023,((BRUD_63767_Commelinids-B_GT61CW/1-572:0.1525,
((((XUAB_15836_Commelinids-Z_GT61CW/1-502:0,
(NNOK_66360_Commelinids-Z_GT61CW/1-376:0.00498,
VQYB_67359_Commelinids-Z_GT61CW/1-462:0.01487)0.8:0.0049)0.99:0.07354,
YPIC_28763_Commelinids-Z_GT61CW/1-363:0.04522)0.94:0.07111,
WXNT_53603_Commelinids-Y_GT61CW/1-381:0.08017)0.45:0.03072,
LOC_Os01g02910.1_12001.m06930/1-603:0.1675)0.99:0.1231)0.38:0.02938,
(((((PWSG_45669_Commelinids-X_GT61CW/1-546:0.06389,
(WBIB_1752_Commelinids-X_GT61CW/1-442:0.05624,
XPAF_57568_Commelinids-X_GT61CW/1-392:0.06873)0.35:0.03079)0.92:0.05412,
(CIEA_7063_Commelinids-U_GT61CW/1-554:0,(CIEA_7062_Commelinids-U_GT61CW/1-496:0,
CIEA_7064_Commelinids-U_GT61CW/1-413:0)0:0)0.98:0.0884)0.75:0.06349,
((((((((WCOR_8929_Commelinids-Z_GT61CW/1-574:0.01006,
BPKH_81203_Commelinids-Z_GT61CW/1-573:0.005)0:0,
((NNOK_6196_Commelinids-Z_GT61CW/1-567:0.00493,
ZMGN_21182_Commelinids-Z_GT61CW/1-514:0.0153)0.48:0.00492,
BXAY_15863_Commelinids-Z_GT61CW/1-574:0.00865)0.9:0.012)0.76:0.01136,
VQYB_5838_Commelinids-Z_GT61CW/1-501:0.0676)0.52:0.01747,
HATH_86529_Commelinids-Z_GT61CW/1-363:0.0366)0.94:0.03927,
LOC_Os02g22380.1_12002.m07476/1-566:0.04349)0.99:0.08645,
((RCAH_14427_Commelinids-Z_GT61CW/1-420:0.0272,
(CXSJ_22559_Commelinids-Z_GT61CW/1-531:0,CXSJ_22558_Commelinids-Z_GT61CW/1-531:0)
0.99:0.05583)0.75:0.0137,((BXAY_21701_Commelinids-Z_GT61CW/1-530:0.03227,
(ROEI_21378_Commelinids-Z_GT61CW/1-570:0.03626,
YPIC_28434_Commelinids-Z_GT61CW/1-526:0.0176)0.31:0.00716)0.89:0.02162,
LOC_Os06g27560.1_12006.m07301/1-524:0.04501)0.091:0.02569)0.99:0.08799)
0.96:0.06495,WXNT_7391_Commelinids-Y_GT61CW/1-541:0.03816)0.97:0.07418,
BSTR_24871_Commelinids-Y_GT61CW/1-556:0.1294)0.2:0.02904)0.89:0.06554,
(PPQR_55271_Commelinids-C_GT61CW/1-526:0,BRUD_6064_Commelinids-B_GT61CW/1-526:0)
0.99:0.1244)0.96:0.06542,(XPAF_6728_Commelinids-X_GT61CW/1-384:0.005,
XPAF_6727_Commelinids-X_GT61CW/1-386:0)1:0.2059)0.3:0.02027)0.97:0.1441)
0.95:0.1169)0.77:0.01076)0.87:0.02614,
(((((KNKV_9418_Commelinids-B_GT61CW/1-434:0.01016,
(KNKV_9417_Commelinids-B_GT61CW/1-434:0,KNKV_9416_Commelinids-B_GT61CW/1-434:0)
0.74:0.00483)0.97:0.048,TZNS_4218_Commelinids-B_GT61CW/1-423:0.1148)1:0.115,
(((((HXJE_5734_Commelinids-A_GT61CW/1-451:0,
(HXJE_5732_Commelinids-A_GT61CW/1-594:0,HXJE_5731_Commelinids-A_GT61CW/1-349:0)
0:0)0.88:0.0238,HWUP_1605_Commelinids-A_GT61CW/1-379:0.08257)0.25:0.02342,
NSPR_1164_Commelinids-A_GT61CW/1-624:0.1056)1:0.1904,
((((PPQR_55467_Commelinids-C_GT61CW/1-580:0,
BRUD_63966_Commelinids-B_GT61CW/1-589:0.00471)0.96:0.05171,
(((((PWSG_45971_Commelinids-X_GT61CW/1-582:0.0752,
WBIB_17664_Commelinids-X_GT61CW/1-563:0.0741)0.013:0.0138,
XPAF_12174_Commelinids-X_GT61CW/1-585:0.03408)0.84:0.04296,
CIEA_54693_Commelinids-U_GT61CW/1-576:0.1159)0.99:0.1079,
(((((((ZMGN_14780_Commelinids-Z_GT61CW/1-575:0,
ZMGN_14779_Commelinids-Z_GT61CW/1-437:0)0.96:0.02335,
BPKH_5881_Commelinids-Z_GT61CW/1-575:0.02346)0.75:0.00563,
((((ZENX_7151_Commelinids-Z_GT61CW/1-570:0,
((XBKS_3136_Commelinids-Z_GT61CW/1-568:0,WCOR_14725_Commelinids-Z_GT61CW/1-518:0)
0:0,SOHV_13989_Commelinids-Z_GT61CW/1-571:0.0094)0.84:0.00468)0:0,
VQYB_14833_Commelinids-Z_GT61CW/1-575:0.00938)0:0,
NNOK_2106_Commelinids-Z_GT61CW/1-575:0.01424)0:0,
XUAB_73178_Commelinids-Z_GT61CW/1-575:0.01415)0:0)0.88:0.00945,
(YPIC_24504_Commelinids-Z_GT61CW/1-570:0.00957,
ROEI_13426_Commelinids-Z_GT61CW/1-565:0.01908)0.85:0.00954)0.87:0.01901,
(HATH_4490_Commelinids-Z_GT61CW/1-515:0.01428,
(YXNR_7219_Commelinids-Z_GT61CW/1-524:0.00952,
CXSJ_18962_Commelinids-Z_GT61CW/1-571:0.0047)0.9:0.00947)0:0)0.88:0.02105,
LOC_Os03g37010.1_12003.m08814/1-576:0.03199)0.96:0.04986,
((((((((YPIC_21000_Commelinids-Z_GT61CW/1-590:0.01055,
ROEI_98392_Commelinids-Z_GT61CW/1-534:0.01448)0.97:0.02459,
WCOR_19150_Commelinids-Z_GT61CW/1-514:0)0:0,
((((((BXAY_3041_Commelinids-Z_GT61CW/1-609:0,
BXAY_3040_Commelinids-Z_GT61CW/1-611:0)0.93:0.00985,
NNOK_2107_Commelinids-Z_GT61CW/1-599:0)0.83:0.0049,
XUAB_291_Commelinids-Z_GT61CW/1-586:0)0:0,
ZENX_12979_Commelinids-Z_GT61CW/1-462:0.0049)0:0,
VQYB_67747_Commelinids-Z_GT61CW/1-547:0.0049)0.83:0.00491,
BPKH_4405_Commelinids-Z_GT61CW/1-619:0)0.92:0.00984)0.73:0.00489,
XBKS_62852_Commelinids-Z_GT61CW/1-535:0)0.93:0.02287,
(RCAH_84864_Commelinids-Z_GT61CW/1-481:0.00447,
CXSJ_25022_Commelinids-Z_GT61CW/1-371:0.01505)0.9:0.01667)0.77:0.0225,
HATH_4491_Commelinids-Z_GT61CW/1-514:0.04223)0.72:0.04387,
LOC_Os02g22480.1_12002.m07485/1-583:0.04683)0.96:0.04887,
WXNT_55634_Commelinids-Y_GT61CW/1-594:0.01729)0.73:0.00869)0.99:0.1026)
0.84:0.02273,BYPY_80524_Commelinids-C_GT61CW/1-447:0.1092)0.64:0.01411)
0.9:0.04838,BRUD_63778_Commelinids-B_GT61CW/1-517:0.2249)0.005:0.03406,
(((((((ZMGN_4280_Commelinids-Z_GT61CW/1-467:0,
ZMGN_4279_Commelinids-Z_GT61CW/1-439:0)0.96:0.0261,
BPKH_80839_Commelinids-Z_GT61CW/1-448:0.01022)0.94:0.04617,
LOC_Os12g13640.1_12012.m05336/1-584:0.1426)1:0.1257,
((CXSJ_6618_Commelinids-Z_GT61CW/1-510:0,CXSJ_6617_Commelinids-Z_GT61CW/1-512:0)
0:0.00034,CXSJ_6619_Commelinids-Z_GT61CW/1-407:0.00978)1:0.1699)0.16:0.02074,
LOC_Os01g02900.1_12001.m06929/1-562:0.09955)0.99:0.1505,
WXNT_9279_Commelinids-Y_GT61CW/1-552:0.07489)1:0.1941,
XPAF_11965_Commelinids-X_GT61CW/1-373:0.2617)1:0.1901)0.99:0.1269)0.9:0.0507,
(((((UOEL_3620_Commelinids-B_GT61CW/1-377:0.03243,
UOEL_3619_Commelinids-B_GT61CW/1-377:0.04569)0.95:0.05418,
LSKK_22104_Commelinids-B_GT61CW/1-379:0.1266)0.57:0.00988,
TZNS_8328_Commelinids-B_GT61CW/1-414:0.1998)0.48:0.01558,
(((((OYLU_95608_Commelinids-B_GT61CW/1-562:0,
JQCX_84381_Commelinids-B_GT61CW/1-562:0)0.94:0.02826,
BDJQ_90551_Commelinids-B_GT61CW/1-561:0.03223)1:0.1315,
(LSKK_15068_Commelinids-B_GT61CW/1-559:0,LSKK_15067_Commelinids-B_GT61CW/1-415:0)
1:0.1179)0.85:0.03934,(UOEL_3621_Commelinids-B_GT61CW/1-430:0,
UOEL_3618_Commelinids-B_GT61CW/1-556:0)1:0.1278)0.83:0.0216,
TZNS_88786_Commelinids-B_GT61CW/1-554:0.08716)0.97:0.05343)0.99:0.09768,
(HXJE_21555_Commelinids-A_GT61CW/1-340:0.03934,
HWUP_15979_Commelinids-A_GT61CW/1-383:0.0816)1:0.1459)0.45:0.0158)0.77:0.01412)
0.8:0.04515,GDKK_10388_Monocots_GT61CW/1-381:0.5165)0.17:0.0258,
(((FCEL_91965_Monocots_GT61CW/1-373:0.2151,
MUMD_18970_Monocots_GT61CW/1-363:0.1509)0.27:0.0287,
((XFJG_22230_Monocots_GT61CW/1-367:0.04814,
HOKG_114189_Monocots_GT61CW/1-440:0.02398)0.89:0.04153,
LSJW_22298_Monocots_GT61CW/1-368:0.03165)0.96:0.07633)1:0.1157,
((OOSO_2375_Monocots_GT61CW/1-557:0,OOSO_2374_Monocots_GT61CW/1-387:0)1:0.1139,
AFLV_15248_Monocots_GT61CW/1-389:0.08403)0.46:0.02425)0.74:0.02624)0.95:0.05911)
0.87:0.04647,MTII_6521_Monocots_GT61CW/1-455:0.3687)0.93:0.07269,
(((((MTII_41308_Monocots_GT61CW/1-389:0.3053,
((XFJG_14392_Monocots_GT61CW/1-385:0.2224,FCEL_91805_Monocots_GT61CW/1-471:0.159)
0.98:0.1133,(((((SFCT_9146_Monocots_GT61CW/1-383:0,
SFCT_9145_Monocots_GT61CW/1-475:0)1:0.1037,
GDKK_73098_Monocots_GT61CW/1-474:0.02585)1:0.1981,
AFLV_83828_Monocots_GT61CW/1-463:0.07431)0.7:0.01296,
OOSO_85011_Monocots_GT61CW/1-461:0.1307)0.95:0.0536,
((((HWUP_824_Commelinids-A_GT61CW/1-457:0.09111,
HWUP_7505_Commelinids-A_GT61CW/1-386:0.0941)0.99:0.09492,
((BRUD_4881_Commelinids-B_GT61CW/1-464:0.06506,
(((XPAF_58055_Commelinids-X_GT61CW/1-484:0.02765,
PWSG_45183_Commelinids-X_GT61CW/1-483:0.06221)0:0.00811,
CIEA_10706_Commelinids-U_GT61CW/1-479:0.06913)0.95:0.04369,
(BSTR_18992_Commelinids-Y_GT61CW/1-483:0.0575,
(WXNT_9179_Commelinids-Y_GT61CW/1-487:0.01325,
(LOC_Os02g22650.1_12002.m07502/1-504:0.07044,
(((CXSJ_27248_Commelinids-Z_GT61CW/1-486:0.1127,
YPIC_3440_Commelinids-Z_GT61CW/1-496:0.04582)0.59:0.04145,
LOC_Os10g35020.1_12010.m06325/1-500:0.04913)0.96:0.07008,
(CXSJ_583_Commelinids-Z_GT61CW/1-363:0,(CXSJ_582_Commelinids-Z_GT61CW/1-363:0,
CXSJ_581_Commelinids-Z_GT61CW/1-356:0)0:0)1:0.1791)0.39:0.04374)0.99:0.08272)
0.88:0.02559)0.99:0.07502)0.93:0.04352)0.89:0.02759,
(((BSTR_513_Commelinids-Y_GT61CW/1-376:0,BSTR_512_Commelinids-Y_GT61CW/1-376:0)
0.99:0.07867,((((XBKS_2573_Commelinids-Z_GT61CW/1-454:0,
((LOC_Os06g49320.1_12006.m09456/1-460:0.06095,
((YXNR_6695_Commelinids-Z_GT61CW/1-451:0,YXNR_6694_Commelinids-Z_GT61CW/1-441:0)
0.91:0.01465,CXSJ_580_Commelinids-Z_GT61CW/1-457:0.00575)0.97:0.0375)
0.92:0.02267,(((ZENX_16143_Commelinids-Z_GT61CW/1-458:0.00501,
NNOK_16738_Commelinids-Z_GT61CW/1-459:0.01008)0.77:0.00503,
ZMGN_13739_Commelinids-Z_GT61CW/1-458:0.0101)0.94:0.01517,
WCOR_10815_Commelinids-Z_GT61CW/1-459:0)0.76:0.00487)0.99:0.0267)0.89:0.08458,
XBKS_2574_Commelinids-Z_GT61CW/1-447:0)1:0.1693,
(LOC_Os02g04250.1_12002.m05774/1-485:0.04282,
HATH_18679_Commelinids-Z_GT61CW/1-480:0.07531)0.12:0.03392)0.97:0.0741,
WXNT_9817_Commelinids-Y_GT61CW/1-461:0.03714)0.97:0.07162)1:0.1192,
((WBIB_6950_Commelinids-X_GT61CW/1-463:0.05135,
PWSG_10772_Commelinids-X_GT61CW/1-466:0.05512)0.95:0.07541,
CIEA_53591_Commelinids-U_GT61CW/1-462:0.08647)1:0.1638)0.9:0.05018)0.98:0.07045)
0.098:0.02026,(((TZNS_22220_Commelinids-B_GT61CW/1-479:0.07688,
(((KNKV_1399_Commelinids-B_GT61CW/1-385:0,KNKV_1398_Commelinids-B_GT61CW/1-383:0)
0.99:0.05244,KNKV_1397_Commelinids-B_GT61CW/1-383:0.03367)0.88:0.01977,
BDJQ_20015_Commelinids-B_GT61CW/1-478:0.1971)0.4:0.01032)0.78:0.0181,
((LSKK_675_Commelinids-B_GT61CW/1-412:0,LSKK_674_Commelinids-B_GT61CW/1-511:0)
0.99:0.0557,LSKK_18048_Commelinids-B_GT61CW/1-379:0.1242)0.9:0.02784)
0.93:0.05434,((((TZNS_88679_Commelinids-B_GT61CW/1-470:0.08445,
LSKK_5978_Commelinids-B_GT61CW/1-388:0.0561)0.32:0.01457,
(((OYLU_11260_Commelinids-B_GT61CW/1-382:0.005,
JQCX_2727_Commelinids-B_GT61CW/1-382:0)0.97:0.03015,
JQCX_2728_Commelinids-B_GT61CW/1-384:0)0.49:0.04464,
(OYLU_1682_Commelinids-B_GT61CW/1-383:0,JQCX_2729_Commelinids-B_GT61CW/1-383:0)
0.99:0.08164)1:0.1391)0.92:0.03683,TZNS_4565_Commelinids-B_GT61CW/1-467:0.0651)
0.72:0.01426,((JQCX_8464_Commelinids-B_GT61CW/1-391:0.00506,
JQCX_8462_Commelinids-B_GT61CW/1-391:0)0.89:0.01563,
JQCX_8463_Commelinids-B_GT61CW/1-480:0)1:0.1966)0.99:0.08962)1:0.1042)
0.93:0.06128,EMJJ_24338_Monocots_GT61CW/1-379:0.1855)0.85:0.03861)0.54:0.02233)
0.23:0.01545)0.59:0.04969,MTHW_52876_Monocots_GT61CW/1-375:0.2846)0.91:0.0684,
OKEF_11558_Basal-Eudicots_GT61CW/1-373:0.174)0.99:0.1384,
SMZF_61467_Basal-Eudicots_GT61CW/1-474:0.2636)0.2:0.04086,
((QUTB_16587_Basal-Eudicots_GT61CW/1-457:0.1399,(AT3G18180.1/1-470:0.06977,
AT3G18170.1/1-384:0.06396)1:0.3546)0.89:0.0605,
(((REOF_20509_Basal-Eudicots_GT61CW/1-430:0.2384,
REOF_20695_Basal-Eudicots_GT61CW/1-454:0.2679)0.61:0.04043,
(OBOJ_17505_Basal-Eudicots_GT61CW/1-380:0,
REOF_19811_Basal-Eudicots_GT61CW/1-379:0)1:0.1923)0.99:0.1713,
WFBF_8360_Basal-Eudicots_GT61CW/1-495:0.2474)0.87:0.05706)0.78:0.0716)
0.77:0.0312)0.75:0.0447,((((((((SILJ_20837_Monocots_GT61CW/1-382:0.05892,
QOXT_17663_Monocots_GT61CW/1-349:0.03802)1:0.163,
(((KBXS_13120_Monocots_GT61CW/1-378:0.01259,
GJPF_8563_Monocots_GT61CW/1-375:0.02702)1:0.1585,
((((JHUL_5727_Monocots_GT61CW/1-388:0,BLAJ_15047_Monocots_GT61CW/1-372:0.00479)
1:0.1117,JVBR_48647_Monocots_GT61CW/1-378:0.08879)0.49:0.02459,
((LDME_16261_Monocots_GT61CW/1-378:0.02,DMIN_117085_Monocots_GT61CW/1-378:0.0246)
0.87:0.01698,XEUV_16333_Monocots_GT61CW/1-406:0.06507)0.98:0.0625)0.77:0.00698,
((((KOFB_12401_Monocots_GT61CW/1-388:0,KOFB_12400_Monocots_GT61CW/1-385:0)
0.99:0.06874,(KXSK_4712_Monocots_GT61CW/1-379:0.00475,
KXSK_4710_Monocots_GT61CW/1-379:0.00514)1:0.1007)0.2:0.01182,
(((((LSJW_16263_Monocots_GT61CW/1-380:0.01787,
(RQZP_31560_Monocots_GT61CW/1-380:0.00633,
HOKG_114693_Monocots_GT61CW/1-380:0.00825)0.32:0.00514)0.44:0.00665,
MVRF_549_Monocots_GT61CW/1-388:0.131)0:0,
(XFJG_8925_Monocots_GT61CW/1-383:0.01477,
RCUX_23456_Monocots_GT61CW/1-383:0.00974)0.94:0.02393)0.99:0.05022,
ONBE_53756_Monocots_GT61CW/1-404:0.04253)0.6:0.0129,
IXEM_70144_Monocots_GT61CW/1-384:0.07744)0.57:0.01793)0.79:0.01264,
SART_15217_Monocots_GT61CW/1-387:0.0872)0.87:0.0209)0.67:0.01047)0.99:0.09187,
((((PPQR_408_Commelinids-C_GT61CW/1-388:0.0049,
PPQR_407_Commelinids-C_GT61CW/1-388:0)1:0.158,
((JSAG_8270_Monocots_GT61CW/1-397:0.02495,JSAG_8269_Monocots_GT61CW/1-403:0)
1:0.1426,THDM_9047_Monocots_GT61CW/1-384:0.1193)0.98:0.08472)0.45:0.04363,
YJUG_10027_Monocots_GT61CW/1-389:0.1258)0.64:0.01276,
(VVVV_9815_Monocots_GT61CW/1-410:0.1108,OCWZ_11144_Monocots_GT61CW/1-410:0.1468)
0.62:0.02597)0.29:0.0155)0.43:0.0147)0.29:0.01596,
(TZNS_16969_Commelinids-B_GT61CW/1-391:0.06868,
BDJQ_22732_Commelinids-B_GT61CW/1-374:0.1021)1:0.2487)0.93:0.03906,
(OOSO_85589_Monocots_GT61CW/1-399:0.1778,
(EMJJ_24735_Monocots_GT61CW/1-385:0.1557,
(PPQR_4533_Commelinids-C_GT61CW/1-379:0.09339,
BSTR_23339_Commelinids-Y_GT61CW/1-380:0.1464)0.98:0.09841)0.29:0.01805)
0.81:0.02026)0.24:0.01606,((((((OYLU_5406_Commelinids-B_GT61CW/1-398:0,
OYLU_5405_Commelinids-B_GT61CW/1-380:0)0:0,
(OYLU_5404_Commelinids-B_GT61CW/1-380:0,(JQCX_4184_Commelinids-B_GT61CW/1-380:0,
JQCX_4181_Commelinids-B_GT61CW/1-380:0)0:0)0.91:0.01013)0.93:0.02092,
(JQCX_4183_Commelinids-B_GT61CW/1-380:0,JQCX_4182_Commelinids-B_GT61CW/1-380:0)
0.85:0.01014)0.9:0.03551,BDJQ_17385_Commelinids-B_GT61CW/1-381:0.1255)1:0.1409,
LSKK_22047_Commelinids-B_GT61CW/1-383:0.06348)0.85:0.02378,
(UOEL_85302_Commelinids-B_GT61CW/1-376:0.05347,
KNKV_16941_Commelinids-B_GT61CW/1-387:0.03082)0.61:0.02289)1:0.1673)0.57:0.02895,
(HOKG_114573_Monocots_GT61CW/1-377:0.1268,
KXSK_151798_Monocots_GT61CW/1-382:0.2475)0.99:0.1279)0.54:0.01323,
LOC_Os06g20570.1_12006.m06714/1-526:0.584)0.15:0.04495,
((((WBIB_16203_Commelinids-X_GT61CW/1-378:0.06466,
PWSG_1153_Commelinids-X_GT61CW/1-380:0.0247)0.2:0.01564,
XPAF_12295_Commelinids-X_GT61CW/1-378:0.02945)0.93:0.04693,
CIEA_54583_Commelinids-U_GT61CW/1-387:0.05184)0.93:0.1264,
CIEA_53373_Commelinids-U_GT61CW/1-407:0.4647)1:0.3013)0.95:0.07779)0.98:0.06124,
(((((CYVA_19866_Basal-Eudicots_GT61CW/1-335:0.2832,
XMQO_1262_Basal-Eudicots_GT61CW/1-366:0.3222)0.93:0.1062,
((OBOJ_16491_Basal-Eudicots_GT61CW/1-362:0.0311,
REOF_1523_Basal-Eudicots_GT61CW/1-330:0.09473)1:0.1354,
((OBOJ_88780_Basal-Eudicots_GT61CW/1-330:0.00491,
REOF_103868_Basal-Eudicots_GT61CW/1-329:0.0049)0:0,
SIIK_11197_Basal-Eudicots_GT61CW/1-324:0.0049)1:0.1906)0.97:0.1217)0.59:0.06124,
((((KKCW_21536_Basal-Eudicots_GT61CW/1-369:0,
EPRK_12342_Basal-Eudicots_GT61CW/1-369:0)0:0,
STDO_34153_Basal-Eudicots_GT61CW/1-338:0.00969)0.9:0.019,
MVTX_3605_Basal-Eudicots_GT61CW/1-369:0.00549)1:0.213,
((((((KKCW_14742_Basal-Eudicots_GT61CW/1-362:0,
(BMRX_21056_Basal-Eudicots_GT61CW/1-360:0,
(BMRX_21054_Basal-Eudicots_GT61CW/1-360:0,
MIKW_8800_Basal-Eudicots_GT61CW/1-372:0)0:0)0:0)0:0,
FNXH_20589_Basal-Eudicots_GT61CW/1-386:0.00487)0.84:0.00488,
SUFP_19934_Basal-Eudicots_GT61CW/1-362:0)0:0,
SUFP_19935_Basal-Eudicots_GT61CW/1-362:0)0:0,
MLPX_33911_Basal-Eudicots_GT61CW/1-362:0.00487)0.87:0.01295,
(IORZ_125993_Basal-Eudicots_GT61CW/1-386:0.01485,
GMAM_23576_Basal-Eudicots_GT61CW/1-386:0)0:0.00194)0.99:0.1053)0.97:0.1235)
0.94:0.118,((LTZF_7254_Monocots_GT61CW/1-318:0.329,
(((FGRF_15294_Monocots_GT61CW/1-335:0.09659,
((XEUV_26244_Monocots_GT61CW/1-341:0.1449,
SART_56141_Monocots_GT61CW/1-370:0.1079)0.19:0.015,
((((KBXS_86936_Monocots_GT61CW/1-393:0.02275,
GJPF_64565_Monocots_GT61CW/1-370:0.02346)1:0.1966,
(((CMCY_37967_Monocots_GT61CW/1-389:0.01703,
KXSK_33009_Monocots_GT61CW/1-389:0.02919)0.8:0.02099,
ICNN_7501_Monocots_GT61CW/1-396:0.0293)0.98:0.06132,
SVTS_129861_Monocots_GT61CW/1-383:0.08415)0.18:0.01808)0.4:0.01392,
((RQZP_144549_Monocots_GT61CW/1-377:0.0253,(HOKG_20644_Monocots_GT61CW/1-377:0,
HOKG_20643_Monocots_GT61CW/1-377:0)0:0)0.98:0.03647,
LSJW_10198_Monocots_GT61CW/1-386:0.08051)0.86:0.01536)0.4:0.01318,
MVRF_307_Monocots_GT61CW/1-335:0.1002)0.77:0.01313)0.64:0.00559)0.95:0.05843,
JVBR_14240_Monocots_GT61CW/1-366:0.1169)0.85:0.05349,
(((EMJJ_1623_Monocots_GT61CW/1-377:0,EMJJ_1622_Monocots_GT61CW/1-377:0)1:0.08174,
((((VBHQ_38517_Monocots_GT61CW/1-338:0.3085,
DGXS_24332_Monocots_GT61CW/1-335:0.1169)0.78:0.02655,
SILJ_83026_Monocots_GT61CW/1-338:0.1809)0.83:0.02758,
VVVV_9039_Monocots_GT61CW/1-392:0.1302)0.93:0.06168,
(WXNT_54779_Commelinids-Y_GT61CW/1-374:0.3746,
OCWZ_53012_Monocots_GT61CW/1-330:0.179)0.57:0.05623)0.96:0.07239)0.82:0.01962,
YJUG_1759_Monocots_GT61CW/1-374:0.2544)0.9:0.05932)0.14:0.04648)0.91:0.1138,
MTII_42498_Monocots_GT61CW/1-365:0.4253)0.97:0.1458)0.98:0.201,
((((((((((((PLBZ_27900_Monocots_GT61CW/1-390:0.01734,
CMCY_35375_Monocots_GT61CW/1-395:0.03447)0.97:0.03708,
(((RCUX_4314_Monocots_GT61CW/1-400:0.01506,
XFJG_20538_Monocots_GT61CW/1-396:0.01516)0.77:0.00499,
HOKG_114338_Monocots_GT61CW/1-396:0.01508)0:0,
LSJW_97731_Monocots_GT61CW/1-436:0.04068)0.98:0.03703)0.75:0.00718,
MUMD_11955_Monocots_GT61CW/1-350:0.06501)0.2:0.01065,
(XEUV_5122_Monocots_GT61CW/1-397:0.00995,IQYY_24104_Monocots_GT61CW/1-397:0)
1:0.08036)0.85:0.01866,(XEUV_990_Monocots_GT61CW/1-382:0,
XEUV_989_Monocots_GT61CW/1-397:0)1:0.1288)0.59:0.01296,
((JHUL_24454_Monocots_GT61CW/1-415:0.08475,
FCEL_1633_Monocots_GT61CW/1-398:0.07013)0.6:0.0446,
JHUL_25857_Monocots_GT61CW/1-395:0.125)0.81:0.03844)0.86:0.03146,
(KBXS_87353_Monocots_GT61CW/1-431:0.01524,
GJPF_4056_Monocots_GT61CW/1-366:0.00439)1:0.1635)0.76:0.02857,
(((((((EMJJ_3229_Monocots_GT61CW/1-448:0,EMJJ_3228_Monocots_GT61CW/1-448:0)
1:0.1334,((OCWZ_12289_Monocots_GT61CW/1-433:0.1995,
(QOXT_18834_Monocots_GT61CW/1-396:0.1206,
(SFCT_10106_Monocots_GT61CW/1-411:0.02872,
GDKK_14505_Monocots_GT61CW/1-427:0.02318)1:0.1099)0.64:0.02917)0.85:0.027,
AFLV_16520_Monocots_GT61CW/1-439:0.1422)0.81:0.02298)0.02:0.01184,
((((((ZMGN_85898_Commelinids-Z_GT61CW/1-381:0,
VQYB_7267_Commelinids-Z_GT61CW/1-368:0.01592)0.95:0.03649,
LOC_Os07g46380.1_12007.m08855/1-555:0.03017)0.98:0.07792,
WXNT_55256_Commelinids-Y_GT61CW/1-524:0.07549)0.98:0.07903,
((BSTR_865_Commelinids-Y_GT61CW/1-505:0,
BSTR_864_Commelinids-Y_GT61CW/1-517:0.02629)0.92:0.0467,
BSTR_866_Commelinids-Y_GT61CW/1-515:0.05396)0.95:0.0545)1:0.1227,
(MTII_43059_Monocots_GT61CW/1-451:0.1192,MFIN_6785_Monocots_GT61CW/1-509:0.1716)
0.092:0.02044)0.88:0.03539,MTHW_9189_Monocots_GT61CW/1-380:0.1905)0.89:0.04739)
0.88:0.0322,(HXJE_21186_Commelinids-A_GT61CW/1-312:0.0604,
XPAF_7822_Commelinids-X_GT61CW/1-502:0.2034)0.88:0.04299)0.47:0.01466,
PPQR_12616_Commelinids-C_GT61CW/1-458:0.1232)0.081:0.02157,
(PPQR_10481_Commelinids-C_GT61CW/1-498:0,PPQR_10480_Commelinids-C_GT61CW/1-406:0)
1:0.116)0.74:0.01087,((WXNT_55249_Commelinids-Y_GT61CW/1-505:0.07219,
((CXSJ_17522_Commelinids-Z_GT61CW/1-494:0.1175,
LOC_Os01g31370.1_12001.m09468/1-536:0.02614)0.23:0.01357,
YXNR_35534_Commelinids-Z_GT61CW/1-448:0.01233)1:0.1051)0.93:0.05352,
((WBIB_17807_Commelinids-X_GT61CW/1-411:0.03833,
PWSG_45448_Commelinids-X_GT61CW/1-498:0.041)0.86:0.02523,
CIEA_6457_Commelinids-U_GT61CW/1-496:0.08361)1:0.1363)0.033:0.01041)0.96:0.0518)
0.71:0.04608,((((EHNF_29556_Basal-Eudicots_GT61CW/1-474:0.161,
CYVA_75736_Basal-Eudicots_GT61CW/1-458:0.09148)0.59:0.03278,
((AT2G41640.1/1-500:0.07445,AT3G57380.1/1-504:0.1097)0.98:0.09356,
AT3G10320.1/1-494:0.1932)0.92:0.05308)0.85:0.02677,
(((VQFW_6992_Basal-Eudicots_GT61CW/1-414:0.06952,
FAKD_3977_Basal-Eudicots_GT61CW/1-525:0.08356)0.76:0.02591,
((ZGQD_1310_Basal-Eudicots_GT61CW/1-424:0.0205,
AUGV_8001_Basal-Eudicots_GT61CW/1-515:0.0142)0.99:0.07886,
NMGG_64597_Basal-Eudicots_GT61CW/1-518:0.0832)0.96:0.0537)0.75:0.0175,
(((QTJY_10635_Basal-Eudicots_GT61CW/1-522:0.0499,
OKEF_98305_Basal-Eudicots_GT61CW/1-493:0.1628)0.22:0.02074,
(((((NJKC_16529_Basal-Eudicots_GT61CW/1-423:0.00486,
TUHA_10405_Basal-Eudicots_GT61CW/1-423:0)0:0,
RKGT_727_Basal-Eudicots_GT61CW/1-482:0)0:0,
UNPT_4348_Basal-Eudicots_GT61CW/1-375:0)0.99:0.0665,
RKGT_728_Basal-Eudicots_GT61CW/1-512:0.09309)0.84:0.02957,
((XMVD_52570_Basal-Eudicots_GT61CW/1-521:0.0588,
XHKT_64556_Basal-Eudicots_GT61CW/1-524:0.04498)0.83:0.03078,
(((GOQJ_61831_Basal-Eudicots_GT61CW/1-469:0,
YDEH_60800_Basal-Eudicots_GT61CW/1-435:0)0.82:0.00898,
SMZF_8297_Basal-Eudicots_GT61CW/1-524:0.00675)0.92:0.02771,
(((((((((((((MLPX_717_Basal-Eudicots_GT61CW/1-513:0,
MLPX_716_Basal-Eudicots_GT61CW/1-513:0)0.85:0.00494,
(STDO_14520_Basal-Eudicots_GT61CW/1-504:0,
STDO_14519_Basal-Eudicots_GT61CW/1-504:0)0:0)0.86:0.00493,
QZBA_26120_Basal-Eudicots_GT61CW/1-527:0)0:0,
MVTX_25875_Basal-Eudicots_GT61CW/1-529:0)0:0,
ACYX_756_Basal-Eudicots_GT61CW/1-530:0)0:0,
TMWO_17736_Basal-Eudicots_GT61CW/1-527:0)0:0,
ZSNV_2939_Basal-Eudicots_GT61CW/1-527:0)0:0,
MIKW_28994_Basal-Eudicots_GT61CW/1-529:0)0:0,
EPRK_7416_Basal-Eudicots_GT61CW/1-529:0)0:0,
JSVC_10858_Basal-Eudicots_GT61CW/1-512:0)0:0,
BMRX_28944_Basal-Eudicots_GT61CW/1-532:0)0:0,
GMAM_26967_Basal-Eudicots_GT61CW/1-530:0.00493)0:0,
RRID_104041_Basal-Eudicots_GT61CW/1-479:0.00495)1:0.09507)0.88:0.03249)
0.89:0.03357)0.98:0.06574)0.83:0.0164,
(IWMW_90218_Basal-Eudicots_GT61CW/1-543:0.08201,
SWOH_57138_Basal-Eudicots_GT61CW/1-525:0.06341)0.82:0.01312)0.58:0.02026)
0.79:0.03162)0.82:0.02446,((OBOJ_19188_Basal-Eudicots_GT61CW/1-523:0.2606,
((jgi_Phypa1_1_207714_estExt_Gen/1-463:0.2691,
jgi_Phypa1_1_151156_e_gw1.330./1-399:0.2047)0.99:0.1778,
jgi_Selmo1_11902_gw1.100.29.1/1-460:0.2345)0.98:0.1305)0.25:0.04553,
REOF_19683_Basal-Eudicots_GT61CW/1-524:0.1682)0.59:0.03566)0.39:0.04894)
0.98:0.147,((LTZF_3099_Monocots_GT61CW/1-425:0.385,
(((WXNT_55562_Commelinids-Y_GT61CW/1-526:0.0207,
LOC_Os05g32544.1_12005.m07487/1-581:0.08863)0.64:0.05541,
BSTR_21058_Commelinids-Y_GT61CW/1-505:0.1775)1:0.1516,
(TZNS_2215_Commelinids-B_GT61CW/1-358:0.2915,
((XPAF_10326_Commelinids-X_GT61CW/1-409:0.04243,
WBIB_3729_Commelinids-X_GT61CW/1-485:0.03202)0.99:0.07813,
CIEA_54594_Commelinids-U_GT61CW/1-483:0.03235)0.99:0.1497)0.35:0.05407)
0.82:0.04464)0.18:0.02567,(((MFIN_53970_Monocots_GT61CW/1-435:0.3669,
((OOSO_1154_Monocots_GT61CW/1-397:0,OOSO_1153_Monocots_GT61CW/1-488:0)1:0.1103,
AFLV_84036_Monocots_GT61CW/1-493:0.1412)0.91:0.04294)0.051:0.02151,
((EMJJ_6869_Monocots_GT61CW/1-483:0,EMJJ_6868_Monocots_GT61CW/1-476:0)1:0.1099,
(SART_55953_Monocots_GT61CW/1-457:0.12,
(((WTDE_30795_Monocots_GT61CW/1-473:0.1265,
(JHUL_128321_Monocots_GT61CW/1-435:0.08955,
FCEL_91928_Monocots_GT61CW/1-434:0.04705)0.47:0.02002)0.92:0.03787,
IXEM_18328_Monocots_GT61CW/1-342:0.09069)0.59:0.01544,
MUMD_5778_Monocots_GT61CW/1-465:0.1193)0.89:0.05282)0.73:0.04031)0.79:0.03294)
0.66:0.05191,SILJ_17366_Monocots_GT61CW/1-397:0.2428)0.42:0.04211)1:0.1837)
0.66:0.07452,((jgi_Selmo1_86384_e_gw1.7.1007./1-441:0.4406,
jgi_Selmo1_426574_fgenesh2_pg./1-445:0.3745)0.36:0.09667,
jgi_Selmo1_85736_e_gw1.7.1040./1-486:0.2907)0.94:0.1295)0.97:0.1354,
((((((JSVC_157763_Basal-Eudicots_GT61CW/1-398:0.0578,
IORZ_32212_Basal-Eudicots_GT61CW/1-398:0.04789)1:0.2013,
(QZBA_21612_Basal-Eudicots_GT61CW/1-340:0.03286,
ZSNV_28078_Basal-Eudicots_GT61CW/1-383:0.03989)0.98:0.109)0.98:0.1186,
FAKD_14942_Basal-Eudicots_GT61CW/1-393:0.1996)0.31:0.04149,
AT2G03370.1/1-452:0.4896)0.17:0.05365,
IWMW_14810_Basal-Eudicots_GT61CW/1-387:0.2078)0.99:0.2389,
(XUAB_18230_Commelinids-Z_GT61CW/1-421:0.1829,
LOC_Os01g72610.1_12001.m13296/1-491:0.1551)1:0.6046)0.93:0.1536)0.98:0.2025)
0.98:0.1035);
