# Supplementary material for: Identification of an algal xylan synthase indicates that there is functional orthology between algal and plant cell wall biosynthesis
Source: New Phytol. 2018 Feb 20;218(3):1049–60. doi: 10.1111/nph.15050 (PMC5902652; doi:10.1111/nph.15050)
Supplement: Supplementary file 2 — Notes S1 Newick tree files and sequences used for Figs 2 and S1–S8. [file NPH-218-1049-s002.zip › FigureS8tree.txt]

(((((((((((((((KNKV_21332:0.06185,
LSKK_21412:0.08144)0.3550000000:0.02201,
JQCX_83855:0.16294)0.8050000000:0.05919,
UOEL_18894:0.17432)0.9820000000:0.09584,
((WXNT_53910:0.12597,(Os01g18744:0.18967,
((((((ZMGN_86337:0.03709,
BPKH_80863:0.02079)0.8590000000:0.01012,
((NNOK_16402:0.02029,
BXAY_20098:0.01012)0.5820000000:0.00338,
XUAB_15481:0.01525)0.7580000000:0.00725)
0.8510000000:0.01663,WCOR_16291:0.01067)
0.9610000000:0.05050,(YPIC_6810:0.00505,
YPIC_6809:0.00493)0.9970000000:0.12496)
0.0910000000:0.01732,(CXSJ_18354:0.01268,
CXSJ_18353:0.01874)0.9970000000:0.08807)
0.9190000000:0.04765,Os05g04584:0.12319)0.9970000000:0.15021)
0.9470000000:0.09303)0.9890000000:0.11633,
((XPAF_58211:0.03765,
(WBIB_10411:0.06941,
PWSG_44761:0.09432)0.3900000000:0.02566)
0.9260000000:0.07825,CIEA_6025:0.15023)
0.9910000000:0.11239)0.7790000000:0.01639)0.7830000000:0.03037,
(((XFJG_14588:0.03452,LSJW_19735:0.05688)
0.9960000000:0.12908,HOKG_114224:0.20304)
0.9920000000:0.13286,EMJJ_113387:0.15899)
0.9180000000:0.04666)0.0360000000:0.0095,
(BRUD_63171:0.16413,
(((PWSG_8946:0.0967,
CIEA_53506:0.1145)0.9960000000:0.14644,
(((CXSJ_15546:0.05832,
WCOR_13482:0.08874)0.9470000000:0.0641,
Os05g19910:0.16978)1.0000000000:0.1644,
(BSTR_1528:0.01962,
BSTR_1527:0.01518)0.9990000000:0.15902)
0.9050000000:0.07192)0.9630000000:0.09213,JSAG_9554:0.37273)
0.8370000000:0.02940)0.0000000000:0.0)0.9790000000:0.11435,
(((DMIN_9533:0.13692,IQYY_20686:0.22018)
0.9290000000:0.07055,JDTY_111458:0.22113)
0.9340000000:0.10562,((JDTY_111251:0.23619,
JDTY_26147:0.14069)0.7320000000:0.07216,
DMIN_9037:0.15216)1.0000000000:0.30515)1.0000000000:0.23144)
0.9850000000:0.1628,DGXS_105934:0.46905)0.8360000000:0.04589,
((DGXS_105954:0.21523,
(EMJJ_23873:0.24265,(JSAG_2330:0.73582,
(PLBZ_7348:0.01927,PLBZ_7347:0.0)
0.9960000000:0.21464)0.0940000000:0.02957)0.8160000000:0.05804)
0.9390000000:0.14325,At3g62160:0.81669)0.9690000000:0.17634)
0.8180000000:0.06437,(((((((WXNT_7311:0.07728,
(((NNOK_11199:0.00603,
BXAY_5599:0.03919)0.9700000000:0.06778,
Os01g08380:0.19705)0.2380000000:0.03092,Os05g08640:0.09836)
0.9960000000:0.13182)0.9150000000:0.05192,
BSTR_20485:0.13459)0.9590000000:0.06976,
(CIEA_10853:0.14473,
WBIB_8364:0.07776)0.9630000000:0.08032)
0.3060000000:0.03472,((((BXAY_12371:0.03009,
CXSJ_318:0.04701)0.9630000000:0.04855,
Os06g39470:0.02875)0.9890000000:0.10128,
(WXNT_3966:0.0,WXNT_3965:0.0)
0.9890000000:0.10207)0.9690000000:0.10097,
(PWSG_5360:0.08717,
CIEA_53394:0.22136)0.9920000000:0.13563)
0.9720000000:0.09675)0.7940000000:0.04713,
BRUD_63523:0.12436)1.0000000000:0.19051,
((HWUP_3763:0.04285,
HXJE_21106:0.04529)0.9230000000:0.04826,
HWUP_3764:0.04996)0.9890000000:0.11423)
0.9610000000:0.07932,((OOSO_17652:0.16402,
AFLV_83325:0.08177)0.9870000000:0.11534,
((OYLU_21274:0.00486,
JQCX_7381:0.0)0.9980000000:0.12787,
UOEL_12631:0.10160)0.9990000000:0.16370)
0.2420000000:0.01078)0.9990000000:0.17991)0.7090000000:0.10278,
(((((((BSTR_6502:0.09998,
BSTR_6501:0.04056)0.9680000000:0.0575,
((PWSG_6701:0.07969,
CIEA_1993:0.10920)0.9980000000:0.13058,
((BXAY_85081:0.00526,
(NNOK_16685:0.00528,
((BPKH_19124:0.01703,
(XBKS_62075:0.00988,
WCOR_229:0.0)0.7650000000:0.0097)0.2750000000:0.00777,
VQYB_7029:0.00781)0.3910000000:0.00745)
0.7270000000:0.00451)0.8700000000:0.023,
(HATH_86579:0.0098,Os01g09010:0.05187)
0.8550000000:0.01941)0.9840000000:0.0698)0.8890000000:0.03327)
0.7900000000:0.02175,((((BPKH_8444:0.0,
BPKH_8443:0.0)0.8850000000:0.01419,
BXAY_12638:0.02122)0.6430000000:0.02982,
Os06g39390:0.14499)0.9750000000:0.12025,
WXNT_11024:0.13733)1.0000000000:0.28662)
0.2520000000:0.04488,BSTR_19981:0.21960)
0.9640000000:0.08402,BRUD_63644:0.09537)
1.0000000000:0.22178,((((JNUB_15203:0.03923,
JNUB_15202:0.00474)0.9850000000:0.06856,
TZNS_22225:0.09242)0.9680000000:0.07586,
(UOEL_20649:0.04629,
LSKK_94601:0.0177)0.8230000000:0.02017)
1.0000000000:0.2315,(HWUP_98990:0.01453,
HXJE_15383:0.0)0.9750000000:0.08794)
0.0540000000:0.05207)0.9580000000:0.10172,(OOSO_1248:0.12859,
AFLV_8975:0.09131)0.9980000000:0.18967)0.9920000000:0.13750)
0.9740000000:0.12109,((HWUP_23364:0.35439,
(UOEL_15389:0.09552,
TZNS_22619:0.19137)1.0000000000:0.41008)
0.0820000000:0.06888,((HWUP_10056:0.18398,
HWUP_19477:0.13847)0.9980000000:0.22088,
((BRUD_6417:0.14725,
(BRUD_63117:0.14303,(((((Os01g42880:0.07174,
((XUAB_17153:0.01498,
(BXAY_22547:0.00498,
XBKS_62694:0.01992)0.0000000000:0.0)0.0000000000:0.0,
ZMGN_16793:0.02049)0.8830000000:0.02269)
0.9080000000:0.03030,(CXSJ_26880:0.02464,
YXNR_1497:0.02065)0.6450000000:0.01798)
0.9920000000:0.10637,(BSTR_739:0.0,
BSTR_738:0.0)1.0000000000:0.20538)0.9940000000:0.10598,
(BSTR_26366:0.13231,((Os01g42870:0.1143,
CXSJ_17562:0.07184)0.2640000000:0.00994,
(XUAB_16833:0.02496,
BPKH_18059:0.01669)0.9780000000:0.05539)
1.0000000000:0.18405)0.8830000000:0.05058)0.9400000000:0.06398,
(((WBIB_15984:0.02091,
PWSG_7435:0.07818)0.9350000000:0.04523,
CIEA_10804:0.4612)0.2590000000:0.00884,
CIEA_10921:0.12297)0.9880000000:0.0863)
0.6970000000:0.02485)0.4720000000:0.01644)0.9390000000:0.07724,
PWSG_8893:0.38763)1.0000000000:0.26875)
0.5240000000:0.04108)0.9450000000:0.09699)0.2160000000:0.06206,
((OCWZ_8658:0.76873,OCWZ_10028:0.74763)
0.8460000000:0.21432,((ONBE_5452:0.39026,
RCUX_22314:0.31906)1.0000000000:0.438,
((LSJW_24535:0.19453,ICNN_149937:0.28347)
1.0000000000:0.28476,((((PLBZ_129800:0.05286,
ICNN_150142:0.10115)0.3620000000:0.01798,
KXSK_31891:0.13712)0.9050000000:0.10245,
KOFB_13005:0.50512)1.0000000000:0.37399,
LTZF_83311:0.7068)0.2700000000:0.10371)0.2440000000:0.05156)
0.7880000000:0.0643)0.1050000000:0.03645)0.9390000000:0.21062,
OCWZ_9454:0.79245)1.0000000000:0.07059,
((((BPKH_4086:0.5741,((Os10g01930:0.09477,
Os10g01920:0.1993)0.9980000000:0.2808,(Os10g03390:0.06982,
Os10g03360:0.13716)0.9990000000:0.24053)0.9950000000:0.25511)
0.5160000000:0.10922,(Os04g11810:0.13711,Os04g09590:0.15189)
0.9930000000:0.21223)0.8600000000:0.11024,Os04g09260:0.48099)
0.8180000000:0.13289,((YXNR_28187:0.18654,
(HATH_3304:0.0013,
HATH_3303:0.00832)0.9990000000:0.1715)
0.9050000000:0.05624,(XUAB_14041:0.16166,
(XBKS_63062:0.0,WCOR_93852:0.0)
0.9880000000:0.09885)0.9900000000:0.12582)0.9970000000:0.37531)
1.0000000000:0.68694);
