# Supplementary material for: Identification of an algal xylan synthase indicates that there is functional orthology between algal and plant cell wall biosynthesis
Source: New Phytol. 2018 Feb 20;218(3):1049–60. doi: 10.1111/nph.15050 (PMC5902652; doi:10.1111/nph.15050)
Supplement: Supplementary file 2 — Notes S1 Newick tree files and sequences used for Figs 2 and S1–S8. [file NPH-218-1049-s002.zip › FigureS5tree.txt]

(((((((((((Os01g65780:0.04077,
Os05g35200:0.05003)0.9990000000:0.11897,
ZZEI_19598_Lycophytes_GUX:0.06953)0.4710000000:0.03496,
AT3G18660.2:0.19584)0.0360000000:0.05146,AT1G77130.1:0.19918)
0.7910000000:0.03318,Os02g35020:0.596)
0.9740000000:0.11395,((((((ABIJ_4063_Lycophytes_GUX:0.01902,
LGDQ_10622_Lycophytes_GUX:0.05264)0.9510000000:0.04089,
(SmXP_002990211:0.0,ZZOL_53943_Lycophytes_GUX:0.0)
0.9670000000:0.04152)0.9970000000:0.11777,KJYC_13462_Lycophytes_GUX:0.1149)
0.9600000000:0.07,(KUXM_44254_Lycophytes_GUX:0.18373,
(JKAA_12698_Lycophytes_GUX:0.1652,ZFGK_5739_Lycophytes_GUX:0.16354)
0.9350000000:0.06083)0.5180000000:0.03887)0.6530000000:0.04120,
(((((ABIJ_5539_Lycophytes_GUX:0.0463,
LGDQ_44679_Lycophytes_GUX:0.06414)0.7990000000:0.02673,
(SmXP_002960604:0.0,ZZOL_8450_Lycophytes_GUX:0.0)
0.9860000000:0.05847)0.9730000000:0.07357,(KJYC_7377_Lycophytes_GUX:0.0,
(KJYC_7376_Lycophytes_GUX:0.0,KJYC_7375_Lycophytes_GUX:0.0)
0.0000000000:0.0)0.9970000000:0.10532)0.8930000000:0.06358,
JKAA_6211_Lycophytes_GUX:0.19357)0.9230000000:0.09245,
((SmXP_002960603:0.00755,
ZZOL_5368_Lycophytes_GUX:0.00694)1.0000000000:0.45494,
(JKAA_5840_Lycophytes_GUX:0.10923,ZYCD_554_Lycophytes_GUX:0.07598)
1.0000000000:0.38245)0.9830000000:0.18607)0.9900000000:0.15026)
0.9540000000:0.07805,(PYHZ_75567_Lycophytes_GUX:0.01408,
PKOX_99314_Lycophytes_GUX:0.0)1.0000000000:0.28332)0.9040000000:0.05644)
0.8560000000:0.03894,(PQTO_2228_Lycophytes_GUX:0.00429,
PQTO_2227_Lycophytes_GUX:0.00959)1.0000000000:0.24974)0.8660000000:0.05167,
PQTO_12914_Lycophytes_GUX:0.31981)0.8520000000:0.05379,
((Os03g08600:0.44195,AT4G33330.2:0.27893)
0.1960000000:0.07741,(AT1G08990.1:0.14993,AT1G54940.1:0.14396)
1.0000000000:0.51220)0.9980000000:0.35124)0.2690000000:0.03587,
(((PpXP_001756144:0.1352,
(((((QKQO_7923_Mosses_GUX:0.0,QKQO_7924_Mosses_GUX:0.0)
0.9990000000:0.07945,(JADL_2748_Mosses_GUX:0.0,
(JADL_2749_Mosses_GUX:0.0,JADL_2750_Mosses_GUX:0.0)0.0000000000:0.0)
0.9600000000:0.0328)0.9940000000:0.06046,(IGUH_19202_Mosses_GUX:0.00349,
ZACW_16661_Mosses_GUX:0.01392)0.9340000000:0.02982)1.0000000000:0.1427,
IGUH_19203_Mosses_GUX:0.0)1.0000000000:0.1419,
((((QKQO_12329_Mosses_GUX:0.01772,IGUH_19204_Mosses_GUX:0.02477)
0.7170000000:0.00274,TAVP_3751_Mosses_GUX:0.01156)0.9640000000:0.032,
WNGH_8705_Mosses_GUX:0.05487)0.8050000000:0.01656,
CMEQ_431_Mosses_GUX:0.13388)0.9780000000:0.06424)0.7830000000:0.0443)
0.0490000000:0.02643,AWOI_1843_Mosses_GUX:0.13912)0.9990000000:0.22133,
((HVBQ_16693_Mosses_GUX:0.2239,((HRWG_70581_Mosses_GUX:0.21810,
(((ZQRI_17997_Mosses_GUX:0.05598,((VMXJ_131242_Mosses_GUX:0.08317,
FFPD_3900_Mosses_GUX:0.05350)0.9960000000:0.05964,
((WNGH_90616_Mosses_GUX:0.03388,(JMXW_10471_Mosses_GUX:0.01476,
XWHK_8245_Mosses_GUX:0.02127)1.0000000000:0.19301)0.8590000000:0.01985,
YWNF_52432_Mosses_GUX:0.04014)0.9920000000:0.05715)0.9620000000:0.03396)
0.6790000000:0.01245,(PpXP_001777541:0.06869,
PpXP_001783069:0.09289)0.9800000000:0.05750)
0.3310000000:0.01368,RGKI_11868_Mosses_GUX:0.41646)0.9850000000:0.11)
0.5340000000:0.05203,(SZYG_11930_Mosses_GUX:0.01343,
ZTHV_85548_Mosses_GUX:0.05265)1.0000000000:0.15515)0.8480000000:0.03509)
1.0000000000:0.26683,WOGB_1806_Mosses_GUX:0.16184)0.9980000000:0.2695)
0.4520000000:0.09023)0.9870000000:0.27735,(YSQT_3624_CGA_GUX:0.71785,
(SNOX_6907_CGA_GUX:0.91653,(SNOX_593_CGA_GUX:0.17013,
(SNOX_594_CGA_GUX:0.07469,SNOX_592_CGA_GUX:0.0)0.9750000000:0.19782)
1.0000000000:0.77315)0.9800000000:0.32237)0.9870000000:0.14947);
