# Supplementary material for: Identification of an algal xylan synthase indicates that there is functional orthology between algal and plant cell wall biosynthesis
Source: New Phytol. 2018 Feb 20;218(3):1049–60. doi: 10.1111/nph.15050 (PMC5902652; doi:10.1111/nph.15050)
Supplement: Supplementary file 2 — Notes S1 Newick tree files and sequences used for Figs 2 and S1–S8. [file NPH-218-1049-s002.zip › FigureS4tree.txt]

(((((((kfl00095_0020:0.01694,FQLP_32960:0.01591)0.9:0.0316,
FPCO_3680:0.08175)1:0.1812,BFIK_28864:0.2242)
0.93:0.08711,QPDY_29550:0.4176)0:0.03471,
((MFZO_26440:0.2173,JOJQ_40779:0.1493)1:0.1808,
((((((Os12g38930.1:0.1519,
Os03g11330.1:0.1727)0.93:0.07296,(AT5G15470:0.03972,
AT3G01040:0.02779)1:0.115)0.99:0.11,AT5G54690:0.4196)0.055:0.04925,
(AT3G58790:0.4353,Os01g52710.1:0.6522)0.99:0.2512)
0.93:0.06693,SmXP_002983680:0.1641)0.86:0.06367,
((PpXP_001755587:0.02436,PpXP_001753633:0.04059)
0.17:0.0035,PpXP_001755223:0.05272)1:0.1758)0.99:0.1215)0.92:0.06556)
1:0.3838,(((Os03g30000.1:0.2233,AT1G18580:0.1582)
1:0.1324,SmXP_002969509:0.1584)0.84:0.03542,
((AT2G20810:0.1457,Os04g54360.1:0.2384)1:0.1771,
(PpXP_001765021:0.03294,PpXP_001762257:0.0248)1:0.1781)
0.31:0.04376)1:0.2328)0.94:0.04385,(((((Os02g29530.1:0.2619,
AT3G25140:0.05453)0.22:0.0373,SmXP_002980055:0.15)
0.94:0.05255,(Os06g12280.1:0.1342,
Os02g51130.1:0.1292)1:0.4632)0.42:0.02344,
AT3G02350:0.1489)1:0.3345,((((Os08g23780.1:0.2045,
(Os09g30280.1:0.1373,Os08g38740.1:0.1936)
1:0.1391)0.27:0.03461,AT5G47780:0.137)0.97:0.09452,
((Os11g37980.1:0.3471,(AT2G30575:0.1364,
AT1G06780:0.1454)1:0.2591)0.95:0.1383,(AT2G38650:0.2641,
((Os07g48370.1:0.1483,Os03g21250.1:0.1383)
1:0.1484,(Os05g40720.1:0.3258,
(Os12g02910.1:0.00576,Os11g03160.1:0.00552)
1:0.3003)0.88:0.09508)0.97:0.1323)1:0.6287)0.95:0.09756)0.97:0.1076,
((((SmXP_002962728:0.146,SmXP_002969595:0.1691)
0.92:0.05633,(((AT2G46480:0.386,AT3G61130:0.05497)0.27:0.02678,
(Os09g36190.1:0.03712,
Os06g49810.1:0.09574)0.94:0.04756)0.98:0.08023,
(AT4G38270:0.197,(Os06g51160.1:0.02175,
(Os10g21890.1:0,Os10g21890.1_12010.105200:0)0.93:0.0299)
1:0.2518)1:0.1713)0.99:0.08947)0.051:0.00639,(PpXP_001756118:0.2439,
(PpXP_001770653:0.1594,PpXP_001779123:0.1154)0.99:0.0851)
0.79:0.02824)0.85:0.029,SmXP_002963966:0.2187)0.43:0.03433)1:0.186)
0.94:0.07558);
