# Supplementary material for: Identification of an algal xylan synthase indicates that there is functional orthology between algal and plant cell wall biosynthesis
Source: New Phytol. 2018 Feb 20;218(3):1049–60. doi: 10.1111/nph.15050 (PMC5902652; doi:10.1111/nph.15050)
Supplement: Supplementary file 2 — Notes S1 Newick tree files and sequences used for Figs 2 and S1–S8. [file NPH-218-1049-s002.zip › FigureS3tree.txt]

((FFGR_10133:0.1935,((((kfl00579_0060:0.01014,
FQLP_1666:0.05105)0.51:0.03367,FPCO_27026:0.105)
0.99:0.2382,QPDY_3571:0.5613)0.83:0.1035,
((((SNOX_23713:0.1918,XRTZ_5986:0.1118)
0.86:0.05018,((RPQV_32979:0.08953,
RQFE_37773:0.1066)0.9:0.04642,YSQT_1698:0.1371)
0.23:0.01608)0.83:0.02828,((((((JOJQ_4050:0.0207,
HKZW_10150:0.1728)0.82:0.02238,
MFZO_25138:0.05262)0.88:0.032,NBYP_53476:0.0529)
0.95:0.05097,((VAZE_9744:0.01357,
YOXI_54518:0.0135)0:0,RPGL_114351:0.01352)
0.99:0.08626)0.91:0.05132,(KEYW_26511:0.1191,
WDCW_46482:0.1847)0.26:0.03845)0.85:0.03747,
((GYRP_8455:0.1139,RPRU_12874:0.133)0.81:0.05184,
GGWH_3748:0.186)0.89:0.0537)0.2:0.0135)0.91:0.04389,
((((AT2G37090.1:0.447,
(Os05g03174.1:0.2933,
((Os03g17850.1:0.1803,
Os07g49370.1:0.4319)0.87:0.07244,
Os01g06450.1:0.7013)0.55:0.09474)0.74:0.1564)
1:0.3232,(Os05g48600.1:0.1933,
Os01g48440.1:0.05847)1:0.3375)0.78:0.04392,
(Os10g13810.1:0.2223,
Os04g01280.1:0.3887)0.95:0.1326)0.82:0.04834,
((SmXP_002963107:0.1412,AT1G27600.1:0.2345)0:0.0074,
(PpXP_001751575:0.05839,
PpXP_001762069:0.05843)1:0.1581)0.69:0.0165)
0.99:0.1371)0.079:0.03924)0.88:0.0665)0.93:0.09238,
((kfl00262_0200:0.4488,(QPDY_29804:0.548,
(((Os04g55670.1:0.8086,(SmXP_002976794:0.3459,
((PpXP_001765650:0.1647,
PpXP_001778969:0.08964)0.97:0.1876,
PpXP_001755715:0.316)0.98:0.2116)0.72:0.06678)0.21:0.05575,
((AT4G36890.1:0.09172,AT5G67230.1:0.06395)0.97:0.1554,
Os06g47340.1:0.1767)0.97:0.1447)0.95:0.1243,
(WSJO_8361:0.2983,((YSQT_9214:0.3126,
BHBK_5968:0.4242)0.91:0.1307,
((((MFZO_4740:0.1571,JOJQ_40895:0.08217)
0.54:0.05224,ZRMT_9151:0.348)0.13:0.03595,
HKZW_48393:0.3757)0.79:0.1007,
(YOXI_10021:0.06643,(VAZE_55394:0.00164,
RPGL_14211:0.1094)0.59:0.0473)1:0.3019)0.9:0.08858)0.74:0.08558)
0.93:0.1404)0.68:0.07302)0.88:0.1293)1:0.4761,
(((((((((((YOXI_55256:0.2389,YOXI_54604:0.2601)
0.38:0.0575,(RPGL_10596:0.3036,
(((RPGL_12573:0.01299,RPGL_12574:0)0.98:0.08929,
YOXI_53943:0.1167)0.13:0.0206,VAZE_54701:0.09347)
1:0.2698)0.73:0.03943)0.87:0.0769,VAZE_54452:0.3505)0.93:0.1017,
(VAZE_54697:0.2507,((RPGL_30014:0.05015,
YOXI_55252:0.0773)0.76:0.01795,
VAZE_52794:0.03354)1:0.2039)0.36:0.06926)0.095:0.04147,
(((ZRMT_7961:0.176,HKZW_46822:0.1888)
0.89:0.07447,(((JOJQ_40044:0.105,
MFZO_25164:0.07486)0.99:0.1582,(ZRMT_2481:0.2339,
ZRMT_8735:0.139)0.93:0.1101)0.21:0.03543,
ZRMT_7426:0.3692)0.58:0.03967)0.65:0.03785,
JOJQ_4471:0.2885)0.82:0.03907)0.006:0.01747,
(((((NBYP_54284:0.02669,MFZO_26182:0.1296)
0.94:0.05195,(HKZW_48169:0.07437,
ZRMT_9492:0.1686)0.91:0.04838)0.78:0.0175,
JOJQ_40001:0.2167)0.43:0.01284,JOJQ_7955:0.05514)
0.96:0.1032,YOXI_4416:0.2452)0.98:0.1351)0.9:0.04651,
((XRTZ_27224:0.2956,(((GBGT_24071:0.1404,
WDGV_55703:0.09247)0.96:0.1011,RQFE_37522:0.2352)
0.042:0.036,(HJVM_6717:0,STKJ_5620:0)1:0.1863)
0.99:0.1573)0.4:0.01099,(((((((((ISHC_5683:0.1176,
GGWH_793:0.06028)0.86:0.03371,QWFV_7817:0.07132)
0.69:0.02622,(((WDGV_54972:0.03802,
MOYY_2682:0.07473)0.65:0.02407,MCHJ_6439:0.08147)
0.81:0.01466,(RPRU_42112:0.09709,
WCQU_13913:0.0697)0.87:0.02026)0.77:0.00839)0.79:0.02766,
GYRP_26167:0.08283)0.89:0.06312,RQFE_6928:0.1317)
0.82:0.06192,RPQV_3492:0.09965)0.9:0.09339,
YSQT_6076:0.2413)0.94:0.08859,((BHBK_4236:0.5105,
((BHBK_1948:0.1761,BHBK_1949:0.1315)0.85:0.0879,
BHBK_1947:0.1141)0.95:0.2267)0.23:0.1112,
(BHBK_11139:0.3442,BHBK_4344:0.3799)0.4:0.07191)
0.46:0.05861)0.89:0.06546,((((RPRU_7512:0.09728,
(MCHJ_54:0.05002,WCQU_61434:0.225)0.82:0.03906)
0.85:0.03057,(((GBGT_105516:0.09849,
(GGWH_49106:0.1032,QWFV_15942:0.1713)0.93:0.0629)
0.87:0.04285,(WDGV_8533:0,WDGV_8534:0)
0.99:0.1041)0.78:0.01957,STKJ_21691:0.04499)0.79:0.03213)
0.44:0.064,(RPQV_35765:0.1623,BHBK_50486:0.277)
0.83:0.06088)0.94:0.1324,AEKF_10017:0.2272)0.97:0.1577)
0.68:0.03319)0.98:0.117)0.79:0.04519,HAOX_4562:0.3616)
0.89:0.06952,(((RPRU_4635:0.2813,
RPRU_1894:0.2807)0.67:0.1023,(HJVM_30458:0,
STKJ_26453:0)1:0.3298)0.99:0.2192,
(XRTZ_26771:0.3797,KEYW_27789:0.3862)0.89:0.1048)
0.84:0.05939)0.084:0.01542,WDCW_6234:0.2853)0.95:0.1782,
XMCL_1659:0.7731)0.77:0.08729)0.93:0.0362);
