# Supplementary material for: Identification of an algal xylan synthase indicates that there is functional orthology between algal and plant cell wall biosynthesis
Source: New Phytol. 2018 Feb 20;218(3):1049–60. doi: 10.1111/nph.15050 (PMC5902652; doi:10.1111/nph.15050)
Supplement: Supplementary file 2 — Notes S1 Newick tree files and sequences used for Figs 2 and S1–S8. [file NPH-218-1049-s002.zip › FigureS7sequence.fa]

>MTII_42498_Monocots_GT61CW/1-365
SDVCVATGEVRLDTKTSTFHLTAGQRLHYSPTSVKPYTRKKDNITMSWISEVKLQKSSATAPPCQFNHTSPA
MVFATSGFAGNFYHDMNDILLPLFMTVGHFRSQVHLVVVNIRDPWVLKYRKILSHISRHPLIVSPPRHWRGG
EREVHCFPGAVVGLKYYDNLVCNASDVPDGHSIVDFKKFIHESFSLNFSRTTPTTQRPSLVLISRSRTRVLL
NEEEIVGLAEEVGFRVTVANRTTTSDVERFAEMVNACEVLVGAHGAGLMNFLFLAREAVLVQVVPWGLDWAS
ETYYGEPSQRMGVKYVEYKTEVDESSLYGEYPMDDPVIADPLAIHKMGYKVSRKIYIDGQNVTLNLSRFRET
LVKVF-------------------------------------------------------------------
------------------------------------------------------------------------
------------------------------------------------------------------------
------------------------------------------------------------------------
-------------------------
>WXNT_54779_Commelinids-Y_GT61CW/1-374
IATPDSDICMTSSPIRIATNSSQTTVYLTGNQTLNPGTDTTTVIIKPYPRKQDSDAMARTSPVFIVAATTAK
PAPPCDTIHFSPAIVFSTGGFAGNFFHTVSEVLIPLFLTAGPLHRHVRLVVTDPNPWWLNRYRPVLSAFSAA
DAIVLAPPSTVHCFPAAVVGLEYHGNLACNVSEAPGGLSTLNFRSFLHGAISVKSMPSPPPVDVRPVLLLLS
RRKSRTLLNEADVIAMASDIGFRVEVAAPERMRELEGFAGFVHRCGVLMGVHGAGLTNMVFLPPGGVLLQVV
PWGLRWVGDMYYGDPARAMGLQYVEYHVTVNESTLHDKYPPDHPVITDPLSVHMQGYHVSKPIFIDGQNVTV
NLRRFRAALEDAFQ----------------------------------------------------------
------------------------------------------------------------------------
------------------------------------------------------------------------
------------------------------------------------------------------------
-------------------------
>YJUG_1759_Monocots_GT61CW/1-374
ISDTESDMCITTAAARLTTGPVGTTVLHLTAGQRLPPNSTTTAAVRPYPRKTDPFAMSRTSPVAILPSPAAP
PPCDFTHRSPALIFSTGGFAGNFFHDVNDVLLPLFLTSSPLRPRLRLVATDFEPYWADKYRRLLSSLSSSPL
IVASSPSLPPLRPQVHCFPSAVVGLKYHGNLLANSSLPPGRLSTLHFRHYLHRSLSLDSTLLATTTSPTLLL
LSRRKSRMLLNEEVVAQLAQTLGFHVILATPEMMKNVEEFAQAVYKCDVMVGVHGAGLTNLVFMRPGAVMVQ
VVPWGLDWAAQAYYGRPAMRLGLRYVEYHVEVEESTLVDRYPRDHPVLADPWGINLQGYNVSRPVYTDGQDV
RVNLGRFRETLVEA----------------------------------------------------------
------------------------------------------------------------------------
------------------------------------------------------------------------
------------------------------------------------------------------------
-------------------------
>LTZF_7254_Monocots_GT61CW/1-318
VRPYARKTDTFAMSRTSPIKFIPNPTNPPKCDLNHSFPAVVFSSGGFAGNFFHDINDVLIPLFMTTSHLHSQ
LHLVITDYEEYWVRKYSKILARISNQPIIISSSSTLVHCFPSAVVGLKYHGNLLCNASLAPGGLTTSDFGRF
LKRSFSLSQINVKRPFMILLSRKKSRTLLNEDSVVRLAESAGFNVLLATSQVMKDLEKFAELLHTCDVLLGV
HGAGMTNMVFMKPGATIVQIVPWGLDWAAAAYYGRPARRLGLEYVEYHIKVEESSLYEKYEKDDPVIVDPWG
INLKGYNVSKPIYTDGQNVSLDLGRFRDTL------------------------------------------
------------------------------------------------------------------------
------------------------------------------------------------------------
------------------------------------------------------------------------
------------------------------------------------------------------------
-------------------------
>OCWZ_53012_Monocots_GT61CW/1-330
FTLRPYPRKTDALAMQRTSPITILTNPKNLPPCTTTHTSPAIIFSIGGFAGNFFHDINDVLIPLFLTAGHLR
TSVLMILDYQSWWALKYRRLLSSLSSEIIIASSSTDVHCFPAAVVGLKYHGNLACNSSDVPGGVTIRDFVFF
LRNSLELKPIKRSMHVGQEPVLVLLSRRKSRRLVNEAGVVELARKIGFKVELATPQNMSKLDEFAELVNSCS
VLMGVHGAGLTNMVFLQPGSVLLQVVPWGLEWASKAYYGGPAKEMGLKYVEYHIAVEESTLYEEYPKDHPVL
IDPWSINKKGYNVSKPVYTDGQSVKLDLIRFTEVLSHAKQLV------------------------------
------------------------------------------------------------------------
------------------------------------------------------------------------
------------------------------------------------------------------------
------------------------------------------------------------------------
-------------------------
>VBHQ_38517_Monocots_GT61CW/1-338
RSLELRPYSRKTDALAMARTSPVRLLAGASVLPACDVVHPDPAIFFSTGGFAGNFFHDVNDVIIPLFLTAGP
LRTRACLVVGDFESWWARKYGLVLDRLSPSGTIVASSNSTPADGRVHCFPAAAVGLKYHGNLACDPDEAPGG
VSGLDFRTFLRGALSLGAAAKGEGQRAPVLVLLSRRRSRVLLNEEAVAGAATEAGFEVVRATPERMADVAEF
AAAVGGCDVLMGVHGAGLTNMVFQREGAVMVQVVPWGLDWAAAEYYGRPAAAMGLRYVEYHVAVEESTLSTE
YARDHPVLADPWAINRQGYSVSRPIYTDGQNVTLDLDRFRPTLLRVQRLL----------------------
------------------------------------------------------------------------
------------------------------------------------------------------------
------------------------------------------------------------------------
------------------------------------------------------------------------
-------------------------
>GJPF_64565_Monocots_GT61CW/1-370
IESDACIASTTSKLTTGSSPIILHVGTSEEIHTNIRKTPSAIFQVRPYARKTDTLAMARTSPVIIFPNNNSS
PICDIHHSVPAIVFSTGGFAGNFFHDINDVIIPLFLTAAHFRSRVQFVVTDYEEYWARKYQSFLSRLSAFDM
IIASSTSSPVDTKVHCFPAAIVGLKYHGNLLCNSTLSPKGISTTDFQHFLHRSFSLQTSIMVKTNNPIMVLL
PRRKSRTLLNEESVIELATRIGFKVILAKQEMMSNLTAFTELVNRCNVLMGVHGAGMTNLLFLRRQAVLLQI
VPWGLDWASRAYYERPARRLGLQYVEYRIVVNESSLYKKYPIDHPVLTDPWGVNLKGYNVSKPVYTDGQNVT
LNLARFKETL--------------------------------------------------------------
------------------------------------------------------------------------
------------------------------------------------------------------------
------------------------------------------------------------------------
-------------------------
>KBXS_86936_Monocots_GT61CW/1-393
LNGNDVTCISDIESDACIASTTSKLTAGSSPIILHVGTSEEIHTNIRKTPSAIFQVRPYARKTDTLAMARTT
PVIIFPNNNSSPICDIHHSVPAIIFSTGGFAGNFFHDINDVIIPLFLTAAHFRSRVQLVVTDYEEYWARKYQ
SFLLRLSAFDMIIASSTSSPVDTKVHCFPTAIVGLKYHGNLLCNSTSSPKGISTTDFQHFLHRSFSLQTSIM
VKTNNPIMVLLPRRKSRTLLNEESVIELATRIGFKVILAKQEMMSNLTAFTELVNRCNVLMGVHGAGMTNLL
FLRRQAVLLQVVPWGLDWASRAYYGRPARRLGLQYVEYRIEVNESSLYAKYPIDHPVLTDPWGVNLKGYNVS
KPVYTDGQNVTLNLARFQETLLSVKELVGMGSG---------------------------------------
------------------------------------------------------------------------
------------------------------------------------------------------------
------------------------------------------------------------------------
-------------------------
>JVBR_14240_Monocots_GT61CW/1-366
VTCISDTESDICITTDAVRLSIGNNSPTILYLAADQRVPQQTPFVQLRPYARKTDAFAMARTSPVTLLPAQQ
TPPCDVSHSVPAVIFSTGGFAGNFFHDINDVIIPLFLTSSHLRSQVQFVITDHEDYWVNKYRRVLSHLSASD
IIVASSLPKLHCFPAAVVGLKYHGNMLCNSASEPRGISTADFRYFLQSSFSLNTAPIRPTNYPTMVILSRQK
SRRLLNEEEAVRLAREVGFRVAVATPEVVRNLTYFAGLVNGCDVLMGVHGAGMTNLVFLRPGAVLLQIVPWG
LDWASAAYYGRPARRLGVQYVEYHIEVEESTLYGDYPRDHPVLADPWGINLRGYNVSKPVYTDGQDVRVNLL
RLKKAL------------------------------------------------------------------
------------------------------------------------------------------------
------------------------------------------------------------------------
------------------------------------------------------------------------
-------------------------
>XEUV_26244_Monocots_GT61CW/1-341
EVQVRPYARKTDPLAMARTSPVVIRPGKDNLPACDVNHSVPAVVFSNGGFAGNFFHDVNDILIPLFLTSAHL
RSHVQFVITDYEEYWVKKYRKIISRLSSLEIIVASSSSTPAVDRKVHCFPAAVVGLKYHGNLLCNSTSEPHG
TSTADFRRFLHKAFSLTTSPMDPTDSPTMVLLSRRKARKLINEESVAKLAVELGFRVAIATQEVMRNLTSFS
EMVNSCSVLMGVHGAGMTNLMFLRRRAVLLQVVPWGLDWAGAAYYGRPAQRLGLRYVEYHIEVEESSLYDEY
PKDHPVLTDPWGINLKGYNVSKPVYTDGQNVRLNLLRFKDTLLKVRELVRNPP-------------------
------------------------------------------------------------------------
------------------------------------------------------------------------
------------------------------------------------------------------------
------------------------------------------------------------------------
-------------------------
>SART_56141_Monocots_GT61CW/1-370
SDICITSDAIRISAGNSPTILYLTAGQQLPRQTPDAIIKVRPYARKTDTSAMARTSPVTVLSNRDNPPPCDV
NHTVPAVIFSIGGFAGNFFHDINDIIIPLFLTSAHFRSRVQFVITDYQTYWVNKYSKVLSHLSSSDIIIASS
SSSSVPIETKVHCFPAAVVGLKYHGNILCNSTFAPGGISTTDFRHFLHTAFSLKPDPMGPSEDPIMVLISRR
KSRMLLNEEMIVELARELGFRVEVTTPEINKKLEKFSELVNGCNVLMGVHGAGMTNLVFMRPQSVLIQIVPW
GLDWASTAYYGRPAQRLGLQYVEYDIEVQESSLYDEYPKDHPILTDPWGINLKGYNVSKPVYTDGQNVRINL
SRFKETLLKA--------------------------------------------------------------
------------------------------------------------------------------------
------------------------------------------------------------------------
------------------------------------------------------------------------
-------------------------
>FGRF_15294_Monocots_GT61CW/1-335
QVRPYARKTDTFAMARTSPVTIISNAQHPPPCDIKHSAPAVIFSNGGFAGNFFHDINDVIIPLFLTSSHLRS
RVQFVITDYEEYWVNKYRKILTHLSSFDIIVASSSSSTADKKVHCFPAAVVGLKYHGNLLCNSTSEPGGVST
TDFRHFLHTAFSLEKGPMGPANSPTMVLLSRRKSRKILNEENVAELAREVGFRVIVATQEVVKNLQNFTELV
NGCNILMGVHGAGLTNLVFLRPQAVVLQVVPWGLDWASAAYYARPSKRLGLQYLAYHIVVEESSLHDEYPKD
HPVLTDPWGINLKGYNVSKPVYTDGQNVSINLARFKDTLLKARELVR-------------------------
------------------------------------------------------------------------
------------------------------------------------------------------------
------------------------------------------------------------------------
------------------------------------------------------------------------
-------------------------
>SVTS_129861_Monocots_GT61CW/1-383
NGVTCVSDTESDICITTDAVRLFTSNSSTILYLTADQRFPTQNLTSLIQVRPYARKTDTFAMTRTSPVTVLS
NQDDPPRCDVNHTVPAVIFSNGGFAGNYYHDINDVIIPLFLTSAHLHSRVQFVITDYEQYWVTKYRKVLSYL
SSFDVIIASSSSSPVTNTKVHCFPAAVLGLKYHGNLLCNSTSEPGGISTTDFRHFIHRAFSLHVDPMGPTDY
PTMVLLSRRKSRILLNEESVVTLAREVGFRVTVATQEVVKNLSSFAELVNNCNVLMGVHGAGMTNLLFLRPQ
AVLLQVVPWGLDWASAAYYGRPARRLGLQYVEYHIEVEESSLYDDYPKDHPVLTDPWGINMKGYNVSRPVYT
DGQNVKLDLSRFKETLLKAKELA-------------------------------------------------
------------------------------------------------------------------------
------------------------------------------------------------------------
------------------------------------------------------------------------
-------------------------
>KXSK_33009_Monocots_GT61CW/1-389
RELSQNGATCISDTESDICITSDAARLSTGGSPTILYLTAGQLLHRQNSDALIQVRPYARKTDTFAMARTSP
VVVLSNPNNPPICNVNHSVPAVIFSNGGFAGNFFHDINDVIIPLFLTSAHLHSRVQLVITDYEEYWVKKYHK
ILTHISPFDIIIASSSSSPVDNKVHCFPAAVLGLKYHGNLLCNSTSEPGGISTPDFRHFLHTAFSLKTGPVS
PTNDPIMILLSRRKSRKLLNEENVVQVAREVGFQVVVATQEVVKNLENFAELVNRCNVLMGVHGAGLTNLMF
LRPQAVLLQVVPWGLDWASTAYFARPARRLGLQYVEYHIEVQESSLYDDYPEDHPVLTDPWGINLKGYNVSK
PVYTDGQNLRLDLSRFKQTLLKAKELVRQ-------------------------------------------
------------------------------------------------------------------------
------------------------------------------------------------------------
------------------------------------------------------------------------
-------------------------
>ICNN_7501_Monocots_GT61CW/1-396
QRLVRGSPRRELSHNRATCISDTESDICITSDAARLSTGDAPTILYLTADQQLHQQNSNALIQVRPYARKTD
TFAMARTSPVTVLSNQNNPPICSVNHSAPAVIFSSGGFAGNFFHDINDVIIPLFLTSAHLHSRVQLVITDYE
EYWVKKYRKILSHLSPFDIIIASSSSSPVDNKVHCFPAAVLGLKYHGNLLCNSSSEPGGISTPDFRHFLHTA
LSLKTGPMGPTNDPIMVLLSRRKSRKLLNEENVMEVAREVGFQVIVATQEVAKNLEKFAELVNRCNVLMGVH
GAGLTNLLFLRPQAVLLQVVPWGLDWASTAYFARPARRLSLQYVEYHIEVQESSLYDDYPEDHPVLTDPWGI
NLKGYNVSKPVYTDGQNVRLDLSRFKETLLKAKELV------------------------------------
------------------------------------------------------------------------
------------------------------------------------------------------------
------------------------------------------------------------------------
-------------------------
>CMCY_37967_Monocots_GT61CW/1-389
RELSQYRATCISDTESDICITSDAVRLSIGDSPTILYLTVDQQVHQQNLIQVRPYARKTDTFAMARTSPVIV
LSNPNNPPICTVNHSVPAVIFSNGGFAGNFFHDINDVIIPLFLTSAHLHSRVQLVITDYEEYWVKKYHKILS
HISPFDIIIASSSSSPVDNKVHCFPAAVLGLKYHGNLFCNSTSEPGGISTPDFRHFLHTAFSLRTSPMGPTN
DPIMVLLSRRKSRKLLNELKEENVAEVAREVGFQVIVATQDVVKNLENFAELVNRCNVLMGVHGAGLTNLMF
LRPQAVLLQVVPWGLDWASTAYFARPARRLSLQYVEYHIEVQESSLYDDYPKDHPVLTDPWGINLKGYNVSK
PVYTDAQNVRLDLSRFKETLLKAKELVRQ-------------------------------------------
------------------------------------------------------------------------
------------------------------------------------------------------------
------------------------------------------------------------------------
-------------------------
>MVRF_307_Monocots_GT61CW/1-335
QVRPYARKTDAIAMARTSPVTIISHPDDPPSCDVYHSVPAIIFSSGGFAGNFFHDINDVIIPLFLTSAHLCS
RVQLVITDYEEYWVRKYRKVLSRLSAFDIIIASSSSSLSVDSKVHCFPAAVVGLKYHGNLLCNSTSAPRGIS
TNHFRRFLHTAFSLQPGPMVPTSSPVMILLSRRKSRKLLNEENVLEVAREVGFQVVVATQEVVRNLTNFAEL
VNGCNVLAGVHGAGMTNLLFLRPQAVLLQVVPWGLDWASSAYYGRPARQLGLQYVEYHIEVQESSLCDEYPK
DHPVLADPWGINLKGYNVSKPVYTDGQDVRLDLARFKETLLRAKELV-------------------------
------------------------------------------------------------------------
------------------------------------------------------------------------
------------------------------------------------------------------------
------------------------------------------------------------------------
-------------------------
>LSJW_10198_Monocots_GT61CW/1-386
VTCISDTESDMCITSDTVRLSAGNSPTILYLTPADEDQQRLQSLPRPNASIQVRPYARKTDALAMARTSPVT
ILPNPDNPPACDVNHSVPALIFSNGGFAGNFFHDINDVVIPLFLTSSHFGSRVQFVITDYEGYWVRKYRQVL
SHLSSFDAIVASSSSSAPVDNKVHCFPAAVVGLKYHGNLLCNSSSEPLGISTPHSRHFLHTAFSLHPAPMLP
TDTPTMVLLSRRKSRKLLNEEDVVQLAREVGFRVVVATQEVVRNLTNFAELVNRCNVLVGVHGAGLTNIVFL
RPQAVLLQVVPWGLDWASATYYGRPARRLGLQYAEYHVEVQESSLYDEYPKDHPVLTDPWGINLKGYNVSKP
VYTDGQNVRLDLGRFKETLLKAKELV----------------------------------------------
------------------------------------------------------------------------
------------------------------------------------------------------------
------------------------------------------------------------------------
-------------------------
>HOKG_20643_Monocots_GT61CW/1-377
NGVTCISDTESDICITSDAVRLSAGNSPTILYLTADQQLPQRNPNALIQVRPYARKTDTFAMARTSPVILSN
TDNPPVCDVNHSVPAVIFSIGGFAGNFFHDMNDIIIPLFLTSAHLHSRVQFVITDYEEYWVRKYRKVLSHLS
SFEVIIASSSSVPVDRRVHCFPAAVVGLKYHGNLLCNSTSEPLGISTTDFRHFLHTAFSLQPGPMGPTDTPT
MVLLSRRKSRKLLNEENVVQLARGVGFQVVVATQEVVRSLTNFAELVNRCNVLVGVHGAGIANLVFLRPQAV
LLQVVPWGLDWASAAYYGRPARRLGLQYVEYHIEVQESSLYDEYPKDHPVLTDPWGINLKGYNVSKPVYTDG
QNVRLDLTRFKETLLKA-------------------------------------------------------
------------------------------------------------------------------------
------------------------------------------------------------------------
------------------------------------------------------------------------
-------------------------
>HOKG_20644_Monocots_GT61CW/1-377
NGVTCISDTESDICITSDAVRLSAGNSPTILYLTADQQLPQRNPNALIQVRPYARKTDTFAMARTSPVILSN
TDNPPVCDVNHSVPAVIFSIGGFAGNFFHDMNDIIIPLFLTSAHLHSRVQFVITDYEEYWVRKYRKVLSHLS
SFEVIIASSSSVPVDRRVHCFPAAVVGLKYHGNLLCNSTSEPLGISTTDFRHFLHTAFSLQPGPMGPTDTPT
MVLLSRRKSRKLLNEENVVQLARGVGFQVVVATQEVVRSLTNFAELVNRCNVLVGVHGAGIANLVFLRPQAV
LLQVVPWGLDWASAAYYGRPARRLGLQYVEYHIEVQESSLYDEYPKDHPVLTDPWGINLKGYNVSKPVYTDG
QNVRLDLTRFKETLLKA-------------------------------------------------------
------------------------------------------------------------------------
------------------------------------------------------------------------
------------------------------------------------------------------------
-------------------------
>RQZP_144549_Monocots_GT61CW/1-377
NGVTCISDTESDICITSEAVRLSAGNSPTILYLTADQQLPQRNPDALIQVRPYARKTDTFAMARTSPVILSY
PDNPPVCDANHSVPAVIFSIGGFAGNFFHDMNDIIIPLFLTSAHLHSRVQFVITDYEEYWVRKYWKVLSHLS
SYEVIIASSSSVPVDKKVHCFPAAVVGLKYHGNLLCNSTSEPRGISTADFRHFLHTAFSLQPGPMGPTDTPT
MVLLSRRKSRKLLNEENVVHLAREVGFQVVVATQEVVRSLTNFAELVNRCNVLVGVHGAGIANLVFLRPQAV
LLQVVPWGLDWASAAYYGRPARRLGLQYVEYDIEVQESSLYDEYPKDHPVLTDPWGINLKGYNVSKPVYTDG
QNVRLDLARFKETLLKA-------------------------------------------------------
------------------------------------------------------------------------
------------------------------------------------------------------------
------------------------------------------------------------------------
-------------------------
>EMJJ_1622_Monocots_GT61CW/1-377
ISDPESDICVTSAAVRLATGPSSPPLLYLTADQHLPPHTSNTFQVRPYPRKTDPFAMSRTSPITILANHKNP
PSCDVTHPFPAVIFSNGGFAGNFFHDINDVLIPLFLTSSHLRSRIRLVIADFETYWAQKYHRVLSHLSAFDI
IIASSSSTPMESQVHCFPAAVVGLKYHGNLLCNSTDAPGGISTLDFRHFLHRSLGLNSDTVAATEHPTLVLI
SRRKSRMMLNEEEVVETAKEVGFRVVVAKAEMMSKVEKFAELVNGCSVLMGVHGAGLTNMVFQRSGSVLVQV
VPWGLDWASAVYYGRPAKRMGLQYVEYHTAVEESTLYDEYPKDHPVLVDPWGINLKGYNVSKPVYTDGQDLR
IDLIRLRDTLVKARDLL-------------------------------------------------------
------------------------------------------------------------------------
------------------------------------------------------------------------
------------------------------------------------------------------------
-------------------------
>EMJJ_1623_Monocots_GT61CW/1-377
ISDPESDICVTSAAVRLATGPSSPPLLYLTADQHLPPHTSNTFQVRPYPRKTDPFAMSRTSPITILANHKNP
PSCDVTHPFPAVIFSNGGFAGNFFHDINDVLIPLFLTSSHLRSRIRLVIADFETYWAQKYHRVLSHLSAFDI
IIASSSSTPMESQVHCFPAAVVGLKYHGNLLCNSTDAPGGISTLDFRHFLHRSLGLNSDTVAATEHPTLVLI
SRRKSRMMLNEEEVVETAKEVGFRVVVAKAEMMSKVEKFAELVNGCSVLMGVHGAGLTNMVFQRSGSVLVQV
VPWGLDWASAVYYGRPAKRMGLQYVEYHTAVEESTLYDEYPKDHPVLVDPWGINLKGYNVSKPVYTDGQDLR
IDLIRLRDTLVKARDLL-------------------------------------------------------
------------------------------------------------------------------------
------------------------------------------------------------------------
------------------------------------------------------------------------
-------------------------
>SILJ_83026_Monocots_GT61CW/1-338
LRPYARKTDALAMERTSPVRLLSAATAPVCDITHSSPAVVFSSGGFAGNFFHDINDVIIPLFLTAGGLRRNV
HLVVTDYESWWVNKYTRVLSQLSSSSVIILSSNSTVVPPAVHCFPAAVIGLKYHGNLACNTTVAPDGVTIQD
FRRFFHASLSLNSEPVETTSNLEKPVLVLLTRRKSRMLMNENEVIELAKVVGFQVELATPARMSNVQEFAEL
VNNCSVLMGVHGAGMTNMVFMRPRAVLLQIVPWGLDWASAAYYGRPAATMGLWYEEYHIEVEESTLYEEYPR
DHPVLADPWSINLQGYNVSKPVYTDGQNVRLNLDRFREKLLHVHDQLTKS----------------------
------------------------------------------------------------------------
------------------------------------------------------------------------
------------------------------------------------------------------------
------------------------------------------------------------------------
-------------------------
>DGXS_24332_Monocots_GT61CW/1-335
SNKFELRPYARKTDNLAMQRTSPVRLLSGIDRPPACDVSHSGPAFVFSMGGFSGNFFHDINDVIIPLFLTAG
HLRTRARLVVTDFEPWWTRKYHHVLAHLSSNDIIVASSNSTQVDSKVHCFPAGVVGLKYHGNLACNSTDAPG
GISVHDFRRFLHASLSLSSERVAATENPVLVLISRRKSRVLLNEEEVVAGYSDVVLASPERMSHVDEFAELV
NGCSILMGVHGAGMTNIVFLRPGAILLQVVPWGLDWASAAYYGRPATQMGLQYVEYHTVVEESTLYDAYPKD
HPVLADPWSINRQGYKVSKPLYIDGQNVTLDLARFRETLLQARQLLP-------------------------
------------------------------------------------------------------------
------------------------------------------------------------------------
------------------------------------------------------------------------
------------------------------------------------------------------------
-------------------------
>VVVV_9039_Monocots_GT61CW/1-392
RELSQNAIACISDLESDICVTTDAVRIATATSASPATVYLTAGQKPAGQRLPHSTKIGIRPYPRKTDNLAME
RTSSISLVDMATHRPPSCDFTHNAAAVVFSTGGFAGNFFHDINDIIIPLYLTSSHLRARVHLVITDFEPWWV
WKYHRILTNLTSSDIVVGSSNSVPVDGKVHCFPAAVVGLKYHGNLACNSSDTPGGISVQDFRRFLHASLSLS
SQSVAATEDPVLVLLSRRRSRMLLNEEEVVELARGMGFQVVLATPKRMSIVEEFAELVNGCSVLMGVHGAGL
TNMVFLRPGAVLLQVVPLGLDWASAVYYGRPAVQMGLQYVEYHAAVEESTLYAEYPKDHPILTDPWSINLQG
YNVSRPLYTDGQNVTLHLPRFRDSLLQAQQLL----------------------------------------
------------------------------------------------------------------------
------------------------------------------------------------------------
------------------------------------------------------------------------
-------------------------
>SIIK_11197_Basal-Eudicots_GT61CW/1-324
VRPYVKKNDDHARRYVNQIKIQKLTSPPHCNVTHEVPATIFSLGLTGNAFHELNEIVIPLFLTTHHFHSQIR
FVITDFNPIWVHKYAKILSHLSDFEIINTSEDKRVHCFPGAVIGLHFHNENLICRRSDLPVNCSIPEFRQFL
RQALDLKFKNVAQLIEKKPVLVLLSRRQSRRLLNEAELVKMARVLGFRVIVASPELTTNLDVFSGVVNNCSV
LVGAHGAGLTNGVFLPEGAVLVQIVPLGLQWASTNYYGNPLEEMGVHYLEYEINPEESTLFDVYGPDHPVIT
DPDSITMLKPIYVDGQDMKVDLSRFRDNLVQALRLL------------------------------------
------------------------------------------------------------------------
------------------------------------------------------------------------
------------------------------------------------------------------------
------------------------------------------------------------------------
-------------------------
>REOF_103868_Basal-Eudicots_GT61CW/1-329
VRPYVKKNDDHARRYVNQIKIQKLTSPPQCNVTHEVPATIFSLGLTGNAFHELNEIVIPLFLTTHHFHSQIR
FVITDFNPIWVHKYAKILSHLSDFEIINTSEDKRVHCFPGAVIGLHFHNENLICRRSDLPVNCSIPEFRQFL
RQALDLKFKNVAQLIEKKPVLVLLSRRQSRRLLNEAELVKMARVLGFRVIVASPELTTNLDVFSGVVNNCSV
LLGAHGAGLTNGVFLPEGAVLVQIVPLGLQWASTNYYGNPLEEMGVHYLEYEINPEESTLFDVYGPDHPVIT
DPDSIHSQGYNVSKPIYVDGQDMKVDLSRFRDNLVQALRLL-------------------------------
------------------------------------------------------------------------
------------------------------------------------------------------------
------------------------------------------------------------------------
------------------------------------------------------------------------
-------------------------
>OBOJ_88780_Basal-Eudicots_GT61CW/1-330
MVRPYVKKNDDHARRYVNQIKIQKLTSPPQCNVTHEVPATIFSLGLTGNAFHELNEIVIPLFLTTHHFHSQI
RFVITDFNPIWVHKYAKILSHLSDFEIINTSEDKRVHCFPGAVIGLHFHNENLICRRSDLPVNCSIPEFRQF
LRQALDLKFKNVAQLIEKKPVLVLLSRRQSRRLLNEAELVKMARVLGFRVIVASPELTTNLDVFSGVVNNCS
VLVGAHGAGLTNGVFLPEGAVLVQIVPLGLQWASTNYYGNPLEEMGWHYLEYEINPEESTLFDVYGPDHPVI
TDPDSIHSQGYNVSKPIYVDGQDMKVDLSRFRDNLVQALGLL------------------------------
------------------------------------------------------------------------
------------------------------------------------------------------------
------------------------------------------------------------------------
------------------------------------------------------------------------
-------------------------
>REOF_1523_Basal-Eudicots_GT61CW/1-330
VRPYVKKNDEQARLHVKEITIRTPPPHTQPACDVTHDVPALVFSTGLIGNTFHELNEMILPIFLTTHHFRSR
LQFVITDYNHNWVNKFRRILSHLSDYEIINASEDTRTHCFPGIVTGLHFQNDNLACKNSDLPVNCSMLEFRE
FLREAFHLKIKNVDQLNKKRIINNSIAQKKLRKPVLVLLSRQHSRKFLNEAGMVKVASELGFRVVVAKAELT
SDLDRISRVVNRCDVLVGSHGAGLTNGVFLPAGAVMIQMVPLGLQWASTHYFGIPAVEMGLHYLEYQISPEE
SSLFQMYGPDHPIITDPNSIFQKGFPLGKAIYIDGQDLRPDL------------------------------
------------------------------------------------------------------------
------------------------------------------------------------------------
------------------------------------------------------------------------
------------------------------------------------------------------------
-------------------------
>OBOJ_16491_Basal-Eudicots_GT61CW/1-362
NESLQLQLQQQQQQQMPRMVRPYVKKNDEQARLHVKEITIRTRPPHTQPACDVTHDVPALVFSTGLIGNTFH
ELNEMILPLFLTSHHFRSRLQFVITDYNHNWVNKFRRILSHLSDYEIINASEDTRTHCFPGIVTGLHFQNDN
LACKNSDLPVKCSMLDFRKFLREVFHLKIKNVAQLNKKRNNTATPKKNQKPVLVLLSRSHSRRFLNEREIVK
LASDLGFRVVVANPELTANLDRISRVVNRCDVLVGAHGAGLTNGVFLPEGAVMVQIVPLGLQWASTHYFGIP
AGEMGVHYLEYQVSPEESSLIDVYGPDHPVITDPDSIFQKGFTVGKPIYIDGQDLKPDLSKLEDTLVQALDL
LE----------------------------------------------------------------------
------------------------------------------------------------------------
------------------------------------------------------------------------
------------------------------------------------------------------------
-------------------------
>GMAM_23576_Basal-Eudicots_GT61CW/1-386
QRLVRGRDRIELDATGFSCDTAFYSDVCVSKDPVRIDMNSMTVYLSPNRSLPSVTRTVRPYARKFDNMTMGV
IRKVEVLRGAENKSLPLCDVTHTVPAVIFSTGGFSGNLFHEFNEVIIPLFLTTYHFRSQLQFIIVDHLSWWV
SKYNRILSHLSNRIVINPLGDGKVHCFPGAVMGLKYHNNLACNTSEIPGGYSMIDFKTFLRHSYSLHIKNER
EIEKPVLVLVSRKHSRVFLNEYEIVTLATELGFQVITATPNQMSNLQRFARVMNSCSVLLGVHGAGLSNAVF
LPEGAVVLQVVPLGLEWASTVYYGYTVGDMGLHYLEYKINPEESSLFEKYGPDNPVITDPASIRDQGYSVER
AVYIDGQNIKIDLLRFKQTLVQALTL----------------------------------------------
------------------------------------------------------------------------
------------------------------------------------------------------------
------------------------------------------------------------------------
-------------------------
>IORZ_125993_Basal-Eudicots_GT61CW/1-386
QRLVRGRDRIELDATGFSCDTAFYSDVCVSKDPVRIDMNSMTVYLSPNRSLPSVTRTVQPYARKFDNMTMGV
IRKVEVLRGAENKSLPLCDVTHTVPAVIFSTGGFSGNLFHEFNEVIIPLFLTTYHFRSQLQFIIVDHLSWWV
SKYNRILSHLSNRIVINPLGDGKVHCFPGAVMGLKYHNNLACNTSEIPGGYSMIDFKTFLRHSYGLHIKNER
EIEKPVLVLVSRKHSRVFLNEYEIVTLATELGFQVIIATPNQMSNLQRFARVMNSCSVLLGVHGAGLSNAVF
LPEGAVVLQVVPLGLEWASTVYYGYTVGDMGLHYLEYKINPEESSLFEKYGPNNPVITDPASIRDQGYSVER
AVYIDGQNIKIDLLRFKQTLVQALTL----------------------------------------------
------------------------------------------------------------------------
------------------------------------------------------------------------
------------------------------------------------------------------------
-------------------------
>MLPX_33911_Basal-Eudicots_GT61CW/1-362
SDVCVSKDPVRIDMNSMTVYLSPNQSLPSVTRTVRPYARKFDNMTMGIISKVEVLRGAENKSLPLCDVTHTV
PAVIFSTGGFSGNLFHEFNEVIIPLFLTTYHFRSQLQFIIVDHLSWWVSKYNRILSHLSNRNVINPLDDGKV
HCFPGAVMGLKYHNNLACNTSEIPGGYSMIDFKTFLRHSYSLHIKNEREIEKPVLVLVSRKHSRVFLNEHEI
VTLATELGFQVITATPNQMSNLQRFASVMNSCSVLLGVHGAGLSNAVFLPEGAVVLQVVPLGLEWASTVYYG
YTVSDMGLHYLEYKINPEESSLFEKYGPDNPVITDPASIRDQGYSVERAVYIDGQNIKIDLLRFKETLVQAL
TI----------------------------------------------------------------------
------------------------------------------------------------------------
------------------------------------------------------------------------
------------------------------------------------------------------------
-------------------------
>MIKW_8800_Basal-Eudicots_GT61CW/1-372
CDTAFYSDVCVSKDPVRIDMNSMTVYLSPNRSLPSVTRTVRPYARKFDNMTMGIISKVEVLRGAENKSLPLC
DVTHTVPAVIFSTGGFSGNLFHEFNEVIIPLFLTTYHFRSQLQFIIVDHLSWWVSKYNRILSHLSNRNVINP
LDDGKVHCFPGAVMGLEYHNNLACNTSEIPGGYSMIDFKTFLRHSYSLHIKNEREEEKPVLVLVSRKHSRVF
LNEHEIVTLATELGFQVITATPNQMSNLQRFASVMNSCSVLLGVHGAGLSNAVFLPEGAVVLQVVPLGLEWA
STVYYAYTVGDMGLHYLEYKINPEESSLFEKYGPDNPVITDPASIRDQPASIRDQGYSVERAVYIDGQNIKI
DLLRFKETLVQA------------------------------------------------------------
------------------------------------------------------------------------
------------------------------------------------------------------------
------------------------------------------------------------------------
-------------------------
>FNXH_20589_Basal-Eudicots_GT61CW/1-386
QRLVRGRDRIELDATGFSCDTAFYSDVCVSKDPVRIDMNSMTVYLSPNQSLPSVTRTVQPYARKFDNMTMGI
ISKVEVLRGAENKSLPLCDVTHTVPAVIFSTGGFSGNLFHEFNEVIIPLFLTTYHFRSQLQFIIVDHLSWWV
SKYNRILSHLSNRNVINPLDDGKVHCFPGAVMGLKYHNNLACNTSEIPGGYSMIDFKTFLRHSYSLHIKNER
EIEKPVLVLVSRKHSRVFLNEHEIVTLATELGFQVITATPNQMSNLQRFASVMNSCSVLLGVHGAGLSNAVF
LPEGAVVLQVVPLGLEWASTVYYAYTVGDMGLHYLEYKINPEESSLFEKYGPDNPVITDPASIRDQGYSVER
AVYIDGQNIKIDLSRFKETLVQALTI----------------------------------------------
------------------------------------------------------------------------
------------------------------------------------------------------------
------------------------------------------------------------------------
-------------------------
>BMRX_21054_Basal-Eudicots_GT61CW/1-360
SDVCVSKDPVRIDMNSMTVYLSPNWSLPSVTRTVRPYARKFDNMTMGIISKVEVLRGAENKSLPLCDVTHTV
PAVIFSTGGFSGNLFHEFNEVIIPLFLTTYHFRSQLQFIIVDHLSWWVSKYNRILSHLSNRNVINPLDDGKV
HCFPGAVMGLHNNLACNTSEIPGGYSMIDFKTFLRHSYSLHIKNEREIEKPVLVLVSRKHSRVFLNEHEIVT
LATELGFQVITATPNQMSNLQRFASVMNSCSVLLGVHGAGLSNAVFLPEGAVVLQVVPLGLEWASTVYYAYT
VGDMGLHYLEYKINPEESSLFEKYGPDNPVITDPASIRDQGYSVERAVYIDGQNIKIDLSRFKETLVQALTL
------------------------------------------------------------------------
------------------------------------------------------------------------
------------------------------------------------------------------------
------------------------------------------------------------------------
-------------------------
>BMRX_21056_Basal-Eudicots_GT61CW/1-360
SDVCVSKDPVRIDMNSMTVYLSPNWSLPSVTRTVRPYARKFDNMTMGIISKVEVLRGAENKSLPLCDVTHTV
PAVIFSTGGFSGNLFHEFNEVIIPLFLTTYHFRSQLQFIIVDHLSWWVSKYNRILSHLSNRNVINPLDDGKV
HCFPGAVMGLHNNLACNTSEIPGGYSMIDFKTFLRHSYSLHIKNEREIEKPVLVLVSRKHSRVFLNEHEIVT
LATELGFQVITATPNQMSNLQRFASVMNSCSVLLGVHGAGLSNAVFLPEGAVVLQVVPLGLEWASTVYYAYT
VGDMGLHYLEYKINPEESSLFEKYGPDNPVITDPASIRDQGYSVERAVYIDGQNIKIDLSRFKETLVQALTL
------------------------------------------------------------------------
------------------------------------------------------------------------
------------------------------------------------------------------------
------------------------------------------------------------------------
-------------------------
>KKCW_14742_Basal-Eudicots_GT61CW/1-362
SDVCVSKDPVRIDMNSMTVYLSPNWSLPSVTRTVRPYARKFDNMTMGIISKVEVLRGAENKSLPLCDVTHTV
PAVIFSTGGFSGNLFHEFNEVIIPLFLTTYHFRSQLQFIIVDHLSWWVSKYNRILSHLSNRNVINPLDDGKV
HCFPGAVMGLKYHNNLACNTSEIPGGYSMIDFKTFLRHSYSLHIKNEREIEKPVLVLVSRKHSRVFLNEHEI
VTLATELGFQVITATPNQMSNLQRFASVMNSCSVLLGVHGAGLSNAVFLPEGAVVLQVVPLGLEWASTVYYA
YTVGDMGLHYLEYKINPEESSLFEKYGPDNPVITDPASIRDQGYSVERAVYIDGQNIKIDLSRFKETLVQAL
TL----------------------------------------------------------------------
------------------------------------------------------------------------
------------------------------------------------------------------------
------------------------------------------------------------------------
-------------------------
>SUFP_19934_Basal-Eudicots_GT61CW/1-362
SDVCVSKDPVRIDMNSMTVYLSPNWSLPSVTRTVRPYARKFDNMTMGIISKVEVLRGAENKSLPLCDVTHTV
PAVIFSTGGFSGNLFHEFNEVIIPLFLTTYHFRSQLQFIIVDHLSWWVSKYNRILSHLSNRNVINPLDDGKV
HCFPGAVMGLKYHNNLACNTSEIPGGYSMIDFKTFLRHSYSLHIKNEREIEKPVLVLVSRKHSRVFLNEHEI
VTLATELGFQVITATPNQMSNLQRFASVMNSCSVLLGVHGAGLSNAVFLPEGAVVLQVVPLGLEWASAVYYG
YTVGDMGLHYLEYKINPEESSLFEKYGPDNPVITDPASIRDQGYSVERAVYIDGQNIKIDLLRFKETLVQAL
TL----------------------------------------------------------------------
------------------------------------------------------------------------
------------------------------------------------------------------------
------------------------------------------------------------------------
-------------------------
>SUFP_19935_Basal-Eudicots_GT61CW/1-362
SDVCVSKDPVRIDMNSMTVYLSPNWSLPSVTRTVRPYARKFDNMTMGIISKVEVLRGAENKSLPLCDVTHTV
PAVIFSTGGFSGNLFHEFNEVIIPLFLTTYHFRSQLQFIIVDHLSWWVSKYNRILSHLSNRNVINPLDDGKV
HCFPGAVMGLKYHNNLACNTSEIPGGYSMIDFKTFLRHSYSLHIKNEREIEKPVLVLVSRKHSRVFLNEHEI
VTLATELGFQVITATPNQMSNLQRFASVMNSCSVLLGVHGAGLSNAVFLPEGAVVLQVVPLGLEWASAVYYG
YTVGDMGLHYLEYKINPEESSLFEKYGPDNPVITDPASIRDQGYSVERAVYIDGQNIKIDLLRFKETLVQAL
TL----------------------------------------------------------------------
------------------------------------------------------------------------
------------------------------------------------------------------------
------------------------------------------------------------------------
-------------------------
>MVTX_3605_Basal-Eudicots_GT61CW/1-369
CDLSVNSDVCVTKEPVRIDMRSMTVYLSPKQSLPSMNWTLRPYANKQASETMSFIRKVEILRGIQNKPPPPC
DVTHNVSAVIFSTGAFSGNVFHEFSEVIIPLFLTTYHFRSQLQFVAVDYEAWWVSKYNHILTHLSNYNVMDS
VKDGKVHCFPGAVMGLKYHDKLTCNTSEIPGGYSARNFTKFIRDSFSLKINNVMQIEKPVLMIISRKRTRVL
LNENEIVALATELGFRVITVAPDQMSNLNVLSHQINSCSVLLGVHGAGLTNELFLPERAVMLQVVPLGLEWA
SAAYYSDPAKQMGLTYLEYKINPEESSLLEKYGKDHPVITDPASIHKQGYLALRAVYIDGQNVTVNLLRFRG
TLVQATKLI---------------------------------------------------------------
------------------------------------------------------------------------
------------------------------------------------------------------------
------------------------------------------------------------------------
-------------------------
>STDO_34153_Basal-Eudicots_GT61CW/1-338
CDLSVNSDVCVSKEPIRIDMRSMTVYLSPKQSLPSMNWTLRPYANKQASETMSFIRKVEILRGIEDKPPPSC
DVTHNVSAVIFSTGAFSGNVFHEFSEVIIPLFLTTYHFRSQLQFVAVDYEAWWVSKYNHVLTHLSNYNVMDS
VKDGKVHCFPGAVMGLKYHDKLACNTSEIPGGYSAKNFTKFIRDSFSLKINHVMEIENPVLMIISRKRTRVL
LNENEIVALATELGFRVITVAPDQMSNLNVLSHQINSCSVLLGVHGAGLTNELFLPERGVMLQVVPLGLEWA
SAAYYSDPAKQMGLTYLEYKINPEESSLLEKYGKYHPVITDPAAIHKQGY----------------------
------------------------------------------------------------------------
------------------------------------------------------------------------
------------------------------------------------------------------------
------------------------------------------------------------------------
-------------------------
>EPRK_12342_Basal-Eudicots_GT61CW/1-369
CDLSVNSDVCVSKEPIRIDMRSMTVYLSPKQSLPSMNWTLRPYANKQASETMSFIRKVEILRGIEDKPPPPC
DVTHNVSAVIFSTGAFSGNVFHEFSEVIIPLFLTTYHFRSQLQFVAVDYEAWWVSKYNHILTHLSNYNVMDS
VKDGKVHCFPGAVMGLKYHDKLACNTSEIPGGYSAKNFTKFIRDSFSLKINHVMEIENPVLMIISRKRTRVL
LNENEIVALATELGFRVITVAPDQMSNLNVLSHQINSCSVLLGVHGAGLTNELFLPERGVMLQVVPLGLEWA
SAAYYSDPAKQMGLTYLEYKINPEESSLLEKYGKYHPVITDPAAIHKQGYLALRAVYIDGQNVTVNLSRFRG
TLVQATKLI---------------------------------------------------------------
------------------------------------------------------------------------
------------------------------------------------------------------------
------------------------------------------------------------------------
-------------------------
>KKCW_21536_Basal-Eudicots_GT61CW/1-369
CDLSVNSDVCVSKEPIRIDMRSMTVYLSPKQSLPSMNWTLRPYANKQASETMSFIRKVEILRGIEDKPPPPC
DVTHNVSAVIFSTGAFSGNVFHEFSEVIIPLFLTTYHFRSQLQFVAVDYEAWWVSKYNHILTHLSNYNVMDS
VKDGKVHCFPGAVMGLKYHDKLACNTSEIPGGYSAKNFTKFIRDSFSLKINHVMEIENPVLMIISRKRTRVL
LNENEIVALATELGFRVITVAPDQMSNLNVLSHQINSCSVLLGVHGAGLTNELFLPERAVMLQVVPLGLEWA
SAAYYSDPAKQMGLTYLEYKINPEESSLLEKYGKYHPVITDPAAIHKQGYLALRAVYIDGQNVTVNLSRFRG
TLVQATKLI---------------------------------------------------------------
------------------------------------------------------------------------
------------------------------------------------------------------------
------------------------------------------------------------------------
-------------------------
>XMQO_1262_Basal-Eudicots_GT61CW/1-366
CHTDLHSRQCIANKPLRILNDASTIYLPFEKNFPIINLTIKPYALKEDDTAMVRVMPIDILNKPIKPPTCHF
THRVPAIIFSSGGFTGNLFHEISDIIIPLFATCRHFQTNLKFVITDFKPSWVEKYSRVLAHLSKYEVINPDK
TVHCFPSAVIGLKYHDKLSLNATVGPYTIIDFKQFLRESYNLKIKSVSRVKKSKRPVLVLLSRRNTRKFVNE
DSMVKMMEELGFKVVVSTPNATENLDKFAGVVNSCSVMVGAHGAGLTNMVFMSLGAVMVQVVPWGLDWAADE
YYGAPTGDMGVKYLEYKIEPEESTLVDVYGRDHPVITDPMTVFVKGYRAARAVYVDGQNLKINVVRFRETLV
EALKLL------------------------------------------------------------------
------------------------------------------------------------------------
------------------------------------------------------------------------
------------------------------------------------------------------------
-------------------------
>CYVA_19866_Basal-Eudicots_GT61CW/1-335
IPQDETPAIRPYARQDSTEILKDTKPVQIMHQNITTLPACQYIHHVPAVIFSSSGFRGNLFHEFNEVIIPLF
ITSRYFQSNVQFILSDYNPSFVRRYAQILSHLSHYQVMNPATNGSVHCFPAGAVIGLKFHNFLAVNISANIN
PGGYSMLDFKQFLRESYDLKGITVDTKRPVLLLISRVKSRTFLNEEQIVKMMEELGFGVVVARPEQMSNISE
FSKLVSSCSVMVGAHGAGLTNEVFLPDGAVVVQVVPLGLDWPSTVYFGEPARAMGVHYLEYKIEPEESSLID
LYGRDDPVIVDPGSIFAKGYQGGRAVYITGQNLKIDVGRLRKILVEA-------------------------
------------------------------------------------------------------------
------------------------------------------------------------------------
------------------------------------------------------------------------
------------------------------------------------------------------------
-------------------------
>WXNT_691_Commelinids-Y_GT61CW/1-535
QFARGPNALSQFTPVHVDKTRRPMRDKPSSTDQELEADRLSDTRLDAPKQEGGSSEKNFDAELKESPNKEVI
KTPDQEEKTEKFEPKESPKNSKPSDETPTQEEKSTEGSKPPKKEDAIEGRQKPSPALDQEGESPAKSGAAPY
NKCKPPPPGKLVCDLSNPRFDLCELCGDARTVGQSSTVVCIPSPPERHTSDGQEWSIRAQSRKHLPWVKKVT
VKSLNASQPAPQCTSKLAVPAIVFALGGLTANAWHDFSDVLIPLFLTAREFNGDVQLLITNNQPWFVEKYRA
IFNLLTRHDIVDFDADVQVRCYPHVIVGLRSHQDLSIDPNYSPQHYTMVDFRLFVREAYGLPAGADIPYRAD
KDDPDKKPRVMLINRGKTRRFMNAPHVVQGLEWFGFDVVTADPKVDAKLDEFVRLVDSCDAIMGVHGAGLTN
MAFLRSGAVVVQVVPYGIEFMADVFYGAPARDMGLRHVQYNISAEESTLLEKYGWNHTVIKDPEAIKKSGWD
KVGEFYMSKQDIVLNMTRFGPSLMNALEFIM-----------------------------------------
------------------------------------------------------------------------
-------------------------
>WXNT_692_Commelinids-Y_GT61CW/1-548
MGSPKAIKNIKQSFWSGKIGVSFVVGLVIVILTCLALSEQFARGPNELEADRLSDTRLDAPKQEGGSSEKNF
DAELKESPNKEVIKTPDQEEKTEKFEPKESPKNSKPSDETPTQEEKSTEGSKPPKKEDAIEGRQKPSPALDQ
EGESPAKSGAAPYNKCKPPPPGKLVCDLSNPRFDLCELCGDARTVGQSSTVVCIPSPPERHTSDGQEWSIRA
QSRKHLPWVKKVTVKSLNASQPAPQCTSKLAVPAIVFALGGLTANAWHDFSDVLIPLFLTAREFNGDVQLLI
TNNQPWFVEKYRAIFNLLTRHDIVDFDADVQVRCYPHVIVGLRSHQDLSIDPNYSPQHYTMVDFRLFVREAY
GLPAGADIPYRADKDDPDKKPRVMLINRGKTRRFMNAPHVVQGLEWFGFDVVTADPKVDAKLDEFVRLVDSC
DAIMGVHGAGLTNMAFLRSGAVVVQVVPYGIEFMADVFYGAPARDMGLRHVQYNISAEESTLLEKYGWNHTV
IKDPEAIKKSGWDKVGEFYMSKQDIVLNMTRFGPSLMNALEFIM----------------------------
------------------------------------------------------------------------
-------------------------
>LOC_Os02g22190.1|12002.m07457/1-554
MGSPKMAKSAMKQGIWRRRIGAPFAAVLVAAVLAVVVFSGQFAKGPNASSQFAPVQVDNTLRPTRDKPVSAD
QDLERTVSSKLEGEDTEQIRLEDGQSPNKEAAIEEQKPSQAAAIDQDDNTLNPGLKQASGDERSAGGSDSLS
KESPPQSQEGDGGTAESGAEPYIKCTAQSDIKICDLSNPRFDICELCGDARTIGQSSTVVYVPQNRASNGEE
WIIRAQSRKHLPWIKKVTIKSVNSSEPEPICTSKHHIPAIVFALGGLTANVWHDFSDVLVPLFLTARQFNRD
VQLIITNNQPWFIKKYSAIFSRLTRHEIIDFDSDGQIRCYPHVIVGLRSHRDLGIDPSSSPQNYTMVDFRLF
VREAYGLPAAEVDIPYKADKDDPDKKPRIMLIDRGKSRRFVNVAHVVQGLDWFGFEVVKADPKIDSNLDEFV
RLVDSCDAIMGVHGAGLTNMVFLRSGGVVVHIVPYGIKFMADGFYGAPARDMGLRHVEYSISPEESTLLEKY
GWNHTVINDPETIRKGGWEKVAEFYMSKQDIVLNMTRFGPSLLNAIEFIM----------------------
------------------------------------------------------------------------
-------------------------
>CXSJ_13404_Commelinids-Z_GT61CW/1-574
MGSPKAAKSMVKHAIWRRRLGAPLAAVLVILAVFVFSGQLAKGPNASSHLTIGRVDNTLQPVRDKPDSAGVE
GSPNKEDLAIATPDQELDTGNTELKQASQAVGKGETAAPAQEGEVRTVGSGKLCLISFISLKMLLVQLMPVA
VLLLYFFFLFFLEPHPEPLEKESPPQYPEGEEATVQSGSVPYMKCTPQNGTSICDLSNQRFDICELCGDARV
TGQSSTVIYIPQHRASSSEEWSIRAQSRKSLPWIKKVSVKILNASQPEPRCTSRNAMPAIVFSLGGFTGNVW
HDFSDVIVPLFLTAHQFDRDVQLVITNNQPWFIKKYSAIFHHLTRHNIIDLDADDQVRCYPHVIVGLRSHRD
LGIDPNSSPQNYTLMDFRLFVREAYGLPAPQVNIPYRTDKDDPDKKPRIMLIDRTKTRRLVNLPDVMRGLDW
FGFEVVKADLRVDTNFDEFVHLVDSCDAIIGVHGAGLTNMVFLRSGAVLVHIVPYGIEFMADGLYGASARDM
GLKHVKYSISPDESTLLEKYGLNHTVIKDPEAIRKSGWEKLGELYMSQQDIVLNMTRFGPSLLKAIEFIM--
------------------------------------------------------------------------
-------------------------
>YXNR_35371_Commelinids-Z_GT61CW/1-414
EPLEKEPPPQDPEGEEATVKSGSVPYTKCTPQDGTAICNLSNQRFDICEMCGDARIIGKSSTVIHIPQSRAS
NGEEWSIRAQSRKTLPWIKKVTVKSLNASQSEPRCTSKNVMPAIVFSLGGFTGNVWHDFSDVLVPLFLTARQ
FDRDVQLMITNSQPWFIKKYSAVFHNLTRHNIIDLDADDQVRCYPHVIVGLRSHRDLGIDPKSSPQNYTLMD
FRLFVREAYGLPAPEVDIPYRSDKDDSDKKPRIMLIDRAKTRRFMNLPDVMRELDWFGFEVVKADLRVDSNL
NEFARLVDSCDAIMGVHGAALTNMVFLRSGAVLVHIVPYGIEFMADGLFGAPARDMGLRYVQYSISPHESTL
LEKYGWNHTVIKDPEAIKKSGWEKLGDLYMSQQDIVLNMTRFGPSLLKAIEFIM------------------
------------------------------------------------------------------------
------------------------------------------------------------------------
------------------------------------------------------------------------
-------------------------
>YPIC_22259_Commelinids-Z_GT61CW/1-488
VNVANTWPVRDNSKSTAARGSLNKEDLATTASDQELDDGNSEPNQAFQVNVPAAGEGGTATAVPAQRERSTG
GSEPEEKQSPPQDQEGEETTAKSGLVQYTTCTPRTGTTICDLSNQRFDTCELCGDARTIGRSSTVMYVPQSP
TSNGEEWNIPAQSRKSLPWIKKVTVKTLKASQQVPSCTSRHAIPAIVFALGGFTANVWHDVSDVLVPLFLTA
RQFDRDVQLLITNNQPWFIKKYSAIFRRLTRHSIIDFDADDEVRCYPHVIVGLRSHRDLGIDPNSTPQNYTM
MDFRLFVREAYGLSDPEVDIPYRADKNYPEKKPRIMLIDRGKTRRFMNMPDVLRGLDWFGFEVVRTDPSIDS
TLDEFVRLVDSCDAMMGVHGAGLTNMVFLRLGAVVVHIVPYGIEFMANGFYGAPATDMGLRHVQYNISPDES
TLLEKYGENHTVIKDPEAIRNSGWEKVGEFYMTKQDVVLNMTRFGPSLLKAIEFIV----------------
------------------------------------------------------------------------
------------------------------------------------------------------------
-------------------------
>YPIC_22260_Commelinids-Z_GT61CW/1-394
TGLVQYTTCTPRTGTTICDLSNQRFDTCELCGDARTIGRSSTVMYVPQSPTSNGEEWNIPAQSRKSLPWIKK
VTVKTLKASQQVPSCTSRHAIPAIVFALGGFTANVWHDVSDVLVPLFLTARQFDRDVQLLITNNQPWFIKKY
SAIFRRLTRHSIIDFDADDEVRCYPHVIVGLRSHRDLGIDPNSTPQNYTMMDFRLFVREAYGLSDPEVDIPY
RADKNYPEKKPRIMLIDRGKTRRFMNMPDVLRGLDWFGFEVVRTDPSIDSTLDEFVRLVDSCDAMMGVHGAG
LTNMVFLRLGAVVVHIVPYGIEFMANGFYGAPATDMGLRHVQYNISPDESTLLEKYGENHTVIKDPEAIRNS
GWEKVGEFYMTKQDVVLNMTRFGPSLLKAIEFIV--------------------------------------
------------------------------------------------------------------------
------------------------------------------------------------------------
------------------------------------------------------------------------
-------------------------
>VQYB_15586_Commelinids-Z_GT61CW/1-394
TGLVQYTKCTPGTGTTICDLSNQRYDICELCGDARTIGHSSTVMYVPQSLTSNGKEWSIPAQSRKSLPWIKK
VTVKSVNASQLVPSCVSRHAMPAIVFALGGFTGNIWHDVSDVLVPLFLTAHQFDRDVQLLITNTQPWFIKKY
SAIFNRLTKHDIIDFDADSQVRCYPHVIVGLRSHRNLGIDPNSMPYNYTLMDFRLFVRESYGLPAPKTDIPY
RADKDDPERKPRMMLIDRGKTRRFMNAPDVLQGLDWFGFEVVKADPRIDSNLDEFVRLVDSCDAIMGVHGAG
LTNMVFLRSGAVLVHIVPYGIEFMADGFYGAPARDMGLRHVQYSISPDESTLLEKYGWNHTVIKDPEAIGNS
GWEKVGELYMSAQDIVLNMTRFGPSLLKAIEFIM--------------------------------------
------------------------------------------------------------------------
------------------------------------------------------------------------
------------------------------------------------------------------------
-------------------------
>XBKS_62357_Commelinids-Z_GT61CW/1-461
RPVRDKSESPETGGSPNKEDLATATPDQELDARNSESNQAVQGTMPTVGEGGTAILVPDQGERSTGGSGLVQ
YTKCTPGTGTTICDLSNQRYDICELCGDARTIGHSSTVMYVPQSLTSNGEEWSIPAQSRKSLPWIKKVTVKS
LNASQLVPSCTSRHAVPAIVFALGGFTGNVWHDVNDVLVPLFLTAHQFDRDVQLLITNNQRWFIKKYSAIFN
RLTKHDIIDFDTDSQVRCYPHVIVGLRSHRDLGIDPNSTPHNYTLMDFRLFVRESYGLPAPEMDIPYRADKD
DPERKPRIMLIDRGKTRRFMNAPDVLQGLDWFGLEVVKADPRIDFNLDEFVRLVDSCDAIMGVHGAGLTNMV
FLRSGAVLVHIVPYGIEFMADGFYGAPARDMGLRHVQYSISPDESTLLEKYGWNHTVIKDPEAIRNSGWEKV
GEFYMSTQDIMLNMTRFGPSLLKAIEFIM-------------------------------------------
------------------------------------------------------------------------
------------------------------------------------------------------------
-------------------------
>BPKH_17735_Commelinids-Z_GT61CW/1-394
TGLVQYTKCTPGTGTTICDLSNQRYDICELCGDARTIGHSSTVIYVPQSLTSNGEEWSIPAQSRKSLPWIKK
VTVKFLNASQLVPSCTSRHAMPAIVFALGGFTGNVWHDISDVLVPLFLTAHQFDRDVQLLITNNQPWFIKKY
SAIFNRLTKHDIIDFDADSQVRCYPHVIVGLRSHRDLGIDPNSTPHNYTLMDFRLFVRDSYGLPAPEMDIPY
RADKDDPARKPRIMLIERGKTRRFMNAPDVLQGLDWFGFEVVKADPRTDSNLDEFVRLVDSCDAIMGVHGAG
LTNMVFLRSGAVLVHIVPYGIEFMADGFYGAPARDMGLRHVQYSISPDESTLLEKYGWNHTVIKDPEAIRNS
GWEKVGEFYMSAQDIVLNMTRFGPSLLKAIEFIM--------------------------------------
------------------------------------------------------------------------
------------------------------------------------------------------------
------------------------------------------------------------------------
-------------------------
>BPKH_17733_Commelinids-Z_GT61CW/1-522
MGSPKAAKSMVKPRIWLRRFGAPFAAALVAAVLAVVVFSDLFAQDPNASSQFTAVDVENTLRPVRDKSESPE
IGESTNKEDLATATSDQEVDAGNSESNQSFQGAMPAMGQGGTETSVPDQGERSTGGSGLVQYTKCTPGTGTT
ICDLSNQRYDICELCGDARTIGHSSTVIYVPQSLTSNGEEWSIPAQSRKSLPWIKKVTVKFLNASQLVPSCT
SRHAMPAIVFALGGFTGNVWHDISDVLVPLFLTAHQFDRDVQLLITNNQPWFIKKYSAIFNRLTKHDIIDFD
ADSQVRCYPHVIVGLRSHRDLGIDPNSTPHNYTLMDFRLFVRDSYGLPAPEMDIPYRADKDDPARKPRIMLI
ERGKTRRFMNAPDVLQGLDWFGFEVVKADPRTDSNLDEFVRLVDSCDAIMGVHGAGLTNMVFLRSGAVLVHI
VPYGIEFMADGFYGAPARDMGLRHVQYSISPDESTLLEKYGWNHTVIKDPEAIRNSGWEKVGEFYMSAQDIV
LNMTRFGPSLLKAIEFIM------------------------------------------------------
------------------------------------------------------------------------
-------------------------
>BPKH_17734_Commelinids-Z_GT61CW/1-393
GLVQYTKCTPGTGTTICDLSNQRYDICELCGDARTIGHSSTVIYVPQSLTSNGEEWSIPAQSRKSLPWIKKV
TVKFLNASQLVPSCTSRHAMPAIVFALGGFTGNVWHDISDVLVPLFLTAHQFDRDVQLLITNNQPWFIKKYS
AIFNRLTKHDIIDFDADSQVRCYPHVIVGLRSHRDLGIDPNSTPHNYTLMDFRLFVRDSYGLPAPEMDIPYR
ADKDDPARKPRIMLIERGKTRRFMNAPDVLQGLDWFGFEVVKADPRTDSNLDEFVRLVDSCDAIMGVHGAGL
TNMVFLRSGAVLVHIVPYGIEFMADGFYGAPARDMGLRHVQYSISPDESTLLEKYGWNHTVIKDPEAIRNSG
WEKVGEFYMSAQDIVLNMTRFGPSLLKAIEFIM---------------------------------------
------------------------------------------------------------------------
------------------------------------------------------------------------
------------------------------------------------------------------------
-------------------------
>NNOK_68223_Commelinids-Z_GT61CW/1-522
MASPKAAKSMVKPRIWLRRFGAPFAAALVAAVLAVVVFSDLFAQDPNASSQFTAVDVENTPRPVRDKSESPE
TRASPNKEDLATATSDQELDAGNSESNQAFQGTTPAVGEGGTATSVPDQGERSTGGSGLVQYMKCTPGTGTT
ICDLSNQRYDICELCGDARTIGHSSTVMYVPQSLTSNGEEWSIPSQSRKSLPWIKKVTVKSVNASQLVPNCT
SRHAMPAIVFALGGFTGNVWHDVSDVLVPLFLTAHQFDRDVQLLITNNQPWFIKKYSAIFNRLTKHDIIDFD
ADSQVRCYPHVIVGLRSHRDLGIDPNSTPHNYTLMDFRLFVRESYGLPAPETDIPYRADKDDPERKPRILLI
ERGKTRRFMNAPDVLQGLDWFGFEVVKADPRIDSNLDEFVRLVDSCDAIMGVHGAGLTNVVFLRSGAVLVHI
VPYGIEFMADGFYGAPARDMGLRHVQYSISPDESTLLEKYGWNHTVIKDPEAIRNSGWEKVGEFYMSAQDIV
LNMTRFGPSLLKAIEFIM------------------------------------------------------
------------------------------------------------------------------------
-------------------------
>XUAB_72023_Commelinids-Z_GT61CW/1-354
STVMYVPQSLTSNGEEWSIPAQSRKSLPWIKKVTVKSVNASQLVPCCTSRHAMPAIVFALGGFTGNVWHDVS
DVLVPLFLTAHQFDRDVQLIITNNQPWFIKKYSAIFNRLTKHDIIDFDADSQVRCYPHVIVGLRSHRDLGID
PNSTPHNYTLMDFRLFVRESYGLPAPETDIPYRADKDDTERKPRILLIERGKTRRFMNAPDVLQGLDWFGFE
VVKADPRIDSNFDEFVRLVDSCDAIMGVHGAGLTNMVFLRSGAVLVHIVPYGIEFMADGFYGAPARDMGLRH
VQYSISPDESTLLEKYGWNHTVIKDPEAIRNSGWEKFGELYMSAQDIVLNMTRFGPSLLKAIEFIM------
------------------------------------------------------------------------
------------------------------------------------------------------------
------------------------------------------------------------------------
------------------------------------------------------------------------
-------------------------
>CIEA_9599_Commelinids-U_GT61CW/1-384
PFKPICDFSDWRYDGCEMFGDSRAMGHENNSIVFFTPPPSQIHNVEAQEWMVRSQSRKIMGIREVRVKSLNS
SSPPAPECTVRQNVTALVFATNGFTYNFWHSFSDILVPLFTTSRAFDGEVQFLITDYQGWFVEKFMPIFEAL
SKYEIIDFDTDREVRCFPHIIVGLRGHKEFGIDPERAPRNYDMFQFRMFMRDTYSLPLWLDIPYKASQNPNK
KPRMMLMLRSNDRKFMNTEEIIQTAERVGFEVVPAEPVLHETLTEFAKKVDSCDVLFGAHGAGLTNMVFLRT
NAVLVQVVPWGNMKWACDLFLNDPARDMKLRVVEHNITAEESTLYEKYGKDSPEITDPERMEKEGKGAFLYW
NEQNLRLNVKRLAPVLEHVLELVK------------------------------------------------
------------------------------------------------------------------------
------------------------------------------------------------------------
------------------------------------------------------------------------
-------------------------
>PWSG_9841_Commelinids-X_GT61CW/1-382
PICDFSDWRYDGCEMHGDARAMGHGNNSIVYFIPPPSQINSAVAQEWMVRSQSRKIVGIREVIVKSLNSSSP
PAPECTIRENVPALVFATNGLTFNLWHAFSDVLVPLFTTSRVFDGEIQFLITDYQDWFIKKYDKVFKALSNY
EIIDFDTDREVRCFDHIIVGLRGHKELGIDPARAPRNYDIFQFRMFLRDSYSLPFWLDIPYKMNENPEKKPR
MLIILRERSRRFENGDEIVAAAEQVGFEVITAEPEFSENMTEFARKVDSCDVLLGAHGAGLTNMVFLRSNAI
VVQVVPWGNMNWACNLFFNEPAREMQLRVVEYNITAQESTLYKKYGKDSPVIKNPKQLEEWGNASTVYWSEQ
NFVLNITKFTPVLEQALQLVQE--------------------------------------------------
------------------------------------------------------------------------
------------------------------------------------------------------------
------------------------------------------------------------------------
-------------------------
>XPAF_57669_Commelinids-X_GT61CW/1-383
PMMPICDFSDWRYDGCEMHGDARAMGQENNSIVYFIPPPSQIETAKAQEWMVRSQSRKIVGIREVLVKSLNS
SSPPAPECTIKKNIPALVFATGGLSFNIWHSFSDILVPLFTTSRAFDGEVQFLITDYQSWFVKKFDKIFNAL
TNYEIIDFDSDREVRCFPHIIVSLRGHKDLGIDPARVPQHYNMFQFRMFVRDSYSLPLWLEIPYKVNTDTKP
RMMIILRVGSRKFENAHEIIEAAEQVGFDVITSEPQFMEDMNEFAKKVDSCDVLLGAHGAGLTNIVFLRSNA
ILLQVVPWGNMKWACDLFYNEPAVEMHLRVLEYNITAEESTLYEKYGKDSPVIKDPKQLEEWGNASIAYWQE
QNLRLNIARFTPVLEHALGLVKE-------------------------------------------------
------------------------------------------------------------------------
------------------------------------------------------------------------
------------------------------------------------------------------------
-------------------------
>CXSJ_19448_Commelinids-Z_GT61CW/1-463
EMQPGKSLKSWAQMHLSFSLLVGALLLLLTYLVFSQQFAISSPNVVTTDVELSNKASLGETGRGRSDKVVAC
STEGPYGDTCELDGDVRVNGTALSVSFVPSTGSRSHRRRRVRAWRIVSYARRNVTDAKVVTVTQQLTDHAAA
AAPPPCTVNHTAPAVLFALGGYTGNYWHDFTDVLVPLFVASRRYAGDVVLLVARYNPWWLAKYATLLRRLSS
HDVVDLDADDAQQIRCFSHLTVGLDMHREFNIVPEQVPGGQRLTMADFTAFLRDAYALPRAALPMEPPEKRK
KKEKPRLLLVHRGRYRRIVNEEEVLRAAEKAGFDATVTEPRGDGPVDEQARSVNAFDALVGLHGAGLTNAVF
LPPGAVLVQVVPYGKLEPMARREFGEPAAAMGLQYLEYSVAAEESTLLEMLGPDHPVIRDPDSVHRSGWDKV
AEFYLGKQDVRINVTRFAPTLAQAFNHLRNK-----------------------------------------
------------------------------------------------------------------------
------------------------------------------------------------------------
-------------------------
>XUAB_1672_Commelinids-Z_GT61CW/1-498
MGGEAKPGRGIKSWAQRHLNAGFAAGFLLVLLTYLVVSQQFAVTAPNAVTTSGPRADKQVITAAGDPELEKK
REQEWQPKAAAAEEPDNDKDTSGGVPAEESPRRDDAAAKPSETDKVVCNTDGPVSDTCDLDGDVRTNGSALS
VTFVPSSPSERREWKIRPYSRRTMTGVDKVTVTQLESPQDPAVAPCAVTHDVPAVLFALGGLTGNFWHDFSD
VLVPLFATSRRYGGEVLFLVSNIQPWWLGKYEAIVRRLSKYDAIDLDRDTTVRCFKHVTVGLRLHKELSIVP
ELAPGGHRLTMADFTAFLRETYALPRAAPLSLRQLPDRKPRLLLIHRAHYRRFENVPEIKKAAEAAGFEVTV
ASPRADVPLEETARMVNWHDVLLGVHGAGLTNAVFLPAGAVVIQVVPYGKLERMARTDFGEPVADMGLRYLE
YSVSAEESTLLEMLGPDHPVIKDPDSVHRSGWDKVAEFYLGKQDVRIDVNRFAPTLAQAIDHLRQR------
------------------------------------------------------------------------
------------------------------------------------------------------------
-------------------------
>XUAB_1673_Commelinids-Z_GT61CW/1-551
MGGEAKPGRGIKSWAQRHLNAGFAAGFLLVLLTYLVVSQQFAVTAPNAVTTSGPRVRTGWILRSRSREASSS
TAINRCIPRLHEPIIISFLSPHRMTCSCHYDGATDIADKQVITAAGDPELEKKREQEWQPKAAAAEEPDNDK
DTSGGVPAEESPRRDDAAAKPSETDKVVCNTDGPVSDTCDLDGDVRTNGSALSVTFVPSSPSERREWKIRPY
SRRTMTGVDKVTVTQLESPQDPAVAPCAVTHDVPAVLFALGGLTGNFWHDFSDVLVPLFATSRRYGGEVLFL
VSNIQPWWLGKYEAIVRRLSKYDAIDLDRDTTVRCFKHVTVGLRLHKELSIVPELAPGGHRLTMADFTAFLR
ETYALPRAAPLSLRQLPDRKPRLLLIHRAHYRRFENVPEIKKAAEAAGFEVTVASPRADVPLEETARMVNWH
DVLLGVHGAGLTNAVFLPAGAVVIQVVPYGKLERMARTDFGEPVADMGLRYLEYSVSAEESTLLEMLGPDHP
VIKDPDSVHRSGWDKVAEFYLGKQDVRIDVNRFAPTLAQAIDHLRQR-------------------------
------------------------------------------------------------------------
-------------------------
>LOC_Os01g02930.1|12001.m06932/1-482
MGSEVKPAKLGLRRHLNAGFFAGFLLVLLTYVIVSQQFAMETPTAVTSRAPRIDENESVTKARVETEKKREQ
EWQRPKDTSGAVSAEEFSKRDSTNAKPIENGKVVCGSNGFYSDTCDVDGDVRINGTALSVTLVPASRRSERR
REWKIQPYPRRTVSGIAEVTVTRQQDRAAAPACTVTHGVPGVVFALGGLTGNYWHDFSDVLVPLFVASRRYG
GEVQFLVSNIQPWWLGKYEAVVRRLSRYDAVDLDRDTEVRCFRRVAVGLRMHKEFSVKPELAPGGQRLTMAD
FAAFLRDTYALPRAAAAGARRPRLVVIRRAHYRKIVNMDEVVRAAEAAGFEAAVMSPRFDEPVEEVARKVNA
FDAMVGVHGAGLTNAVFLPAGAVVIQVVPYGRLERMARADFGEPVADMGLRYMEYSVAADESTLLEMLGPEH
QVVKDPEAVHRSGWDKVAEYYLGKQDVRINVARFAATLAAAFDHLRPSHS----------------------
------------------------------------------------------------------------
------------------------------------------------------------------------
-------------------------
>IADP_9225_Commelinids-Z_GT61CW/1-346
WEIKPYSRKYLDGLKAVTVKSVPNPEDAPQCTTRLNIPAMVIELGGLTGNYWHDFTDVLVPLFIGARRFNGE
VQLLVVNLLPFWVDRYKRIFGKISRHEIVDFESDEGGAVVRCYPHVVVGLRSHRDLGINPARAPRNYTLLDF
RMYIRDIFSLPPDGVGIPYKEANKNATSGTERRKPRLMLINRGRNRKFVNIPEIADGARAAGFEVVVVEPRR
DLRLEEFSRVVDSCDVLMGAHGAGLTNFFFLRTNAVMLQVVPWGHMEYSSMVFYGVQAKEMMLHDVEYSITA
EESTLYDKYGKDHPAVSDPESIHKQGWQLGTKYYWLEQDIRLNVTRFAPTLHQVLRML--------------
------------------------------------------------------------------------
------------------------------------------------------------------------
------------------------------------------------------------------------
------------------------------------------------------------------------
-------------------------
>LOC_Os06g28124.1|12006.m07356/1-534
MVSQSKTPAPEPSTTKMPSAPPAVKGVAKTLAQHHKAVIGFLLGFFLVLLLYTFLSGQLVSSEDAIVRAVTQ
QSTPAVHTDQDGRTTSPTSPTSTSSNTTQDNLEGKNTERSSQPAVNDEASDKMEEDLIRQDIDQAGTKNGTN
HKPGAPRKPICDLLDPRYDICEISGDARTMGTNRTILYVPPVGERGLADDSHEWSIRDQSRKYLEYINKVTV
RSLDAQAAPGCTSRHAVPAVVFAMNGLTSNPWHDFSDVLIPLFITTRVYEGEVQFLVSDLQPWFVDKYRLIL
TNLSRYDIVDFNQDSDVRCYPKITVGLRSHRDLGIDPARTQRNYTMLDFRLYIREVYSLPPAGVDIPFKESS
MQRRPRAMLINRGRTRKFVNFQEIAAAVVAAGFEVVPVEPRRDLSIEEFSRVVDSCDVLMGAHGAGLTNFFF
LRTNAVMLQVVPWGHMEHPSMVFYGGPAREMRLRDVEYSIAAEESTLYDKYGKDHPAIRDPESIHKQGWQFG
MKYYWIEQDIKLNVTRFAPTLQQVLQMLRG------------------------------------------
------------------------------------------------------------------------
-------------------------
>CXSJ_25903_Commelinids-Z_GT61CW/1-489
MGTDDSSSSTMPVLVGAKRAMRTVAEHHRSVVGFLLGFFVVLLLYTTVFSQFGPRTAIGLLQSSTPAVRTDQ
NAGNPAMSQSLAPSNLTKGAPRKPICDLSDPRFDICEISGDARTIGANRTVLYVTPFGELSGNSQEWSIRDQ
SRKHLEYINNVTVKSVNNASSQASLAPACTSQHAVAAVVFAMNGLTSNPWHDFSDVLIPLFITTRGYDGEVQ
FLVSDLQPWFVDKYRLILNNLSRYEIVDFNRDAGVRCYPHVTVGLRSHGDLGIDPARAPRNYTLQDFRLYVR
EVYSLPAPGVDIPYKDDATRNHTEKPQERKKPRVMLINRGRTRRFVNFPEIVAAVRDAGFEVIPMEPRRDLG
IEELSRVVDSCDVLMGAHGAGLTNLFFLRANAVMLQVVPWGHMEQSAMRFYGRPATEMRLRDVEYSVVAEES
TLYEKYGKDHPAVSDPDSIHSQGWQLGMRYYWIEQDIRLNVTRFAPTLHQVLRMLRE---------------
------------------------------------------------------------------------
------------------------------------------------------------------------
-------------------------
>XUAB_4561_Commelinids-Z_GT61CW/1-558
MGTDSPSSSTAPVALGAKGAVRAVAQHNQAVVGFLVGFFLVMVLYTTVASQFASQPAIGGVLWSTRSGVRTD
QNARTPPTSPASMPSNLAQGQKSDTARKMEEDRIQHDVHGIEKNNKTEVKFNNEKEKNPEQPGNDASDRMEE
ELIQQEIDQGGIKNDTNIEPVTPRKPICDLSDPRYDICEISGDARAMGANRTVLYVGELGADSQEWSIRDQS
RKYLEYVSKVTVKSLNASQSQAAPECTSRHAVPALVFAMNGLTSNPWHDFSDVLLPLFITTRALEGEVQFLV
SDLQPWFVDKYRLILKNLSRYDMVDFNQDAGVRCYPHITVGLRSHRDLGIDPARAPRNYTMLDFRLYIREVY
SLPPTGVDIPYKEANRAASSGAAEQQRKPRMMLINRGRTRKFVNFPEIVAAVKNAGFEVVPMEPRRDLSVEG
LSRVVDSCDVLMGAHGAGLTNFFFLRTNAVMLQVVPWGHMEHPSMVFYGGPAREMRLRDVEYSIAAEESTLC
DKYGKDNPVMSDPESIHKQGWQFGMRYYWIEQDIRLNVTRFAPTLQEVLRMLRQ------------------
------------------------------------------------------------------------
-------------------------
>BXAY_21454_Commelinids-Z_GT61CW/1-576
MGTDSPSSSAPVASLGGKSAVRAVAQHHQAVVGFLVGFFLVVLLYTTVSSQFGSQPDAIGFLRSASAAVRTD
QNTMSTPPTSPASTPSNMAQDHLKEDNKGQKSDTASKMEEEHIQHDVHGIEKNNQTEVKFNDEKEKNPEQAG
QPGNDASDRMEEELIQQEIDQAAGIKNGTSIEPVTPRKPICDLSDPRYDICEISGDARTLGANRTVLYVPPA
GELGADSREWSIRDQSRKYLEYVNKVTVRSLNASQSQAAPECTSRHAVPALVFAMNGLTSNPWHDFSDVLIP
LFITTRALEGEVQFLVSDLQPWFVDKYRLVLKNLSRYDMVDFNQDAGVRCYPHVTVGLRGHRDLGIDPARSP
RNYTMLDFRLYIREIYSLPPAGVDIPYKEANSNSAASGAADKQQRKPRLMLINRGRTRKFVNFPEIVAAVKN
AGFEVIPVEPRRDLSVEEFSRVVDSCDVLMGAHGAGLTNFFLLRTKAVMLQVVPWGHMEHPSMVFYGGPARE
MRLRDVEYSIAAEESTLYDKYGKDNPVVSDPESIHKQGWQLGMRYYWIEQDIRLNVTRFAPTLQEVLRMLRE
------------------------------------------------------------------------
-------------------------
>NNOK_16691_Commelinids-Z_GT61CW/1-568
MGTDSPSSSTAPVALVGAKSAVRAVAQHHQAVVGFLVGFFLVMLLYTTASSQFASQPAIGVLRSTSAVRTDQ
NAMAPPTSPASTPSNLGRGDHLKEDNKGQRSDTASKMEEDHIKLDVRGIEKNDQTEVKFDNEKEKNPEQSGN
DASDRMEEELIQQEIDQGGIKNDTNIEPVTPRKPICDLSDPRYDICEISGDARTLGANRTVLYVPPVGELGM
GSQEWSIRDQSRKYLEYVNKVTIKSLNASQSQAAPECTSRHAVPALVFAMNGLTSNPWHDFSDVLIPLFITT
RALEGEVQFLVSDLQPWFVDKYRLVLKNLSRYDIVDFNQDAGVRCYPHITVGLRSHRDLGIDPARAPRNYTM
LDFRLYVREIYSLPPAGVDIPYKEANSAASGAAEQQRKPRMMLINRGRTRKFVNFPEIVAAVENAGFEVIPI
EPRRDLSVEEFSRVMDSCDVLMGAHGAGLTNFFFLRTNAVMLQVVPWGHMEHPSMVFYGGPAREMRLRDVEY
SIAAAESTLYDKYGKDNPVISDPESIHKQGWQSGMRYYWIEQDIRLNVTRFAPTLQGVLRMLRE--------
------------------------------------------------------------------------
-------------------------
>LOC_Os04g12010.1|12004.m06444/1-550
MRRGESKAATRGANRSSSSSSWKSRYIGYGLVLGFVLVLLYLMVNAQFSNSPNAYLGPATTSKTESIPATTY
QGNQAWQEDGSRGLEEGHREEVASTHTERSTGQRQEKDDESEKQRTEKNSIEEQLGNDRSSNYWEEGRQSEK
KDTIEFSEFGGGTDDFNNVANTKPICDTSFGKYDICVLDGDTRAQGGGGAGAAVVTLVSPRAAPREWKIKPY
SRKYLDGLKPVTVRSVPNPEDAPPCTTRLNVPAMVIELGGLTGNYWHDFTDVLVPLFIGARRFGGEVQLLVV
NLLPFWVDKYRRIFSQISRHDIVDLEKDDDRGVVRCYPHVVVGYGSRKEFTIDPSLDDTGGGYTMVNFTEFL
RQSYSLPRDRPIKLGTNHGARPRMMILERTNSRKLMNLPEVAAAARAAGFEVTVAGGRPTSTYDEFAREVNS
YDVMVGVHGAGLTNCVFLPTGAVLLQIVPYGRLESIAQTDFGEPARDMGLRYIEYDIAADESSLMDVFGKDH
PMIKDPVAVHLSGWGNVAEWYLGKQDVRVNIERFRPFLTQALEHLQ--------------------------
------------------------------------------------------------------------
-------------------------
>HATH_4664_Commelinids-Z_GT61CW/1-531
SSSPSPWKGGYAGYGLILGFLLLLLYLMASTQFSYSSPDYSGATTIKAAETGPAKPQRKHQEQDVESAGKEE
VSSTKEEVAEALTEPPTARLQVEQGKDGQEELDKNPIEERSGNERKPDNWEKYQRKEKDPVEFTESDDFNTV
VHAKPICDTSFGKYDICELTGDARARGGAAATVTLVSPRAPPREWTIKPYSRKYLDGLKAVTVRSVPDPERA
PPCTTRANVPAMVIELGGLTGNYWHDFTDVLIPLFIGARRFNGEVELLVVNLLSFWVDKYKKVFDLLSHHEI
VDFDKDDGAVRCYPHVVVGYGSRKEFTIDPALDATGGDYTMVDFTKFLRQAYSLPRDRPIKLGENPAGEPAG
RRRPRMMILERTNSRRFLNLPEVVAAAEAAGFEVAVAGRPRASYEEFAREVNSFDAMVGVHGAGLTNCVFLP
TGAVLVQVVPYGRLEELARTDFGEPARDMGLNYVEYGVAAEESSLMEVFGKEHPMIKDPLAVHMSGWGNVAE
WYLGKQDVRINVERFRPVLQQAMAHLQ---------------------------------------------
------------------------------------------------------------------------
-------------------------
>HATH_4665_Commelinids-Z_GT61CW/1-393
DDFNTVVHAKPICDTSFGKYDICELTGDARARGGAAATVTLVSPRAPPREWTIKPYSRKYLDGLKAVTVRSV
PDPERAPPCTTRANVPAMVIELGGLTGNYWHDFTDVLIPLFIGARRFNGEVELLVVNLLSFWVDKYKKVFDL
LSHHEIVDFDKDDGAVRCYPHVVVGYGSRKEFTIDPALDATGGDYTMVDFTKFLRQAYSLPRDRPIKLGENP
AGEPAGRRRPRMMILERTNSRRFLNLPEVVAAAEAAGFEVAVAGRPRASYEEFAREVNSFDAMVGVHGAGLT
NCVFLPTGAVLVQVVPYGRLEELARTDFGEPARDMGLNYVEYGVAAEESSLMEVFGKEHPMIKDPLAVHMSG
WGNVAEWYLGKQDVRINVERFRPVLQQAMAHLQ---------------------------------------
------------------------------------------------------------------------
------------------------------------------------------------------------
------------------------------------------------------------------------
-------------------------
>CXSJ_19467_Commelinids-Z_GT61CW/1-550
MMGSEAKPTARSTARSPSSWKSGNVGCGLIFGFLLVLIYLIVSAQFSYNPQDAAYAGGAITINVADDAVPAK
RQGSHREQDVGEKGMEEERRRSEEARARTEPSTTARLKEEGEEGVQEWADKNPIEEQSGHERNSDNWEEAQQ
TKEKDTVEFTEFGGGTDDFNNVAHAKPVCDTSFGKYDVCELTGDVRARGGASATITLVSSRAPLREWTIKPY
SRKYLDGLKSVTVKSVPSSSPIYAPQCTTRMTIPAMVIELGGLTGNYWHDFTDVLVPLFIGARRFNGEVQLL
IVNLLPFWVEKYKKIFAQFTRHEIVDLDRDDGVVRCYPHVTVGYGSRKEFTIDPAVDATGGDYTMVDFTKFL
RQAYSLPRHRPMKLSHHHHHQRPRMMIFDRTQSRKFLNLNEIVAAAEAAGFAVTVAGRPRASYDEFAREVNS
FDAMVGVHGAGLTNCVYLPTGAVLVQVVPYGKLEGIARTDFGDPARDMGLRYIEYSVAAEESSLMDVFGKDH
PIVKDPVAVHLSGWGNVAEWYLGKQDVRINIDRFKTVLKQAMDHLQ--------------------------
------------------------------------------------------------------------
-------------------------
>YXNR_26865_Commelinids-Z_GT61CW/1-548
MMRSEAKATARSTARSSSSWKSGNVWYGLILGFLLVLLYLMLSAQFNYNPHDAAYTGGATTINEVPANRKRS
HQEEQEVRGKGMEEERRRSEVAGAHTEPSTTARLRDSEGQEEGEKKEWADKNPIEEQAGNEKNSDNWEEKQQ
PKEKDTVEFTEFGGGTDDFNNVAHTKPICDTSFGKYDICELPGDVRAQGGAAVTLVSPRAPLREWTIKPYSR
KYLDGLKAVTVKSVPSSSPGYAPPCTTRMNIPAMVIELGGLTGNYWHDFTDVLVPLFIGARRFNGDVQLLVV
NLLPFWVDKYRRIFSQVTRHEIVDFDKDDGGVVRCYPHVVVGYGSRKEVTIDPSMDATGGNYTMVDFTKFLR
QAYSLPRDRPIKLSESRHQRPRMMIFERTQSRKFLNLHELVAAAEATGFEVTVAGRPRASYDEFTREVNSFD
VMVGVHGAGLTNCVYLPTGAVLVQVVPYGKLEGIARTDFGDPARDMGLRYIEYSIAADESSLMDVFGKDHPI
IKDPVAVHMSGWGNVAEWYLGKQDVRINIERFKTVLKQAMEHLQ----------------------------
------------------------------------------------------------------------
-------------------------
>LOC_Os01g02920.1|12001.m06931/1-518
MGGDHGKLMKSLKGAAQKYLGVGFLLGFFLVLLTYFTVSEQFAIAAPNAIRKTSPGHASPTIPPPVEEKRPQ
LPPIIEQRQAPKAEHEHAAVVQEKTPSAEEIEIQKETEEDHTKEKPTDDVTTTVEESAPAKKPACDIQGPWA
SDVCSIDGDVRIHGAAHDVVIPPPIEGGGSNPNPREWRVVPYSRKHMGGLKEVAVREVASAAEAPACDVRSP
VPALVFAMGGLTGNYWHDFSDVLIPLYLQARRFDGEVQLVVENIQMWYVGKYKRVLDRLSRHDIVDMDRDDK
VRCFPGAVVGIRMHKEFSIDPARDPTGHSMPEFTKFLRDTFSLPRDAPVSLVDNAAAVRPRLMIISRRHPRK
LMNVEEVVRAAERIGFEVVIGDPPFNVDVGEFAKEVNRADVLMGVHGAGLTNSVFLPTGAVLIQVVPYGKME
HIGKVDFGDPAEDMRLKYMAYSAGVEESTLVETLGRDHPAVRDPESVHRSGWGKVAEYYLGKQDIRLDLARF
EPLLRDAMDYLKHQ----------------------------------------------------------
------------------------------------------------------------------------
-------------------------
>YPIC_185_Commelinids-Z_GT61CW/1-528
MGGDPGKVIKNMKGAAQKYLGLGFLLGFFLVLLTYFTVSEQFAITAPNAVRRASPGHAHHSASPITPAVEEK
RQQAPVIEEKPPKAPEEKPPKAENENPPRVEVEETPAETEMDQQKPDADEDDGSRSSSLVGGDGISTESAPA
KKPACDIQGPWASDVCDIDGDVRIHGSAGTILIAPSIESGGGNPNPQEWRIRPYSRKHQGGINEVTVRELAS
SADAPACDVRSPVPAMVLAMGGLTGNYWHDFSDIMIPLYLQAARFDGEVQLVVENIQPWYVGKYRAILGKLS
KHDVVDMDRDDRVRCFPGAVVGIRMHKEFSIDPEREPRGHSMPEFTAFLRETYSLPRAAPARLTGDEKVRPR
MMIISRRHPRKLVNVDAVVALARRVGFEVVIGDPPFNVDVGEFAREVNAVDVLVGVHGAGLTNSLFLPTGAV
FIQINPYGKMERIGEVDFGIPAVDMGLKYIAYSAGVEESTLVDTLGRDHPAVKDPESIHRSGWGKVAEYYLG
KQDVRLDLHRFEPVLRKAMHLLRE------------------------------------------------
------------------------------------------------------------------------
-------------------------
>BPKH_20244_Commelinids-Z_GT61CW/1-544
MGGDPGKLVKSVKGAAQKYLGVGFLLGFFLVLLTYFTVSEQFAISAPNAIRRTSPGHAHASPSPISPAVEEK
RQQPPLVEEKPPKAEDAAEEKPPKADHAAEEKPPKAEQAAEEKPPAVDVEEAHHETEEDQKPVVDDGRISIG
GDGAARDESAPAKKPSCDIQGPWASDVCDVAGDVRIRGSAGTILIVPSIESGGNPNPQEWQIRPYSRKHQAG
IKEVTVRELGSRAEAPACDVRSPVPAMVFAMGGLTGNYWHDFSDIMIPLYLQTVRFNGEVQLVVENIQPWYV
GKYRTILKRLSRYEIVDMDRDERVRCFPGAVVGIRMHKEFSIDPAREPLGHSMPEFTRFLRETFSLPRAAPA
RLTGADGEENERARPRMMIISRRHPRKLVNVDAVVALARRVGFEVVIGDPPFNVDVGEFAKEVNSVDVLMGV
HGAGLTNSLFLPTGAVFIQVVPYGKMEHIGEVDFGVPAVDMGLKYIAYSAGVEESTLVETLGRDHPAVKDPE
SVHRSGWGKVAEYYLGRQDIRLDLARFEPVLRKAMQLLRE--------------------------------
------------------------------------------------------------------------
-------------------------
>ZMGN_17395_Commelinids-Z_GT61CW/1-496
AIRRSSPGHAHASPSPITPAVEEKRPQPPVIEEKPPKAELAAEEKPPKAEHAAEEKPPEAEHAAEEKPAAVD
VEEPHQETEENQKPVAGDGRSRIGGDGAAIEESAPAKKPSCDIQGPWASDVCDVAGDVRIRGSAGTILIVPS
IESGGNPNPQEWQIRPYSRKHQAGIKEVTVRELGSSAEAPACDVRSPVPAMVFAMGGLTGNYWHDFSDIMIP
LYLQTVRFKGEVQLVVENIQPWYVGKYRTILKRLSRYEIVDMDRDKRVRCFPGAVVGIRMHKEFSIDPTREP
VGHSMPEFTRFLRETFSLPRAAPARLAGADGEENEKARPRMMIISRRHPRKLTNVDEVVALARRVGFEVVIG
DPPFNVDVGEFAKEVNAVDVLMGVHGAGLTNSLFLPTGAVFIQVNPYGKMEHIGEVDFGIPAVDMGLKYIAY
SAGVEESTLVETLGRDHPAVKDPESIHRSGWGKVAEYYLGRQDIRLDLARFEPVLRKAMQLLRE--------
------------------------------------------------------------------------
------------------------------------------------------------------------
-------------------------
>ZMGN_17396_Commelinids-Z_GT61CW/1-544
MGADPGKLIKSVKGAAQKYLGVGFLLGFFLVLLTYFTVSEQFAISAPNAIRRSSPGHAHASPSPITPAVEEK
RPQPPVIEEKPPKAELAAEEKPPKAEHAAEEKPPEAEHAAEEKPAAVDVEEPHQETEENQKPVAGDGRSRIG
GDGAAIEESAPAKKPSCDIQGPWASDVCDVAGDVRIRGSAGTILIVPSIESGGNPNPQEWQIRPYSRKHQAG
IKEVTVRELGSSAEAPACDVRSPVPAMVFAMGGLTGNYWHDFSDIMIPLYLQTVRFKGEVQLVVENIQPWYV
GKYRTILKRLSRYEIVDMDRDKRVRCFPGAVVGIRMHKEFSIDPTREPVGHSMPEFTRFLRETFSLPRAAPA
RLAGADGEENEKARPRMMIISRRHPRKLTNVDEVVALARRVGFEVVIGDPPFNVDVGEFAKEVNAVDVLMGV
HGAGLTNSLFLPTGAVFIQVNPYGKMEHIGEVDFGIPAVDMGLKYIAYSAGVEESTLVETLGRDHPAVKDPE
SIHRSGWGKVAEYYLGRQDIRLDLARFEPVLRKAMQLLRE--------------------------------
------------------------------------------------------------------------
-------------------------
>BXAY_21708_Commelinids-Z_GT61CW/1-533
MGGDPGKLIKSVKGAAQKYLGVGFFLGFFLVLLTYFTVSEQFAISAPNAIRRSSPGHAHTSPSTITPAVEEK
RQQPPVIEKKPPKAEHAVEEKPPKAEHAAEEKPPAIDVEEPHHETEEDQKPVADDGRSSIRGDGPVREESAP
AKKPACDIQGPWASDVCDVAGDVRIRGSAGTILIVPSIESGGNPNPQEWQIRPYSRKHQAEIKEVTVRELAS
SAEAPACDVRSPVPAMVFAMGGLTGNYWHDFSDIMIPLYLQTVRFNGEVQLVVENIQPWYVGKYRTILKRLS
RYEIVEMDRDELVRCFPGAVVGIRMHKEFSIDPAREPLGHSMPEFTRFLRETFSLPRAAPARLTGADGEDNE
RARPRMMIISRRHPRKLMNVDEVVALAQRVGFEVVIGDPPFNVDVGEFAKEVNAVDALMGVHGAGLTNSLFL
PTGAVFIQVNPYGKMEHIGEVDFGIPAVDMGLKYIAYSAGVEESTLVETLGRDHPAVKDPESIHRSGWGKVA
EYYLGRQDIRLDLARFEPVLRKAMQLLRE-------------------------------------------
------------------------------------------------------------------------
-------------------------
>XUAB_16070_Commelinids-Z_GT61CW/1-555
MGGDPGKLMKSMKGAAQKYLGVGFLLGFFLVLLTYFTVSEQFAISAPNAIRRSSPGHAHTSPSPITPAVEEK
RQQPPIIEEKPPKAELPGEERPPKAELAAEEKPHKADHAAEEKPPTAEHAAEEKPPAVDVEEPHHEIEEDRK
PVADDGRSSTGGDGAAREESAPAKKPSCDIQGPWASDVCDVAGDVRIRGSAGTILIVPSIESGGNPNPQEWQ
VRPYSRKHQAGIKEVTVRELASSAEAPACDVRSPVPAMVFAMGGLTGNYWHDFSDIMIPLYLQTVRFNGEVQ
LVVENIQPWYVGKYRTILKRLSRYEIVDMDKDERVRCFPGAVVGIRMHKEFSIDPAREPVGHSMPEFTRFLR
ETFSLPRAAPVRLTGADGEENERARPRMMIISRRHPRKLMNVDAVVALARRVGFEVVIGDPPFNVDVGEFAK
EVNAVDVLMGVHGAGLTNSLFLPTGAVFIQVNPYGKMEHIGEVDFGIPAVDMGLKYIAYSAGVEESTLVETL
GRDHPAVKDPESIHRSGWGKVAEYYLGRQDIRLDLARFEPVLRKAMQLLRE---------------------
------------------------------------------------------------------------
-------------------------
>CIEA_6062_Commelinids-U_GT61CW/1-440
QKKEIEQREESQKGDVIEVQQPEKEEKKKSQQEFDQYKNEDKKEAFEFEQTNQNLENSNQPIQFKPLCDQSN
GKFDLCDLKGDARTIGSASMIILVPPTGPTPTQEYKIKPYSRKYLESIKPVTVKLLESPKDSPPCGGKVNYP
AIVIALGGLSGNYWHDFTDILIPLFIRSREFNGNVQFLVTNNLPFWTSKYEPIFKKLSKYEIIDFDNDYEVR
CFSRVLVSYGSHKEFSIDSSRSPNNYSITDFTKFIRTIYGANRDFPVKLQESPWKKPRLMIISRGGSRKFVN
LQEMVQSAENLGFEVEVSNASPNNLHEFAKKVNSFDVMLGAHGAGLTNCIFLPPNAVLIQIVPYGKLEHLAK
IDFGDPAVDMKLKYLEYSITAEESTLLGVFGKDHPMIKDPLAIHQSDWTKVAEWYLGRQDIKLDIRRFEPVL
KKALEFLQ----------------------------------------------------------------
------------------------------------------------------------------------
------------------------------------------------------------------------
-------------------------
>XPAF_57563_Commelinids-X_GT61CW/1-400
EKREEGQLGQFDAPQNFGEPSKIKPLCDQSDGKFDLCDLNGDARTIGSASMILLVPPNNGTPTQEYKIKPYS
RKFIDGIKPVTVKSLEGPTDAPPCPSRVNYPAIVVALGGLSGNYWHDFTDILIPLFIRSRQFNGEVQFLATN
NQPWWISKYDKIFKALSRYEIIDFDGDYEVRCYTRVLVSYGSYKEFSIDSSRAPNNYTMADFTKFIRTVYGL
EREFPIKLGENPWKKPRLMIISRGGSRKFVNQPEIVQLAERLGFEVTVTDARPDINLAEFAKSVNSFDVMLG
VHGAGLTNCLFLPPEAVLIQVVPYGKLEHLAKLDFGDPAVDMKLNYLEYSISAEESTLLDIFGKDHQMIKDP
LSIHQSDWTKVAEWYLGKQDIKLNINRFEPIFRQALEFLQ--------------------------------
------------------------------------------------------------------------
------------------------------------------------------------------------
------------------------------------------------------------------------
-------------------------
>PWSG_45614_Commelinids-X_GT61CW/1-373
KPLCDQSDGKFDLCDLSGDVRTIGSASVILLVPPKNGSPTQEYKIKPYSRKYLDGIKTVIVKSLQGPTDAPQ
CPGRVNYPGLVIALGGLSGNYWHDFTDILIPLYIRSRQFNGEIQFLVTNNQPWWTSKYDQIFKALSRYDIIN
FDADYEVRCYPRVLVSYGSYKEFSIDPSRSPNNYTMVDFTKFLRRVYRLEREFPLKLGRNPGKKPRLMIISR
GGSRKFVNMPDIVELGEKLGFEVTVIDPKPDKGLADFARTVNSFDVMLGVHGAGLTNCLFLPPNAVLIQVVP
YGKIEHLAKLDFGDPAVDMNLNYLEYSITAEESTLLDVFGRDHEMIRDPLAIHQRDWGQVAEWYLGKQDIKL
DIHRFEPILWQAL-----------------------------------------------------------
------------------------------------------------------------------------
------------------------------------------------------------------------
------------------------------------------------------------------------
-------------------------
>WBIB_65562_Commelinids-X_GT61CW/1-389
GINQFNNGEKQFGPLCDQSDAKFDLCDLNGDARTIGSASMILLIPQTNGTRTQEYKIKPYSRKYLDDIKPVT
VKSLEGPTDAPQCAGRVNYPAIVIALGGLSGNYWHDFTDILIPLYIRSRQFNGDVQFLVTNNQPWWISKYDK
IFKALSRYEIINFDEDYEVRCYPRVLVSYGSYKEFSIDPSRAPNNYSMVDFTKFIRSVYHLERQFPVKLRKN
PGKKPRLMIISRGGSRKFVNLPDIIQLCERLGFEVTVVDAKPDISLSEFARTVNSFDVMLGAHGAGLTNCLF
LPPNAVLIQVVPYGKIEHLAKIDFGDPAVDMSLNYLEYSISAEESTLLDVFGKDHEMIKDPLAIHQRDWGQV
AEWYLGKQDIKLDTERFEPILRQALEFLQ-------------------------------------------
------------------------------------------------------------------------
------------------------------------------------------------------------
------------------------------------------------------------------------
-------------------------
>BRUD_63741_Commelinids-B_GT61CW/1-507
QSRVSYGLVVGFFFVLLTYFTMSEQFAIRAPNALSQPTSGYEINTSPSTEETKSSPELGLEEKTQESKPDPK
PVPVKKDEVIIVQKQQSTTPDGDAEETQQLGDERKSEETHKDFGGGVENLNQAPARKLLCDITDHRSDFCDV
EGDVRTHGISSTVMLVPPTPGPNPDPHEWSISPYSRKHLEGIKKVTVKSLNGPHEAPPCSIKQSIPAVVFAL
GGHTGNYWHDFSDVLIPLFVASRQFDGEVQFLITNIQGWYMGKYKMILHKLSRYEMIDFDKDGAIRCYPHVI
VGVKSHKDFSIDPSKAPNGYTMSDFRKFMRMTYSLPRDNPIRLSDNSTKKPRLLIIARGLSRRFTNVPEIVK
SAENLGFEVVVVDAKFDVNIAEFSQIVNSCDVMLGVHGAGLTNCIFLPTNAVMIQVVPYGKIEFIAKMDFGD
PAVDMNIQYLEYSISAEESTLMDMFGKDHPLIKDPDSIHRSGWQKVGEFYLGKQDVRLDLNRFAPTLLKAKE
LLR---------------------------------------------------------------------
------------------------------------------------------------------------
-------------------------
>PPQR_55240_Commelinids-C_GT61CW/1-507
QSRVSYGLVIGFFFVLLTYFTMSEQFAIRAPNALSQPTSGYEINTSPSTEETKSSPELGLEEKTQESKPDPK
PVPVKKDEVIIVQKQQSTTPDGDAEETQQLGDVRKSEETHNDFGGGVENLNQAPAKKLLCDITDHRSDFCDV
EGDVRTHGISSTVMLVPPTPGPNPDPHEWSISPYSRKHLEGIKKVTVKSLNGPHEAPPCSIKQSIPAVVFAL
GGHTGNYWHDFSDVLIPLFVASRQFDGEVQFLITNIQGWYMGKYKMILHKLSRYEMIDFDKDGAIRCYPHVI
VGVKSHKDFSIDPSKAPNGYTMSDFRKFMRMTYSLPRDYPIRLSDNSTKKPRLLIIARGLSRRFTNVPEIVK
SAENLGFEVVVVDAKFDVNIAEFSQIVNSCDVMLGVHGAGLTNCIFLPTNAVMIQVVPYGKIEFIAKMDFGD
PAVDMNIQYLEYSISAEESTLMDTFGKDHPLIKDPDSIHRSGWQKVGEFYLGKQDVRLDLNRFAPTLLKAKE
LLR---------------------------------------------------------------------
------------------------------------------------------------------------
-------------------------
>PPQR_13085_Commelinids-C_GT61CW/1-538
KVIKNLARILSQSRLGFGLVVVSLLVLLTYFTMSEQFAMNASNAFSVSSPKYEAEKTSPSTQRLDDAPHDDK
PRTDDSGIKSKPSNKEEVIRVKENDPPVKFDDTQELGFERNGQEKDESKNFLQETTRPMKDDTPKKDAVDFG
QFGGRTENFYRAPETKPICDTSDPKSDICDIKGDVRTIGTSSAVLLVPPNQISDSDAHEWKIKPYSRKYLPD
FKEVAVKLLRGPHEAPPCSIKNHIPAVVFALGGLTGNYWHDFTDVLIPLFVDSHQFNGEVQFLITNIQSWWM
GKYSAILKKLSRYEIIDFDKDSQIRCYPHVIVGIPIHKEFSIDPSRTPKGYSMVDFRKFLRTTFSLDREYPI
KLRENPGRKPKLLIVARALSRRFTNVPEIVQSAERLGFEVIVSDAKFDAEISEFAKIVNSCDVMIGVHGAGL
TNCVFLPTNAVMIQVVPYGKLEHMAKMDFGDPAIDMQLRYLEYSISAEESTLMDMFGKDHPIIKDPAAIHQS
GWEKVGEFYLGKQDIRIDTRRFAPVLLKALENLQ--------------------------------------
------------------------------------------------------------------------
-------------------------
>BSTR_4413_Commelinids-Y_GT61CW/1-454
KTPEPADEVMVEESENFGQEENGKREEELQRENAAGETHQDPPASVTDNEKERIKDTVDSKQFGGAMEHTDH
ANSSKPICDVENPVSDTCNIEGDVRIRGANFSVYMVPPSPMGNAEDEWKIRPYSRKNMASIKEVVVKQLGNP
QEAAECSIKENTPAVVFALGGLIGNYWHDFSDVLVPLFIASRQFDGEVQFLISNIQPWWLDKYDKIVKKLSK
YEMINFDKDLEVRCYSHVIVGLRMHKEFSINPEWAPRGYSMANFTELVREAYSLPRGSPIKLSDNQEKKPRL
LLIDRGHYRKFTNVPEIVQLAEKLGFETVVIDPKWGIRIEDFSRTVNSFDVLLGVHGAALTNAVFLPANAVV
IQVVPYGNLERMAKADFGDPIVDMKLKYIEYSISAEESTLLEMFGKDHPIIKDPDSIHKSGWDKVAEYYLGK
QDVTIDVNRFAPALFQALDHLR--------------------------------------------------
------------------------------------------------------------------------
------------------------------------------------------------------------
-------------------------
>BSTR_4414_Commelinids-Y_GT61CW/1-433
EENGKREEELQRKNTVGGNHQDPPATVTNDEKEQTKDTVDSKHFGGAMENTNQAKPSKPICDVENPVSDTCN
IEGDVRIRQTSVVLVPPSPMGNAEDEWKIRPYSRKNMASIKEVVVKQLGNPQEAAECSIKENTPAVVFALGG
LIGNYWHDFSDVLVPLFIASRQFDGEVQFLISNIQPWWLDKYDKIVKKLSKYEMINFDKDLEVRCYSHVIVG
LRMHKEFSINPEWAPRGYSMANFTELVREAYSLPRGSPIKLSDNQEKKPRLLLIDRGHYRKFTNVPEIVQLA
EKLGFETVVIDPKWGIRIEDFSRTVNSFDVLLGVHGAALTNAVFLPANAVVIQVVPYGNLERMAKADFGDPI
VDMKLKYIEYSISAEESTLLEMFGKDHPIIKDPDSIHKSGWDKVAEYYLGKQDVTIDVNRFAPALFQALDHL
R-----------------------------------------------------------------------
------------------------------------------------------------------------
------------------------------------------------------------------------
-------------------------
>CIEA_54251_Commelinids-U_GT61CW/1-514
KVMKSLTKVLSQSSLVVPFLFGFFFVLITYLTISEQFGVLQISSNFTPQEKTSPTLGNFSKNGASKIQEEPP
PSREELHETEKTEHSENKGKDEGPIEKDASEIQKGTVPASTEKKETPDLNQFGGDFEKSKQSPTNKPICNTE
DPLSDTCDTKKGDIRTHGASSSVLIVPKDQNYEPHEWQIRPYSRKHMESIKKVTVKELKNTQEAPPCTVNHK
NPALIFALGGLIGNYWHDFTDVLVPLFIASRQFDRKVQFMVTNVQPWWLGKYQKILKQLSRYEIIEFDKDNQ
VRCFPRVLVGVQMHKEFSIIPSRAPRGYSMVDFTKFLRETYNLKRDHPIRLSENPGVKPRLMIIDRNNYRKF
TNTQEIAELGERLGFETVIMDPKFNVELTDFAKTVNSFDVLLGGHGAGLTNCVFLPTNAIVIQIVPYGNLEH
MAKVDFGDPIVDMSLKYLEYSISAEESTLMEMFGKDHPVIKDPNSIHQSGWDKVAEFYLGKQDMRINVDRLA
PTLLKALELL--------------------------------------------------------------
------------------------------------------------------------------------
-------------------------
>XPAF_6684_Commelinids-X_GT61CW/1-512
KLMKNLTRALFQSSLAVPFLLGFFLVLITYLTLSEQFTFNQTSPTLASPTNPLKDGTSSKLDNSNKDGADTN
TREEFHETEQMPRPGNGQKDTEEVPGEATPVPMPRTTQKKDTSDSNQFGGFENSKQSPTTKAICDTQNPLSD
TCDAQNGDVRTLGVSSSVLMVPRNPWENYETREWKIRPYSRKHMTTIKEITVRHLTSSQDVPPCAKKHAYPA
LVFALGGLIGNYWHDFTDVLVPLFIASRQFDREVQFLITNIQPWWLGKYEKFLKQLSRYEVIDFDKDNQVRC
FPRVLVGLQMHKEFSIDPSRAPSGYSMVDFTKFLRSTYNLGRDHPIKLSENPSAKPRLAIIHRTNYRKFTNT
PEIAQLAERLGFETVVIDPKFNFELTDFAKTVNSFDVLLGAHGAGLTNCVFLPTDAVVIQVVPYGNLGHMAK
VDFGDPIVDMKLKYLEYSISAEESTLMEMFGKDHPVIKDPIAIHQSGWDKVAEFYLGKQDMRINMDRFAPTL
LKALELLK----------------------------------------------------------------
------------------------------------------------------------------------
-------------------------
>BRUD_13444_Commelinids-B_GT61CW/1-492
SQNRLTFAFLVGFFLVLLTYFTMSEQFAVRGPTTVILQSSPPHVAQTSPVQPDDVEPRSDPVRNEDIIKVEE
ITPPLQSRDERKAEDPMEQVELHETQEDSTPFKQLEQAPQSKPICDTDDPRSDICDMVGDVRTHGASSTVLF
VPPANPTSNAEAIEWKIRGYSRKHMTSIKEITVKQLHGPQEAPPCSIKHNVPALVFTLGGFIGNYWHDFSDV
IIPLFVASQRFDGEVQFLITNIQGWWLGKYQNIIKMLTHYEVVDFDKDNQIRCFSHALVGLRSHKEFSIDPS
RVFNGSSMVDFRSFMRIAYSLDRNSLISLKESPGRKPRLMLIARGHNRKFTNVPEIVQSAEKLGFEVVVMDA
KFHVNIAEYAKTVNSFDVMMGVHGAGLTNCVFLPTNAVMIQVVPYGNLEGMAKADFGEPAIDMKLKYLEYSI
TAEESTLIDMLGKDHPVIKDPMSIHKSGWEKVAEFYLGKQNVRLNVNRFEPVLKKALELL------------
------------------------------------------------------------------------
------------------------------------------------------------------------
-------------------------
>PPQR_54999_Commelinids-C_GT61CW/1-492
SQNRLTFAFLVGFFLVLLTYFTMSEQFAVRSPTTVILQSSPPHVAQTSPVQPGDVEPRSDPVRNEDTIKVEE
ITPPLQSRDERKAEDPKEQVELHETQEDSTPFKQLEQAPQSKPICDTDDPRSDICDMVGDVRTHGASSTVLF
VPPANPTSNAEAIEWKIRGYSRKHMTSIKEITVKQLHGPQEAPPCSIKHNVPALVFTLGGFIGNYWHDFSDV
IIPLFVASQRFDGEVQFLITNIQGWWLGKYQNIIKMLTHYEVVDFDKDNQIRCFSHALVGLRSHKEFSIDPS
RVFNGSSMVDFRSFMRIAYSLDRNSPISLKESPGRKPRLMLIARGHNRKFTNVPEIVQSAEKLGFEVVVMDA
KFHVNIAEYAKTVNSFDVMMGVHGAGLTNCVFLPTNAVMIQVVPYGNLEGMAKADFGEPAIDMKLKYLEYSI
TAEESTLMDMLGKDHPVIKDPMSIHKSGWQKVAEFYLGKQNVRLNVNRFEPVLKKALELL------------
------------------------------------------------------------------------
------------------------------------------------------------------------
-------------------------
>BSTR_21384_Commelinids-Y_GT61CW/1-496
FFLVLLTYFTVSEQFAISAPNAFAEVSRSSPVTYDTETTTPLIEEKTEDSRILVPEKQATAEDMKDKESLQE
KTEIEVTISNTEPTTSSSSDPFENENKDSIDSKQSENTINQETQKMPVCDVENPSSDVCDIHGDVRIQGSSL
SIQIVPQNPMGNPNALEWKIRPYSRKHMTSFKEITVKELRTPQEAPTCTIKENVPAVVFALGGLIGNYWHDY
SDVMIPLYLASRKFDGEVQFLVENIQGWYIGKYKPILDKLSRYEIIDLDKDDQVRCYQHVVVGIRIHKEFSI
DPMKPPVGNSMPEFTKFLRSVYSLPRDAPMRLSENAGEKPRLMIISRRHPRMFVNLQDIVQLAERVGFEVVI
GDPPFHVNVGEFAKDVNRCDALMGVHGAGLTNSLFLPTGAVFIQVVPYGKIEHIGKVDFGDPAIDMELNYLA
YSITAEESTLMELLGKDHPAIKDPIAIHNSGWGKVAEYYLGKQDVRLDVNRFEPVLVKALNLLR--------
------------------------------------------------------------------------
------------------------------------------------------------------------
-------------------------
>CIEA_9510_Commelinids-U_GT61CW/1-501
KAVKALKNAYQKYTGVAFFLGFFLVILTYFTFSDQLTIRAPNAVLHSSPSYESQQSSPTEDNKILPKSDERK
KEDIPEKKEINVGRTVSDSIPSTTQQEDKKEDEKTEVNDFKQFENMNQALLNKPICDTENPQSDTCDIYGDL
RTHGLSLSILLNPQNPIQNRETHEWKVSPYSRRHMKIPPVTIKELKSPQEAPPCTIKSNVPAVVFALGGLTG
NYWHDHTDVLIPLFLASRKFNGEVQFLITNMQGWFLGKYHKVLQKLSNHEIIDFDKDQQVRCYPYVHVGIRI
LKEFSIIPSLSPEGYSMVDFTKFMRSVHGLQRDSPINMRENPGKKPRLMIISRRHPRKIVNLQEIVQLAENI
GFEVVIGDPPFNVNVGEFAKEINSVDALMGVHGAGLTNSIYLPTNAVFIQIVPYGNLDHLCRVDFGDPAIDM
KLKYLKYDVSVEESTLLEMLGDHPAVKDPAAIQAKGWDQVAEFYLGKQDVKLDVNRFAPTLVKALERLR---
------------------------------------------------------------------------
------------------------------------------------------------------------
-------------------------
>XPAF_57824_Commelinids-X_GT61CW/1-484
LGFFLVLLTYFCVSEQFAIRAPNAVSQLSPTYEAETIPVNPVVDREKKDSQNLEDDRKTEDITEKVKTNEGP
TVRDSTTPSTNQEAEKEVGHFKPFEAMDKVPPAKPTCNTENPNSDTCDIDGDVRTHGVSSSILVVPQNPMEN
PKGHEWKIRPYSRKHMTSIKEVNVKELSSPQQAPSCTIKQNVPALVFALGGLTGNYWHDHTDVLIPLYLASR
KFDGEVQFLVTNIQGWYIGKYIKVLQVLSRYEIIDFDQDDQVRCYPHVHIGIRMHKELSIIPSLSPEGYSMV
NFTKFMRSIYGLPRDSPTSLREKPSARPRLMIISRRHPRKIVNLLEVIQMGERLGFEVVIGDPPFNVNIGEF
AKEVNAADVMMGVHGAGLTNCIFLPTNAVFIQIVPYGNLEELCKTDFGEPAVDMKLKYIEYSVTAEESTLLE
MLGKDHPVIKDPAAIHQSGWDKVAQYYLGMQDVKIDVNRFAPVLAKALDFLR--------------------
------------------------------------------------------------------------
------------------------------------------------------------------------
-------------------------
>PWSG_10760_Commelinids-X_GT61CW/1-533
KSMKSLKNIYQKYLGVGFFLGFFLVLLTYFTVSEQFSIRAPNAVSQSLPNSELEGIPVNTVPEQDNKSTPTL
DDTIKTEDKTEKVDPNEGSTPKESTTPSTNQEQVKEGRNSEPFEEATEEPTTSDSTPTTNQEEEKEVEEFKH
IETMNHVSQSKVVCDTQTPSSDTCDIDGDVRTHGVLLSILHVPQNPSANPESHEWKIRPYSRKHMMSIKEVN
VKQLSNPQQAPPCTVKEKIPAVVFALGGLVGNYWHDHTDVLIPLFLASHKFNGEVQFLITNIQGWYIGKYMK
VFKALSRYEIIDFDKDEEVRCYPHVHVGIRMLKEFSIIPSLSPEGYSMVNFTKFMRSINGLPRDAPISLREN
PTAKPRLMIISRRHPRKIMNLQDVVQLAERIGFEVVIGDPPFNVNVGEFAQEVNTADVLMGVHGAGLTNSIY
LPTGAVFIQIVPYGNLEGLCRTDFGDPAVDMKLKYIEYRITAEESTLLEMLGKDHPAIKDPAAIHQSGWAKV
AEYYLGKQDVKLDVNRFAPVLTKAMEFLR-------------------------------------------
------------------------------------------------------------------------
-------------------------
>WBIB_17152_Commelinids-X_GT61CW/1-382
PQAKPICDTQTPSSDTCDIDGDVRTHGVSSSILLVPQNPTGNPESHEWNIRPYSRKHMMSIKEVNVKQLGTP
EQTPPCTVKENIPALVFALGGLVGNYWHDHTDVLIPLYLASHKFDGEVQFLVTNIQGWYVGKYIKVFEKLSR
YDIIDFDKDDQVRCYLHVHVGIRIQKEFSIIPSLSPEGYSMVNFTKFMRSIYGLPRDAPISLRESPGARPRL
MIISRRHPRKIVNLPEITQPGERLGFEVVIGDPPFNVNVGEFAEEVNTADVMMGVHGAGLTNCIYLPTNAVF
IQIVPYGNLEDLCRIDFGEPAVDMKLKYIEYRITAEESTLLEMLGKDHPAIKDPSAIHQKGWDKVAEFYLGK
QDVKIDVNRFAPVLAKAMEFLR--------------------------------------------------
------------------------------------------------------------------------
------------------------------------------------------------------------
------------------------------------------------------------------------
-------------------------
>LOC_Os06g20570.1|12006.m06714/1-526
MKGRHERIKKGWSGSAAVWLLLVPLFVLIVLKTDFLPQVARLGDTSFTKVADEMVQKVSSLGLDRARWQQQQ
TLDVAKLEDSVVGTSDELTGHVDANNEDSNQPNQQILAMSRSKDSRLINSDVAAAKTSHLSCNFSSAHMDTC
AMDGDIRIHGRSGVVYVVASSDYRPENATAVIRPYPRKWEQATMERVRQITIRSTAPPGAAVADTDGGGAII
PLRCTVARDMPAVVFSTGGYSVNFFHTMNDILLPLYITAREHGGRVQLLAANYDRRWTAKYQHALAALSMYP
VVDLDADAAVRCFPSARVGVESHRVLGIDTPLTGSNGYTMVGFLAFLRSAYSLPRHAVTRTTPRRPRVVMVL
RRKSRALTNEAEVVAAVAEAGFEVVAAGPEEAGDVAGFAATVNSCDVMVGVHGAGLTNMVFLPRNGTVVQII
PWGGMKWPCWYDYGEPVPAMGLRYVEYEVAANETTLRERYPMDHPVFADPVSIHRKGFNHLWSTFLNGQNLT
LDVNRFKAVMAEVYTSITAAPV--------------------------------------------------
------------------------------------------------------------------------
-------------------------
>XPAF_11965_Commelinids-X_GT61CW/1-373
CDFTDFRSDTCNLDGDIRIHANSSTIYFGDPMESMNHFHKIKPYPRKGDEMCYQRVVEFNVTSKKEVPKCTQ
NYDVPAILFSIGGYTGNIFHDFSDVIMPLFTASHPLNGEVRFLMTNTQSWWLIKYDKILKALSHYAPIRLDV
EEANNEVHCFKRVIVGLVAHRELIIDPSRNPNHYSTQDFTRFIRQIFPLERDKPTHLGEVEMRKPRMLIISR
ARSRMITNLHQVVGLAQELGFEVLVEETDVGNDIIQFGQIVNSCDVMIGVHGAGLTNEMFLPPNATLIQIVP
YGGLEWIGQMDYGDPAIAMGINYIQYSIALEESSLLEKYGRDNEILKNPIEFHKKGFVFIHEFFMNGQNITI
NLNRFRNVLINTL-----------------------------------------------------------
------------------------------------------------------------------------
------------------------------------------------------------------------
------------------------------------------------------------------------
-------------------------
>WXNT_9279_Commelinids-Y_GT61CW/1-552
FLVSSRPEANVFNSLSPEGSLDEVRRLTSKQTPTSTSPSEGLGEDFQVDIVHQQEDSQPKRVAEESKPEWTN
DKVEERTEQAVVEEENVKQEANDKTDSDESEEVDENIEEKVVSRHDEMQKVTQPTVPDRATDDVTIDSEQTE
KKSGGVVELETEPPKKEQKQEDKQMHSGDQLCDFSDFRTNICDMQGDLRMNANASTFVFVDPTGSTKDQTYK
IRPYPRKGDDTCMSRVTEITVRTSTEQSPQCTMVHTAPGVVFSIGGYTGNIFHDFSDVIVPLFHTVQRYNGD
VQLIMTNVASWWLIKYDKLLRALSLHQPLDFGKDNEVHCFSHVVLSLRAHKELIIERERSPDGLATPDFTQF
IRGALSLDRDAPTRLGEQTDKKPRLLIISRRRTRLLLNLEEIVQTARDVGFDVIVNESDVANDITQVGQLIN
SCDVMIGVHGAGLTNMMFLPPNATMIQIVPWGGLQWIARMDYGEPAMAMGLKYIEYDISIDESSLIEKYPRD
HEIFKNPTALHKKGFLFMKETLMDGQNIKIDMNRFKGVLLQALDNLGQ------------------------
------------------------------------------------------------------------
-------------------------
>LOC_Os12g13640.1|12012.m05336/1-584
MKGGGGGLWRPRVESRGTFRRRLLTVTAGCFLFFIVFLLSSRHDAIVLLDTRLGVGRPTAASLRSPAAADTL
PDAGSAGRRNHEAPSSPAFSSGVRETVTGVETNDDGAERGAEPAERDNAAPAAAAAISGGDQEAQPGTAAVD
AAPGHDKSLRTAAATGTSPPRHEQPGETTTRADSVDQPRHPLCDLSDHRTDVCDLAGDIRMDANASAFVVVV
DPAVGADGPTYKVRPYPRKGDATSMGRVTEITVRTTAAGAPPPRCTTTHAAPAVVFSISGYTGNLFHDFTDV
IVPLYNTAARYCGDVQLVVTDGNAATRRWLARYGAVLRGLSRHVPLDLAAEAAAGGGEVHCFGHTVVGLRAH
GELIIDRERSPDGLGMPDFTRFLRRALSLPRDAPTRPGGGHGDATKPQPRPRLLIISRRGTRLLLNTDAVAR
AAEQVGFEAVASELDMAGADHDDVARVARLVNSFDAVVGVHGAGLTNMVFLPPGAAAVQIVPWGGLRWLARA
DFGEPAVAMGLRYIQYEVAAGESTLKDKYPRDHEIFTNPTALHKKGFTFMRHTFLNGQDIIVDIDRFKPVLL
RALNSLAR----------------------------------------------------------------
-------------------------
>BPKH_80839_Commelinids-Z_GT61CW/1-448
AAATPNSDEQAEPPAEDAEQDKSLPTAAAEQPAVQTTSPRHQLPGDVTTDPAGQHQQRQPLCDSSDSRADIC
DLAGDVRMDANASAFVVVVDDAERGADGATYKVRPYPRKGDATSMGRVTEITVRTTAGAEAAPRCTVTHTDP
AVVFSIGGYMGNLFHDFTDVIVPLYNTAQRYRGDVHLVVTNADAAPWWLGKYGALLRGLSRHAPLDVAKAAA
AGEVHCFRHAVVGLRAHRELMIERERSLDGLGMTDFTRFLRRALSLPRNAPTRPGGGGTGRKPRLLIVSRRG
TRLLLNIDAVVRAAEEAGFEAVVTELNVASDIAQVGRRINSFDVLVGVHGADLTNMVFLPPGATMVQVVPWG
GLQWIARLDFGDPAEAMGLRYIQYEIVVHESTLKDKYPRDHEIFTNPTALHKKGFTFMRNTFLKGQDIIIDV
GRFRAVLLQALENLAQ--------------------------------------------------------
------------------------------------------------------------------------
------------------------------------------------------------------------
-------------------------
>ZMGN_4279_Commelinids-Z_GT61CW/1-439
TAAEDADQDKSLPTTAAAATAQPAVETTSPRHQLPGGVTARADPVGQQRRPLCDTSDSRADVCDLAGDVRMD
ANASAFVVVDDDTARGADGPVYKVRPYPRKGDATSMGRVTEITVRTTAGAEAAPRCTVTHTDPAVVFSIGGY
TGNLFHDFTDVIVPLYNTAQRYRGDVHLIVTNADAAPWWLGKYGALLRGLSRHSPLDVAKAAAAGEVHCFRH
AVVGLRAHRELMIEPERSLDGLGMTDFARFLRRALSLPRNAPTHPSGGGTGRKPRLLIVSRRGTRLLLNINA
VVRVAEEVGFEAVVTELNLAHDIAQVGRRINSFDVLVGVHGADLANMVFLPPGATMVQIVPWGGLQWIARMD
FGDPAEAMGLRYIQYEIAVHESTLKDKYPRDHEIFTNPTALHKKGFAFMRNTFLKGQDIIIDVDRFRAVLLQ
ALQNLAQ-----------------------------------------------------------------
------------------------------------------------------------------------
------------------------------------------------------------------------
-------------------------
>ZMGN_4280_Commelinids-Z_GT61CW/1-467
GAVIDAAPAESERESDAAATPNSDEQAEPPAEDADQDKSLPTTAAAATAQPAVETTSPRHQLPGGVTARADP
VGQQRRPLCDTSDSRADVCDLAGDVRMDANASAFVVVDDDTARGADGPVYKVRPYPRKGDATSMGRVTEITV
RTTAGAEAAPRCTVTHTDPAVVFSIGGYTGNLFHDFTDVIVPLYNTAQRYRGDVHLIVTNADAAPWWLGKYG
ALLRGLSRHSPLDVAKAAAAGEVHCFRHAVVGLRAHRELMIEPERSLDGLGMTDFARFLRRALSLPRNAPTH
PSGGGTGRKPRLLIVSRRGTRLLLNINAVVRVAEEVGFEAVVTELNLAHDIAQVGRRINSFDVLVGVHGADL
ANMVFLPPGATMVQIVPWGGLQWIARMDFGDPAEAMGLRYIQYEIAVHESTLKDKYPRDHEIFTNPTALHKK
GFAFMRNTFLKGQDIIIDVDRFRAVLLQALQNLAQ-------------------------------------
------------------------------------------------------------------------
------------------------------------------------------------------------
-------------------------
>LOC_Os01g02900.1|12001.m06929/1-562
MKPGGSSGRLHALRFESQRFRLLTIVVGCFLISLTFLLSSRPDATVFSTLSPRESLEDARMPAMKMLHRSSS
GGLTRDFHVDILPQQGERHAHMQQSVDQTAEKTEWVKDTVIIQEVAGERSEEAEEAAERVAADSGDEAAPAV
EEKNQQQLPVKLQDAGEPARTPEQTVTSHSVDRRPLCDFSDFRTDICDFSGDVRMAANTSEFVVVVDPAAAA
VSHKVRPYPRKGDATCMGRVTEITVRATGDAAGAPRCTRAHDVPAVAFSIGGYTGNIFHDFSDVIVPLYNTV
QRYRGGVQLVMVNVASWWLVKYDKLLRELSRHAPIDLAKAGAAGEVHCFPSAVVSLRAHRELIIERERSLDG
LATPDFTRFLRRALSLPRDAPTRLGDGTGRRPRLLVISRGRTRLLLNLDAVVRAAEEVGFEVVVNESDVGNS
IEQVGKLINSCDALLGVHGAGLTNMMFLPPGATMVQVVPWGGLQWIARMDYGEPAAAMGLNYIQYEIAVAES
SLKDKYPAGDEIFTNPTGLHKRGFAFMKQTLMDGQDITIDVTRFRPVLQQALDNLATK--------------
------------------------------------------------------------------------
-------------------------
>CXSJ_6619_Commelinids-Z_GT61CW/1-407
GVKKVQQEQPPARQEKLGSSSSSSSSGQKQQPLCDFSDHRSDVCEFAGDVRLDANASSFIVVVDPTTSSTEW
HRVRPYPRKGDETCMSRITALTVRRSNNNPRCTAMHASPAVAFATGGYTGNIFHDFSDVLVPLFNTVKRYDG
DVQLVMANVASWWLVKYDRLLRSLSRHPVIDLAKAGATCFPRAVVGLRAHRELIIEPGRSADGLATPDFTRF
VRRALGLPRDAPTPLGATTKNKRPRLLIISRRRTRLLLNLAAVVRAAEEVGFEAVVNESDVGNDIAQVGSLI
NSCDAMVGVHGAGLTNMMFLPPGATLVQIVPWGGLQWMARADYGDPAEAMGLKYIQYEVGVEESTLKDKYPR
DHQIFTDPTGMHKKGFGFIRQTLMDGQDINVDLGRFREVLIQVLNNL-------------------------
------------------------------------------------------------------------
------------------------------------------------------------------------
------------------------------------------------------------------------
-------------------------
>CXSJ_6617_Commelinids-Z_GT61CW/1-512
DHSSNDKAATELVRDTVIVEERRSDVEREAELDDRESSAAGVTSNSDDQPARGVKEEEVQANAVQTTAITGQ
PAVETTPGQQPAEEAARQVVVKKEQQPPPPARRGERKAPTGSSSRQQKQQQPLCDFSDHRSDVCEFAGDVRL
DANASSFIVVTDPTTTSSSGPTEWHRVRPYPRKGDETCMGRITSLTVRRSSTTTTNNPPRCTATHASPAVAF
ATGGYTGNIFHDFSDVLVPLFNTVKRYDGDVQLVMANVASWWLVKYDRLLRSLSRHPVIDLAKAGANGEVHC
FPRAVVGLRAHRELIIEPGRSADGLATPDFTRFVRRALGLPRDAPTPLGATTKNKRPRLLIISRRRTRLLLN
LAAVVRAAEEVGFEAVVNESDVGNDIAQVGSLINSCDAMVGVHGAGLTNMMFLPPGATLVQIVPWGGLQWMA
RADYGDPAEAMGLKYIQYEVGVEESTLKDKYPRDHQIFTDPTGMHKKGFGFIRQTLMDGQDINVDLGRFREV
LIQVLNNL----------------------------------------------------------------
------------------------------------------------------------------------
-------------------------
>CXSJ_6618_Commelinids-Z_GT61CW/1-510
DHSSNDKAATELVRDTVIVEERRSDVEREAELDDRESSAAGVTSNSDDQPARGVKEEEVQANAVQTTAITGQ
PAVETTPGQQPAEEAARQVVVKKEQQPPPPARRGERKAPTGSSSRQQKQQQPLCDFSDHRSDVCEFAGDVRL
DANASSFIVVTDPTTTSSSGPTEWHRVRPYPRKGDETCMGRITSLTVRRSSTTTTNNPPRCTATHASPAVAF
ATGGYTGNIFHDFSDVLVPLFNTVKRYDGDVQLVMANVASWWLVKYDRLLRSLSRHPVIDLAKAGATCFPRA
VVGLRAHRELIIEPGRSADGLATPDFTRFVRRALGLPRDAPTPLGATTKNKRPRLLIISRRRTRLLLNLAAV
VRAAEEVGFEAVVNESDVGNDIAQVGSLINSCDAMVGVHGAGLTNMMFLPPGATLVQIVPWGGLQWMARADY
GDPAEAMGLKYIQYEVGVEESTLKDKYPRDHQIFTDPTGMHKKGFGFIRQTLMDGQDINVDLGRFREVLIQV
LNNLTQ------------------------------------------------------------------
------------------------------------------------------------------------
-------------------------
>BDJQ_22732_Commelinids-B_GT61CW/1-374
PRKESRVMCDFTAPRSDTCQIDGDVRVVPKSSTILLASPLTRPSQNTTWKIRPYPRKWEHATMEPIKELTIS
LATATAADYQRRQPPPPRCTVTHAVPAAFFSTGGFVGNYFHDFTDVIIPLFMTVRRFHGEVRFLVSDFNYPF
MAKYRPILERLSNHPPINLDAGDGEVHCFPQAHVGLFSHRALGIDATKSPDGVSMRDFRDFLRSCFSLKLRS
ISRGISRGKPRLLLILRRGSRSFVNEREVMRMVKSVGFKLITAGPEEAQNISRFAQLVNSVDVLMGIHGAGL
TNMVFLPANATVVQIIPCCQLADGCRYIFAEPAPAMGLKYAEYEIKVEESTLWEKYPRDHVVFRDPISIQKK
QGFNAFWNIFLNHQ----------------------------------------------------------
------------------------------------------------------------------------
------------------------------------------------------------------------
------------------------------------------------------------------------
-------------------------
>TZNS_16969_Commelinids-B_GT61CW/1-391
ITESRVACDFTAPRSDTCSIDGDVRVLGKSSTIVLASPLTDQNPSHNTTTWKVRPYPRKWESTMDRIKELTL
TLAADPNQSPPRCTVNHSVPAVFFSTGGFVGNYFHDFTDVIIPLFMTSRRFNGEVQLVVTDFNYPFMAKYQQ
ILRRLSNYPPINLDAADDSRVHCFPQAHVGLFSHRALGIDASKSPNGISMKDFRDFLRQCFSLKRKYSKGID
LRSRRKPRLLLILRKGSRAFVNEREVMRMVKGVGFKLITAGPEDTKNISRFAQMVNSVDVLMGIHGAGLTNM
LFLPSNATLVQIIPCCQIADGCRYIFAEPAPEMGIKYVEYEIRVEESSLIDQFPRDHAVFRDPISIQKQQGF
NAFWNLFLNKQKVKLDVPKFRSILSQVLRSI-----------------------------------------
------------------------------------------------------------------------
------------------------------------------------------------------------
------------------------------------------------------------------------
-------------------------
>KXSK_151798_Monocots_GT61CW/1-382
PKDSTAVNAVPEPSFCDFSQFRSDTCLLHGDVRIISNSSTIIASSTGTPLTMKIRPHARKWDPNNTEIREFS
IKTSPNREELPRCTVTHTAPAVLFSISGYVGNFFHEFENLLIPLFSTSRQFQGEVHLLVTNFNHGWISKYQP
ILSKLSRYQIINLDHDREVHCFPQVHIGLINTKELSMEPSKTPNGYSVSDFRDFLRSVYSLKRKSVRVTNGR
KPRLLIILRKRSRSFMNRKEVVAMGRRLGFKVVAEEAGNVSRFAKVVNSCDVMMGVHGAGLTNMLFLPTGGA
LIQVAPWGQMHEVCWHEFGIPAIDCGLKYFEYEVSESESSLTDKYSRDDPVFTDPLSIHKKGFFAVWSVFLN
GQNVRLDVRRFSGVLRKALEAI--------------------------------------------------
------------------------------------------------------------------------
------------------------------------------------------------------------
------------------------------------------------------------------------
-------------------------
>HOKG_114573_Monocots_GT61CW/1-377
EANFCDFSEYRSDTCFLQGDVRLISRSSTIIVPDSSQRTPLTWKIRPYARKWESHIMSSIREFTVKASPNPK
ELPQCTVHHTAPAVVFSTGGYVGNYFHDFTDLLIPLFATSRQYHGEVQFLVTEFSYGWISKYRAILNQLSRY
EIINLDRDKEVHCFPEVNAGLLSHKELGLDPAKAPNGYSVSDFRELLRSAYTLKRKSVTSISGRKPRLLIML
RKGSRSFMNKREIISMGRRLGFKVVAAGPEEARNLTRFAKVVNSCDVMMGVHGAGLTNMLFLPVGAALIQIL
PWGGLHYACWHDFGVPAPDMNIKYLEYDIKEKESSLVKKYPRDDPVFRDPLSIHKKGFGAIYSVFLQDQRVK
LDVRRFSGVLLEALKAI-------------------------------------------------------
------------------------------------------------------------------------
------------------------------------------------------------------------
------------------------------------------------------------------------
-------------------------
>PPQR_407_Commelinids-C_GT61CW/1-388
SDVPIQKNNLICDFSQPRSDTCSMDGDVRVLSIFSTIIAVSPSPLPSEETIFKIRPYARKWEESMGFIKELT
VKSSFDHGQIPSCSVKHEVPAIVFSTGGFLGNFFHDFTDVLIPLFVTARQYNGEVQFLVVNMNWPWIFKYQS
ILTRLSRYPIINLDADNLVHCFPYVHVGLKSHKVMGIDPSMTPNGYTMADFREFIRTSLSLKRAYVNPINKN
SRRKSRLLIMLRKGSRSFTNEREVVAMAKRIGYKVITAGPQDTKDLPRFADIVNSCDVMMGVHGAGLANMVF
LPTNATLIQIIPWGDMTWACRHDFGEPAPDMGIKYLEYEIMKEESSLIKRYPRDHPVFKDPASIHKHGWMAI
WNVFLNQQKVKLDTDRFSGVLSEVLQSI--------------------------------------------
------------------------------------------------------------------------
------------------------------------------------------------------------
------------------------------------------------------------------------
-------------------------
>PPQR_408_Commelinids-C_GT61CW/1-388
SDVPIQKNNLICDFSQPRSDTCSMDGDVRVLSIFSTIIAVSPSPLPSEETIFKIRPYARKWEESMGFIKELT
VKSSFDHGQIPSCNVKHEVPAIVFSTGGFLGNFFHDFTDVLIPLFVTARQYNGEVQFLVVNMNWPWIFKYQS
ILTRLSRYPIINLDADNLVHCFPYVHVGLKSHKVMGIDPSMTPNGYTMADFREFIRTSLSLKRAYVNPINKN
SRRKSRLLIMLRKGSRSFTNEREVVAMAKRIGYKVITAGPQDTKDLPRFADIVNSCDVMMGVHGAGLANMVF
LPTNATLIQIIPWGDMTWACRHDFGEPAPDMGIKYLEYEIMKEESSLIKRYPRDHPVFKDPASIHKHGWMAI
WNVFLNQQKVKLDTDRFSGVLSEVLQSI--------------------------------------------
------------------------------------------------------------------------
------------------------------------------------------------------------
------------------------------------------------------------------------
-------------------------
>BDJQ_17385_Commelinids-B_GT61CW/1-381
ISCDFSQRRTDTCVLQGDVRIQPSSSSVVLVESPGDGLPENTTYSLRPYARKWETPVMELIRPLSVSVSAAH
GARECGVRHAVPVVVFSTGGFAGRNFFHDFSDVLIPLFITSFHYRGRVRFLITNFNERWVDKYAGILNRMSR
YEVVNLDGDERVHCSGEAHVGLMSHDELVIDPARTPGNYSMEDFRELLRSSLSLKRRSIGERKNYSKPRLLL
MLRKGSRELTNKREVVSLTRRLGFKVVAMGPEQTQNLSRFAGVVNSCDVMVGVHGAGLTNMIFLPANATLVP
IVPWGALRHAGNDDYGGSAAAMGVKYLEYEVKKEESSLAKQYPREQPVFMDPESVRRQGWDTLWAVLLNKQS
ITLDVRRFKGVLQEAMGVLQE---------------------------------------------------
------------------------------------------------------------------------
------------------------------------------------------------------------
------------------------------------------------------------------------
-------------------------
>JQCX_4181_Commelinids-B_GT61CW/1-380
IACDFSQRRTDTCVLHGDVRILPSSSSVVLVRTPHDSLPENATYSLRPYARKWETPVMELIRPISISVSAAH
VARECGVHHAVPVVVFSTGGFAGKNFFHDFSDVLIPLFITSFHYRGRVQFLITNFNRRWVGKYAMILSRMSS
YEVINLDGDERVHCSGKAHVGLMSHSELVIDPARTPGNYSMADFRELLRSSLSLKRRSIGEGKNYYSKPRLL
LLLRKGSRELTNKREVVAWTRRQGFKVIVAGPEQTRNLSRFAGLVNSCAVMMGIHGAGLTNMIFLPAKATLV
QIIPWGGLRYACYHDYGEPTAAMGIKYLEYEVGREESSLVKQYPRDHPVFTDPESLHRQGWDTLWAVFLNRQ
SIKLDVRRFKGMLQEAMRSL----------------------------------------------------
------------------------------------------------------------------------
------------------------------------------------------------------------
------------------------------------------------------------------------
-------------------------
>JQCX_4184_Commelinids-B_GT61CW/1-380
IACDFSQRRTDTCVLHGDVRILPSSSSVVLVRTPHDSLPENATYSLRPYARKWETPVMELIRPISISVSAAH
VARECGVHHAVPVVVFSTGGFAGKNFFHDFSDVLIPLFITSFHYRGRVQFLITNFNRRWVGKYAMILSRMSS
YEVINLDGDERVHCSGKAHVGLMSHSELVIDPARTPGNYSMADFRELLRSSLSLKRRSIGEGKNYYSKPRLL
LLLRKGSRELTNKREVVAWTRRQGFKVIVAGPEQTRNLSRFAGLVNSCAVMMGIHGAGLTNMIFLPAKATLV
QIIPWGGLRYACYHDYGEPTAAMGIKYLEYEVGREESSLVKQYPRDHPVFTDPESLHRQGWDTLWAVFLNRQ
SIKLDVRRFKGMLQEAMRSL----------------------------------------------------
------------------------------------------------------------------------
------------------------------------------------------------------------
------------------------------------------------------------------------
-------------------------
>OYLU_5404_Commelinids-B_GT61CW/1-380
IACDFSQRRTDTCVLHGDVRILPSSSSVVLVRTPHDSLPENATYSLRPYARKWETPVMELIRPISISVSAAH
VARECGVHHAVPVVVFSTGGFAGKNFFHDFSDVLIPLFITSFHYRGRVQFLITNFNRRWVGKYAMILSRMSS
YEVINLDGDERVHCSGKAHVGLMSHSELVIDPARTPGNYSMADFRELLRSSLSLKRRSIGEGKNYYSKPRLL
LLLRKGSRELTNKREVVAWTRRQGFKVIVAGPEQTRNLSRFAGLVNSCAVMMGIHGAGLTNMIFLPAKATLV
QIIPWGGLRYACYHDYGEPTAAMGIKYLEYEVGREESSLVKQYPRDHPVFTDPESLHRQGWDTLWAVFLNRQ
SIKLDVRRFKGMLQEAMRSL----------------------------------------------------
------------------------------------------------------------------------
------------------------------------------------------------------------
------------------------------------------------------------------------
-------------------------
>JQCX_4182_Commelinids-B_GT61CW/1-380
ISCDFSQRRTDTCVLQGDVRIQPSSSSVVLVMSPRDGPPENTTYSLRPYARKWETPVMELIRPLSISVSAAH
AARECGVRHAVPVVVFSTGGFAGRNFFHDFSDVLIPLFITSFHYRGRVRFLITNFNERWVNKYSVILKHMSR
YEVVNLDGDERVHCSGEAHVGLMSHSELVIDPARTPGNYSMADFRELLRSSLSLKRRSIGEGKNYYSKPRLL
LLLRKGSRELTNKREVVAWTRRQGFKVIVAGPEQTRNLSRFAGLVNSCAVMMGIHGAGLTNMIFLPAKATLV
QIIPWGGLRYACYHDYGEPTAAMGIKYLEYEVGREESSLVKQYPRDHPVFTDPESLHRQGWDTLWAVFLNRQ
SIKLDVRRFKGMLQEAMRSL----------------------------------------------------
------------------------------------------------------------------------
------------------------------------------------------------------------
------------------------------------------------------------------------
-------------------------
>JQCX_4183_Commelinids-B_GT61CW/1-380
ISCDFSQRRTDTCVLQGDVRIQPSSSSVVLVMSPRDGPPENTTYSLRPYARKWETPVMELIRPLSISVSAAH
AARECGVRHAVPVVVFSTGGFAGRNFFHDFSDVLIPLFITSFHYRGRVRFLITNFNERWVNKYSVILKHMSR
YEVVNLDGDERVHCSGEAHVGLMSHSELVIDPARTPGNYSMADFRELLRSSLSLKRRSIGEGKNYYSKPRLL
LLLRKGSRELTNKREVVAWTRRQGFKVIVAGPEQTRNLSRFAGLVNSCAVMMGIHGAGLTNMIFLPAKATLV
QIIPWGGLRYACYHDYGEPTAAMGIKYLEYEVGREESSLVKQYPRDHPVFTDPESLHRQGWDTLWAVFLNRQ
SIKLDVRRFKGMLQEAMRSL----------------------------------------------------
------------------------------------------------------------------------
------------------------------------------------------------------------
------------------------------------------------------------------------
-------------------------
>OYLU_5405_Commelinids-B_GT61CW/1-380
ISCDFSQRRTDTCVLQGDVRIQPSSSSVVLVMSPRDGPPENTTYSLRPYARKWETPVMELIRPLSISVSAAH
AARECGVRHAVPVVVFSTGGFAGRNFFHDFSDVLIPLFITSFHYRGRVQFLITNFNRRWVGKYAMILSRMSS
YEVINLDGDERVHCSGKAHVGLMSHSELVIDPARTPGNYSMADFRELLRSSLSLKRRSIGEGKNYYSKPRLL
LLLRKGSRELTNKREVVAWTRRQGFKVIVAGPEQTRNLSRFAGLVNSCAVMMGIHGAGLTNMIFLPAKATLV
QIIPWGGLRYACYHDYGEPTAAMGIKYLEYEVGREESSLVKQYPRDHPVFTDPESLHRQGWDTLWAVFLNRQ
SIKLDVRRFKGMLQEAMRSL----------------------------------------------------
------------------------------------------------------------------------
------------------------------------------------------------------------
------------------------------------------------------------------------
-------------------------
>OYLU_5406_Commelinids-B_GT61CW/1-398
DTELIVDSVAENAISKAVISCDFSQRRTDTCVLQGDVRIQPSSSSVVLVMSPRDGPPENTTYSLRPYARKWE
TPVMELIRPLSISVSAAHAARECGVRHAVPVVVFSTGGFAGRNFFHDFSDVLIPLFITSFHYRGRVQFLITN
FNRRWVGKYAMILSRMSSYEVINLDGDERVHCSGKAHVGLMSHSELVIDPARTPGNYSMADFRELLRSSLSL
KRRSIGEGKNYYSKPRLLLLLRKGSRELTNKREVVAWTRRQGFKVIVAGPEQTRNLSRFAGLVNSCAVMMGI
HGAGLTNMIFLPAKATLVQIIPWGGLRYACYHDYGEPTAAMGIKYLEYEVGREESSLVKQYPRDHPVFTDPE
SLHRQGWDTLWAVFLNRQSIKLDVRRFKGMLQEAMRSL----------------------------------
------------------------------------------------------------------------
------------------------------------------------------------------------
------------------------------------------------------------------------
-------------------------
>LSKK_22047_Commelinids-B_GT61CW/1-383
SSKVLCDFSQRRTDTCVLHGDVRVLGSSSSILLVENSQDASSQERTTWSIRPYARKWEAPVMELIREVSIKA
SDPRSMATPECSVHHHVPAVVFSTGGFSGKNFFHDFSDVLIPLFITTYQLHGRVQFLVTNFNPRWIGRYEVI
LKRLSSYEIINLDRDSRVHCFQNARVGLMSHSELVIDPSKTPNNYSMADFRELLRSCFSLKRKSVRIGHAKP
RLLLMLRKGSRLLTNKREVVSLARRLGFKVVVSGPEHTKNLSRFAGIVNSCDVMMGVHGAGLTNMVFLPSNA
TLIQVIPWGGLRYACNHDYGDPTAAMGVRYLEYEVRQEESSLVKQYPRDHPVFTDPASIHRHGWNALWSVFL
NRQNIKLDVRRFRGVLEEAFRAV-------------------------------------------------
------------------------------------------------------------------------
------------------------------------------------------------------------
------------------------------------------------------------------------
-------------------------
>KNKV_16941_Commelinids-B_GT61CW/1-387
AANMVPNGKVLCDFSQRRSDTCILHGDVRMLGSSSSILIVKNSQDALSEDRTWNIKPYARKWEASVMELIRQ
VTIKASSRSVEIPKCSISHAVPAVVFSTGGFLGKNFFHDFSDVLIPLFITSYQYYGEVQFLVTNFNSRWINK
YEAILKRLSNYEIINLDRDNRVHCYQNAHVGLVSHSELVIDPAKAPNNYSMADFRELLRSCFSLRRKSVRIG
EGKPRLLLMLRKGSRSLTNKREVVSLARRLGFRVVVAGPEQTKNLSRFAGIVNSCDVMMGVHGAGLTNMIFL
PDNATLIQIIPWGGLRYACNHDYGDPPAAMGIRYLEYEVRQEESSLVKQYPRDHPVFTDPLSIHRQGWNTLW
SVFLNRQSIKVDVRRFRGVLQEASRSL---------------------------------------------
------------------------------------------------------------------------
------------------------------------------------------------------------
------------------------------------------------------------------------
-------------------------
>UOEL_85302_Commelinids-B_GT61CW/1-376
SKIWCDFSQHRSDTCMLHGDVRVLGSSSSSILLVKNSQDALSEEGTWNIRPYARKWEASVMELIRQLSIKVS
SKSMETPGCSISHAVPAIVFSTGGFLGKNFFHDFSDVLIPLFITSHQYYGEVQFLVTNFNSRWINKYEVILK
RLSNYEIINLDRDNSVHCFPNAHVGLISHSELVIDPAKAPNNYSMADFRELLRSCFSLKRKTVRIGDSRPRL
LLMLRKGSRSLTNKREVVALARRLGYRVVVTGPEQTKNLSRFAGIVNSCDVMVGVHGAGLTNMIFLPSNATL
IQIIPWGGLRYACNHDYGDPTAAMGIRYLEYEVRREESSLVKQYPRDHPVFTDPVSIHRQGWNTLWSVFLNR
QSIKVDVRRFKGVLQE--------------------------------------------------------
------------------------------------------------------------------------
------------------------------------------------------------------------
------------------------------------------------------------------------
-------------------------
>THDM_9047_Monocots_GT61CW/1-384
TSSIICDFSESRSDTCYMLGDVRVLSSSSSILLVSTSSQPPSSSNNSSRSIKPYARKWEPQSMQNIKELHLR
TSSKQQQSPYCNLKHTVPGIIFSTGGFLGNFFHDFTDVIIPLFVTSRQYMGEVQFLVTDYNARWITKYKSIL
QRLSRFDIINMDTEKNVHCFPSVHIGLKSHKVLGIDTSKTPKGYSMTDFKKFLRETFSLKRGSIIQMSSRRK
PRLLMISREGSRSLLNEKEVAMMARRIGYKVIIARPQDMKELPRFAETVNSCDVMVGVHGAGLANMVFLPES
STVIQIIPWGGLTWACRHDYGEPAPDMGIKYLEYEITEYESSLIKEYPIDHAVFKDPLSIHRQGWNTLWSIF
LNKQKIKLDVARFKNLLLNVYRSL------------------------------------------------
------------------------------------------------------------------------
------------------------------------------------------------------------
------------------------------------------------------------------------
-------------------------
>JSAG_8269_Monocots_GT61CW/1-403
HPITNSSQAPNSKVKSDIVQEGRIVCDLSEARSDTCSMYGDIRVHSRSHTIFVAIPSNFSFPLENYTHTIKP
YARKWEPESMKNIKQLSLKTSTYTQQNVTCDHKHAVPAIIFSTGGFLGNVFHDFTDVLIPLFVTSRHFDRNI
RFLVTDFNANWINKYSPILQGLSNFDIINMDIDKTIHCFPSVHVGLKSHKVFGIDPLKTPKGYTMSDFKKFL
REIFSLKRSSIIPRKSKRKPRLLMILRKGSRSIMNEKEVIMTARRIGYKVITARPEEMKELPKFAEIVNSCD
VMMGVHGAGLANMVLLPENSTLIQIIPLGGLTWACRHDYGEPAKDMGIKYLDYEITNDESSLIKQYPRDHAV
FKDPLSIHRQGWNQLWLIFLERQKVKIDVRRFGGLLLEVYQSI-----------------------------
------------------------------------------------------------------------
------------------------------------------------------------------------
------------------------------------------------------------------------
-------------------------
>JSAG_8270_Monocots_GT61CW/1-397
HPITNSSQAPNSKVKSDIVQEGRIVCDLSEARSDTCSMYGDIRVHSRSHTIFVAIPSNFSFPLENYTHTIKP
YARKWEPESMKNIKQLSLKTSTYTQQNVTVPAIIFSTGGFLGNVFHDFTDVLIPLFVTSRHFDRNIRFLVTD
FNANWINKYSPILQGLSNFDIINMDIDKTIHCFPSVHVGLKSHKVFGIDPLKTPKGYTMSDFKKFLREIFSL
KRSSIIPRKSKRKPRLLMILRKGSRSIMNEKEVIMTARRIGYKVITARPEEMKELPKFAEIVNSCDVMMGVH
GAGLANMVLLPENSTLIQIIPLGGLTWACRHDYGEPAKDMGIKYLDYEITNDESSLIKQYPRDHAVFKDPLS
IHRQGWNQLWLIFLERQKVKIDVRRFGGLLLEVYQSI-----------------------------------
------------------------------------------------------------------------
------------------------------------------------------------------------
------------------------------------------------------------------------
-------------------------
>OOSO_85589_Monocots_GT61CW/1-399
NLEENQSENKSDTGNLISESILSCDYSQQRSDTCFVRGDVRILGLSSTIILASPFRSDDSTENSTWNIRPYA
RKWESPTMQTIKELTLRSISSEEEAPRCAANHSVPAIVFSTGGFLGNFFHDFTDVLIPLFITSRQYQREVQF
MATDFNPRWIDKYRSTLNQLSRHDIINLDGDSTVHCFPQAHVGLISHKDLGIDPTKSPNGYSMTDFREMLRS
TFSLRRTAVPTPNKRPRLLILQRKRSRSLMNKKEVIVMARRSGFKVVVAGPEEAKNLSRFARVVNSCDAMMG
VHGAGLTNMVFLPAGSTLIQIVPWGGLKWGCWTDFGEPAADMGVRYLDYEIKEEESSLIEQYSRDDPVFTDP
ISVQKQGFNVLWSVFLDKQKVKLDVGRFKPVLLEALQSV---------------------------------
------------------------------------------------------------------------
------------------------------------------------------------------------
------------------------------------------------------------------------
-------------------------
>EMJJ_24735_Monocots_GT61CW/1-385
AGKFLCDFSQERSDTCSLHGDVRIPGRSSSIILASASQSFDPSQTNPTTVHKIRPYARKWEPPLMDRIKELT
LTSFPNPQHPPRCTLNHTTPAIVFSTGGFLGNFFRDFTDVLIPLFITSRHVMGEVHFLVTDFNYKWVNKYRP
ILRQLSRYDIINLDRDKQVHCFPQAQVGLTSHKELGIDPSKTPKGYSMADFRELLRSSLKLKRKSVITTVNK
KPRVVIVFRKGSRSIVNRRAVITMARRSGFRVVAAGPEETKNLTRFAGIVNSCDVMMGVHGAGLANMVFLPA
GAAVVQIVPWGGLKWACRHDFGEPASGMGLKYLEYEIKEEESSLIEQYPRDHAVFTDPLSIHKQGWNALWSL
FLDKQKVRLDVHRFRGVLLEALQTL-----------------------------------------------
------------------------------------------------------------------------
------------------------------------------------------------------------
------------------------------------------------------------------------
-------------------------
>QOXT_17663_Monocots_GT61CW/1-349
SLILASSSPPNIKKTKSSWTIRPYARKWESVMEHIKKLTLKVSSNSKAIPSCSVTHKVPAVVFSTGGFLGNF
FHDFTDVLLPLFITSRQYAGEVHFVVTDFNAKWLKKYKPILKQLSRYEIINMDSDANVYCFPEAHVGLLSHK
VLGVDPTKSPNSYSMDNFREFLRVALSLKRKTVKKHTRRPRLLILLRKGSRSLTNEREVIAMARRSGYKVIA
AKAEKMNNLTEFASVVNSCDVMMGVHGAGLTNMIFLPKNATLIQIVPWGAITYGCRNDFGEPASDMQINYVE
YEIKEEESTLIEQYPRDHAVFKDPLSIHRKGFNYIWSIFLNQQRVKLDIRRFRSILARVFQ-----------
------------------------------------------------------------------------
------------------------------------------------------------------------
------------------------------------------------------------------------
------------------------------------------------------------------------
-------------------------
>SILJ_20837_Monocots_GT61CW/1-382
APGGKIICDFTEPRTDTCSMYGDVRVIGSSSTLILASSSQPNITKTKSSWTIRPYARKWESVMETIKKLTLK
VSSKSKAIPSCSVTHKAPAVVFSTGGFLGNVFHDFSDVLIPLFITSRQYAGEVQFVVTDFNAKWLKKYKPLL
KQLSRYEIINIDSDAKVHCFQEAHVGLLSHKVLGIYPTKSPNGYSMDDFREFLRGALSLKREIANKHTRRPR
LLILLRKGSRSLTNEREVITMARRSGYKVITAKPEKMKNLTEFSVVVNSCDVMMGVHGAGLTNMVFLPKNAT
LIQIVPWGAITYGCRSDYGEPTQDMQINYVEYEIKVEESTLIEQYPRDHAVFKDPLSIHRKGFQYIWSIFLN
QQRVKLDVKRFRSILARVFQSF--------------------------------------------------
------------------------------------------------------------------------
------------------------------------------------------------------------
------------------------------------------------------------------------
-------------------------
>BSTR_23339_Commelinids-Y_GT61CW/1-380
IVCDFSQTRSDTCVMEGDIRVLPQFSTLLLVTDRQHDNPSPANSWKVRPYARKWEGAAVMQKIRELELKGPV
TPQESPQCDINHQVPAIIFSTGGFLGNAFHDFTDVLIPLFITSRQYNGEVQFHVTNYNWHWINKYQPILKRL
SRYEVINLEWQGQVHCYPKVHVGLISHKELGIDADKSPNGYSMDGFRELLRESFSLPRKSVSIGTTKKPRLM
IINRTGSRSFVNKDEVVKMARRVGYKVVLAGPEKMRSLARFARLVNSCDVMMGVHGAGLANMIFLPANATLI
QIVPWGGLGYASRHDFGIPAPDMGLSYLEYEIKEEESSLIYQYPREHPVFADPLSIHKQGWNELWSVFLHQQ
HVRLDVWRFHSVLQEALRSL----------------------------------------------------
------------------------------------------------------------------------
------------------------------------------------------------------------
------------------------------------------------------------------------
-------------------------
>PPQR_4533_Commelinids-C_GT61CW/1-379
SKIVCDFSQRRSDTCVMNGDVRVLSQISTIILAGNPQLDTSRQNLWKVRPYARKWEQPVMEKIKELTLKGHI
RPEESPKCSINHTVPAIVFSTGGFLGNFFHDFTDVLVPLFITSRQYNREVQFLVTNFNSRWIKKYQPILARL
SHYEIINLDREKRVHCFPKAHAGLLSHKEFGIYARKSPNGHSMTDFRELLRESFSLSRKSVSFGTKKPRLVI
LYRKGSRTFMNKKEVVSMARRLGYKVILAGPEETRNLPRFARTVNSCDVMMGIHGAGLANMIFLPDNATLLQ
IVPWGGLGYACRHDFGDPASDMGIKYLEYDIKEEESSLIYQYPRDHPVFTDPLSIHKQGWNALWSVFLNRQN
VNLDCRRFRGVLQEVLRSL-----------------------------------------------------
------------------------------------------------------------------------
------------------------------------------------------------------------
------------------------------------------------------------------------
-------------------------
>OCWZ_11144_Monocots_GT61CW/1-410
KDIGEKQPPLTAKENEEKNSTKEGLNPQSSITCDFSGPRSDTCYTHGDVRVLGNSYVILSASSSRLGSPNTT
WKIRPYARKWETSVMGYIKEISLESLENFKENAHCAVNHSVPAVVFSTGGFLGNFFHDFTDVLIPLFTTARQ
YHGEVQFLVTDFNAKWINKYRLIIQRLSRYEIINIDTDTRVHCFQNMNVGLQSDKVMGIDPSKSPNGYSMAD
FREFIRESLSLERRYTKMIAAQSRRKPRLLILLRKGSRSITNAKQVLQMARRSGYKVVTAGPEETRKLTKFA
RTVNSCDVMMGVHGAGLANMIFLPTNATLIQIIPWGGLKWACRHDFGEPAPDMGIRYIEYEIKEEESSLIEQ
YPRNHAVFTDPLSVQKQGWNALWSIFLNKQKVKIDVGRFRPVLLEALRSL----------------------
------------------------------------------------------------------------
------------------------------------------------------------------------
------------------------------------------------------------------------
-------------------------
>VVVV_9815_Monocots_GT61CW/1-410
LSTVSKKNQEPRNTIFGSPLEESKLICDFTEPRSDTCSAHGDVRVLGSSSSIILASPHELGTSNTNTSWKIR
PYARKWELTVMENIKELTLRPSNDHREHPHCTLSHKVPAVIFSTGGFLGNFFHDFTDVLIPLFITSRQYNRE
VQFLATDFNSHWINRYQLILKQLSRYDIINLDSDKRVHCFQHVHVGLMSHKVLGIDPAKSPNGYSMADFRDF
LRTCFSLKRRSVKSIEANSRKKPRLLILLLLRKGPRSLTNPKEVIAMARSLGYKVVAATPEKTRNLTQFARV
VNSCDVMMGVHGAGLANMIFLPANATLIQIVPWGGLTWACRHDFGEPAPDMAIRYLEYEIKEEESSLINQYP
KDHAVFRDPLSIHRQGWDALWSIFLNKQQVKLDVSRFRRVLLGVLQSLKV----------------------
------------------------------------------------------------------------
------------------------------------------------------------------------
------------------------------------------------------------------------
-------------------------
>YJUG_10027_Monocots_GT61CW/1-389
PVQQSKIECDLSEPRSDTCSMLGDIRILCNSSTIILASSSQPYTLLHNSTLKIRPYARKWELPIMEHIKELS
LEYSSVDPHHTPHCSVNHSIPAVIFSTGGFLGNFFHDFTDVLIPLFVTSFQFHGEVQLLVTDFNSRWIDKYQ
PILTRLSQYKIINMDVDKNVHCFPEVHIGLQSHKVLGIDPSKSPNGYSMADFRQFLRSCFSLQRESARKIPS
QSRRKPRFLVLLRKGSRSITNAKAVVRMARALGYKVITAGPEDTKDMARFAGVVNSCDVMMGVHGAGLANMV
FLPDNATLIQVIPWGGLTWACRHDYGEPAPDMGIKYLEYEIREEESSLIEEYPRDHAVFRDPAAIHRQGWNA
LWSIFLDKQKVKLDVGRLRGVLLEVLQSI-------------------------------------------
------------------------------------------------------------------------
------------------------------------------------------------------------
------------------------------------------------------------------------
-------------------------
>JVBR_48647_Monocots_GT61CW/1-378
SKMVCDTTEPRSDTCSLIGDIRVLTKSSTVAFLSSENSTNTTVRPYARKWEEPVMEQINEILITPSSAQQSP
PPCSVRHSVPAVIFSTGGFLGNLFHDFTDVLVPLFATSRHFQGEVQFLVTDFNSKWISKYQPILQKLSRHQI
INMDNEDQVYCFPEVHVGLLSHKVLGIDASKTPNGYSMIDFKKFLRDCFSLNRASTDVIAKASKRKPRLLMI
LRRGSRSLINARQVVSMARSVGYKVITAAPEDTRDMAKFARVVNSCDVMMGVHGAGLTNMVFLPTNASLIQV
VPWGGLKWACRHDFGEPAPDMGVNYVEYEIKEEESSLIREYPRDHAVFKDPMSIHKQGFNAVWSIFLDKQSV
KLDVGRFRDVLLQIYQSL------------------------------------------------------
------------------------------------------------------------------------
------------------------------------------------------------------------
------------------------------------------------------------------------
-------------------------
>GJPF_8563_Monocots_GT61CW/1-375
ECDLSSPRSDTCSLQGDIRVLPKSSTIILHSSSGNSTVKIRPYARKWEAAVMQKIKEITVTPFSDTMPLPIC
SVNHSIPAVIFSTGGFLGNLFHDFTDVLVPLFATSHQYKGEIQFIVTDFNNKWLQKYELILNKLSNYKVISM
DSDTNVHCYPKAHLGLLSHKVLGIDQSKTPNGSSMLDFMEFIRSCYGLNRKSTTVIPKGSRKKPRLLMILRK
GSRSLMNERKVIAMARSVGYKVVTAGPEETKDVVKFSKVVNSCDAMMGVHGAGLANMVFLPRNASLIQIVPW
GGLKWACWSDFGEPAGDMGLNYVEYEIKEEESSLIEEYPRDHAVFTDPLSIHRQGWNMLWSVFLDKQKVKLD
VGRFRGVLLGIYQTL---------------------------------------------------------
------------------------------------------------------------------------
------------------------------------------------------------------------
------------------------------------------------------------------------
-------------------------
>KBXS_13120_Monocots_GT61CW/1-378
SKLECDLSSPRSDTCSLQGDIRVLPKSSTIILHSSSGNSTVKIRPYARKWEATVMQKIKEITVTPFSDTTPL
PICSVNHSIPAVIFSTGGFLGNLFHDFTDVLVPLFATSHQYNGEVQFIVTDFNNKWLQKYELILNKLSNYKV
ISMDSDTNVHCYPKAHLGLLSHKVLGIDQSKTPNGSSMLDFTEFIRSCYGLNRKSTTGIPKGSRKKPRLLMI
LRKGSRSLMNEKKVIAMARSVGYKVVTAGPEETKDIVKFSRVVNSCDAMMGVHGAGLANMVFLPRNASLIQI
VPWGGLKWACWSDFGEPAGDMGLNYVEYEIKEEESSLIEAYPRDHAVFTDPMSIHRQGWNMLWSVFLDKQKV
KLDVGRFRGVLLGIYKTL------------------------------------------------------
------------------------------------------------------------------------
------------------------------------------------------------------------
------------------------------------------------------------------------
-------------------------
>BLAJ_15047_Monocots_GT61CW/1-372
GDIRILIKSSTIILNSLPQSPLVSENSTTRKLRPYARKWESSVMQNIKEITVTPSLQLDKQLVPPCSVNHTV
PAVIFSTGGFLGNFFHDFTDVLVPLFATSRPRHFQGEVQFLTTDFNSKWINKYKPILKYLSNYEIINMESEH
EQVHCFPEAHVGLLSHKVLGIDSSRIPNNYTMIDFKRFLRSSLSLNKDSTQVIPKKSRKKPRLLMILRQGSR
SIINAKAVISMARSIGFKVITAGPEDTKDLAKFAQIVNSCDAMMGVHGAGLANMVFLPINASLIQIIPWGGL
KWACWHDFGEPAVDMGVKYVEYEIKEEESSLIQEYPRDHAVFKDPESIQRQGWNMLWSIFLNKQKVKLDVGR
FRMVLLEIYRSL------------------------------------------------------------
------------------------------------------------------------------------
------------------------------------------------------------------------
------------------------------------------------------------------------
-------------------------
>JHUL_5727_Monocots_GT61CW/1-388
SKLVCDFSGPRSDTCALLGDIRILTKSSTIILNSLPQSPLVSENSTTRKLRPYARKWESSVMQNIKEITITP
SLHLDKQLVPPCSVNHTVPAVIFSTGGFLGNFFHDFTDVLVPLFATSRHFQGEVQFLTTDFNSKWINKYKPI
LKYLSNYQIINMESEHEQVHCFPEAHVGLLSHKVLGIDSSRIPNNYTMIDFKRFLRSSLSLNKDSTQVIPKK
SRKKPRLLMILRQGSRSIINAKAVISMARSIGFKVITAGPEDTKDLAKFAQIVNSCDAMMGVHGAGLANMVF
LPINASLIQIIPWGGLKWACWHDFGEPAVDMGVKYVEYEIKEEESSLIQEYPRDHAVFKDPESIQRQGWNML
WSIFLNKQNVKLDVGRFRMVLLEIYRSL--------------------------------------------
------------------------------------------------------------------------
------------------------------------------------------------------------
------------------------------------------------------------------------
-------------------------
>XEUV_16333_Monocots_GT61CW/1-406
NKQNEMPHFATEQPENYHSIEGKNILQESKLACDFSEPRSDTCSMQGDIRILPKSSTIILASSSKNSTSKIR
PYARKWEPPVMHQINEITITPLSDPKLAPLCSTNHSIPAVIFSTGGFLGNFFHDFTDVLVPLFVTSRRFRGE
VQFLVTDFNSKWIKKYEPILKKLSNYEILNMESDTKIHCYPEVHLGLLSQKVLGIDSSKTPNGYSMSDFKQF
LRSCYSLKRTSTTVISKRSRKKPRLLMILRKGSRSLTNAREVLAMARSIGYRVITAVPDDMRDTAKFARVVN
SCDVMIGVHGAGLANMVFLPTNASLIQIVPWGGLTWACRHDFGEPAPDMGLNYVEYEIKEEESSLIEEYPRD
HAVFKDPLSIHRQGWNQLWSIFLDKQKVKLDVRRVRGVLLEIYQTL--------------------------
------------------------------------------------------------------------
------------------------------------------------------------------------
------------------------------------------------------------------------
-------------------------
>DMIN_117085_Monocots_GT61CW/1-378
SKLACDFSESRSDTCSMLGDIRILPKSSTLILASSSQNSTFKIRPYARKWESPVMQQINEITVTPLLDPKLA
PVCSTNHSVPAVIFSTGGFLGNLFHDFTDVLVPLFVTSRHFQGEVQFLVTDFNVKWIKKYDPILRKLTNYEI
INIESDTNTHCYPKAHLGLLSHRVLGIDPSKTPNGYSMTDFKQFIRSCYSLKTTSTKVKSKSSRKKPRLLMI
LRKGSRSLINAREVLAMARSIGYRVITAGPDDTRDTAKFARVVNSCDVMMGVHGAGLANMVFLPTNASLIQI
VPWGGLKWACWHDFGEPAPDMGLNYVEYEIKEEESSLIDEYPRDHAVFNDPMSIHRQGWNQLWSIFLDKQKV
KLDVGRFRGVLLEIYRTL------------------------------------------------------
------------------------------------------------------------------------
------------------------------------------------------------------------
------------------------------------------------------------------------
-------------------------
>LDME_16261_Monocots_GT61CW/1-378
SKLACDFSGSRSDTCSMQGDIRILPKSSTIILASSFESSTSKIRPYARKWESPVMQQINEITITPLLDPKLA
PVCSTNHSVPAVIFSTGGFLGNLFHDFTDVLVPLFVTSRHFQGEVQFLVTDFNTKWIKKYEPILKKLSNYEI
IDMESDTKTHCYPKAHLGLLSHRVLGIDPSKTPNGYSMTDFKQFIRSCYSLKTSSTKVISKRSRKKPRLLMI
LRKGSRSLTNAREFQTMARSIGYRVITAGPDDTRDTAKFARIVNSCDVMVGVHGAGLANMVFLPTNASLIQI
VPWGGLKWACWHDFGEPAPDMGLNYVEYEIKEEESSLIEEYPRDHAVFKDPMSIHRQGWNQLWSIFLDKQKV
KLDVGRFRGVLLEIYQTL------------------------------------------------------
------------------------------------------------------------------------
------------------------------------------------------------------------
------------------------------------------------------------------------
-------------------------
>KOFB_12400_Monocots_GT61CW/1-385
SSELVCNLSEPRSDTCTLLGDIRVLPKSRTIILVSPPGSLSSSINATVKIKPYARKWEPPVMQTIKEVSIST
LSDSENAASCSVKHIVPAIIFSTGGFLGNFFHDFTDVLIPLFATSYQFHGEVQFLVTDFNSKWINKYQPVLK
RLSRYEIINMDTEAQAHCFPKAQVGLLSHKVLGIDPSKTPNSYSMIDFKRFLRSCFNLNKEHATATPKKSKK
KPRLLMILRKGSRSLMNARDVMTMARSVGFKVITAGPEETRDLARFARIVNSCDVMMGVHGAGLANMVFLPT
NASLVQIIPWGGLKWACWHDFGEPAPDMGLNYIEYEIKEEESSLIQEYPRDHAVFKDPMSIHRQGWNQLWSI
FLNKQKVKLDVSRFRGLLSEIYQSL-----------------------------------------------
------------------------------------------------------------------------
------------------------------------------------------------------------
------------------------------------------------------------------------
-------------------------
>KOFB_12401_Monocots_GT61CW/1-388
PQESSELVCNLLEPRSDTCTLLGDIRVLPKSRTIILVSPPGSLSSSINATVKIKPYARKWEPPVMQTIKEVS
ISTLSDSENAASCSVKHIVPAIIFSTGGFLGNFFHDFTDVLIPLFATSYQFHGEVQFLVTDFNSKWINKYQP
VLKRLSRYEIINMDTEAQAHCFPKAQVGLLSHKVLGIDPSKTPNSYSMIDFKRFLRSCFNLNKEHATVIPKK
SKKKPRLLMILRKGSRSLMNARDVMTMARSVGFKVITAGPEETRDLARFARIVNSCDVMMGVHGAGLANMVF
LPTNASLVQIIPWGGLKWACWHDFGEPAPDMGLNYIEYEIKEEESSLIQEYPRDHAVFKDPMSIHRQGWNQL
WSIFLNKQKVKLDVSRFRGLLSEIYQSL--------------------------------------------
------------------------------------------------------------------------
------------------------------------------------------------------------
------------------------------------------------------------------------
-------------------------
>MVRF_549_Monocots_GT61CW/1-388
IVESKLECEFSEPRSDTCTMLGDIRVVIGKNSTTIMFVSSTAPTNSTKIKIRPYARKWEAPVMDLIEEVSVM
PVSEPGGHAPTCSLQHSVPAVVFSTGGFVGNLFHDFTDVLVPLFATARQFGGEVQFLVTDFNPKWIAKYKPV
LDRLSRYQIINTDGMLAQVRCFPRAQLGLLSHKVLGMDPSKTPNGYSIRDFRQILRSSFNLNRESTNKIRKS
SRKRPRLLIILRRGSRSLTNAKQVVSMARSVGFKVVTAGPEDTMDLAKFAKTVNSADVMVGVHGAGLANMVF
LPTNATLVQIVPWGELRWACWHDFGEPAADMGLRYVQYEIKEEESSLIEEYPRDHAVFKDPMSIHRQGWNQL
WFIFLNKQKVKLDVDRFRGVLLEIYQSI--------------------------------------------
------------------------------------------------------------------------
------------------------------------------------------------------------
------------------------------------------------------------------------
-------------------------
>IXEM_70144_Monocots_GT61CW/1-384
SKLACDFTEPRSDTCTMQGDIRILPMSSTIILPSPSQPFPSSDDSTIKIRPYARKWESPVMQTIREVSISPS
PDSSRAPACSVKHNVPAVIFSTGGFLGNFFHDFTDVLVPLFVTSRQFQGEVQLLVTDFNMNWISKYRPILKQ
LSRYEIINMNTEAQVHCFPEAHLGLLSHKVLGIDPSKTPNGYSMTDFKQFLRSCFNLNKEFTNVIPRKSRKK
PRLLMILRRGSRSLMNANEVVAMAKSVGFKVITAGPKETRDLAQFARIVNSCDVMMGVHGAGLANMVFLPMN
ASLIQIIPWGKLKWACSHDFGEPAPDMGLHYVEYEIKEEESSLIQEYPRDHAVFRDPESIHRQGFNQLWSIF
LNKQKVKLDVSRFRGVLLEIYQSL------------------------------------------------
------------------------------------------------------------------------
------------------------------------------------------------------------
------------------------------------------------------------------------
-------------------------
>KXSK_4710_Monocots_GT61CW/1-379
AQESKLVCDLSGPRSDTCSLFGDIRVLSKSSTIILASHSQSPPSSANSTVKIRPYARKWEPPVMQLIKEVTI
SPPCSVWHAVPAVVFSTGGFLGNFFHDFTDVLVPLFATSRQFHGEVQFLVTDFNSNWINKYQPILRELSRYE
IINMDTAAQVHCFPRTQVGLISHKVLGMDPSKTPNGYSMIDFKQFLRSSFNLNKKASKVIPRQSRKKPRLLM
VLRKGSRSLTNAREVVAMARSIGFKVVTAGPEDTRNLARFARVVNSVDVMVGVHGAGLANMVFLPANASLVQ
IIPWGGLKWACWHDFGEPAPDMGVKYVEYEIREEESSLIKEYPRDHAVFKDPVSVHRQGWNQLWSIFLDKQK
VKLDVGRFRGVLLEIYQSL-----------------------------------------------------
------------------------------------------------------------------------
------------------------------------------------------------------------
------------------------------------------------------------------------
-------------------------
>KXSK_4712_Monocots_GT61CW/1-379
AQESKLVCDLSGPRSDTCSLFGDIRVLSKSSTIILASHSQSPPSSANSTVKIRPYARKWEPPVMQLIKEVTI
SPPCSVWHAVPAVVFSTGGFLGNFFHDFTDVLVPLFATSRQFHGEVQFLVTDFNSNWINKYQPILRELSRYE
IINMDTAAQVHCFPRTQVGLISHKVLGMDPSKTPNGYSMIDFKQFLRSSFNLNKKASKVIPRQSRKKPRLLM
VLRKGSRSLTNAREVVAMARSIGFKVVTAGPEDTRNLARFARVVNSVDVMVGVHGAGLANMVFLPANASLVQ
IIPWGGLKWACWHDFGEPAPDMGVKYVEYEIREEESSLIKEYPRDHAVFRDPVSIHRQGWDQLWSIFLDKQK
VKLDVRRFKGVLLEIYESL-----------------------------------------------------
------------------------------------------------------------------------
------------------------------------------------------------------------
------------------------------------------------------------------------
-------------------------
>SART_15217_Monocots_GT61CW/1-387
AQESKLVCDFSEPRSDTCSMLGDIRVVSKSSTIILASPTQSLLPWENSTMKIRPYARKWETPVMQQIKEVSV
MRSPDSEHAPPCSVNHAVPAVVFSTGGFLGNFFHDFTDVLVPLFVTSRQFQGEVQFLATDFNSIWIDKYQPI
LKPLSRYEIINMDTNDQVHCFPKAQVGLLSHKVLGIDASKTPNGYSMSDFKQFLRTTFSLNQGSTTKTSKRS
RKKPRLLIILRKGSRSLTNPKEVVAMARSIGYRVITAGPEDTKDLAKFARIVNSCDVMVGVHGAGLANMVFL
PANASLIQIIPWGGLKWACWHDFGEPASDMGLNYVEYEIKEEESSLIEEYPRDHAVFKDPLSIHRQGWNALW
SIFLDKQKVKLDVGRFRTVLLEIYQSL---------------------------------------------
------------------------------------------------------------------------
------------------------------------------------------------------------
------------------------------------------------------------------------
-------------------------
>ONBE_53756_Monocots_GT61CW/1-404
ESVIGTENMKQDENKMTGGNNAPQESKLVCDFSGRRSDTCTLVGDIRVVSKSSTIILASPSSENSTMKIRPY
ARKWESPVMQRIKEMSISPSSDSEQAPFCTVKHTVPAVIFSTGGFLGNFFHDFTDVLVPLFATSRQFQGEVQ
FLVTDFNSNWISKYQPILKQLSRHKIIDMDRETQVHCFPKAQVGLLSHRVLGMDPSKTPNGYSMIDFKKFLR
SCFSLNKGSTKQIPKKSRKKPRLLMILRRGSRSLANAKEVVAMARSIGYKVLTAGPEETRDLAKFARIVNSA
DVMMGVHGAGLANMVFLPTNASLIQIIPLGGLKWACWHDFGEPAPDMGLNYVEYEIKEEESSLIEEYPRDHA
VFKDPMSIHRQGWNMIWSIFLDKQKVKLDVRRFRGVLQEIYQSL----------------------------
------------------------------------------------------------------------
------------------------------------------------------------------------
------------------------------------------------------------------------
-------------------------
>RCUX_23456_Monocots_GT61CW/1-383
AQESKLECDFSGTRSDTCTMLGDIRVLTKNSTIIISSSLSTNSTTMTKIRPYARKWESLVMEHIKEVSITPL
SESGHVPSCSVQHSVPAVIFSTGGFLGNFFHDFTDVLVPLFATSRQFQGEVQFLVTDYNSKWIAKYKPILKQ
LSRYEIDMDREVQVHCFPKAKLGLLSHKVLGMDPSKTPNGYSMLDFKQFLRSCFNLNKDSTKQIPKKSRKKP
RLLIILRRGSRSLKNTKEVVAMGRSVGFKIVTTGPEDTRDLAKFAKTVNAADVMVGVHGAGLANMVFLPTNA
SLVQIIPWGGLKWACWHDFGEPAPDMGLNYMEYEIKEEESSLIEEYPRDHAVFKDPMSIHRQGWNQLWSIFL
DKQKVKLDVDRFRGVLLEIYQSL-------------------------------------------------
------------------------------------------------------------------------
------------------------------------------------------------------------
------------------------------------------------------------------------
-------------------------
>XFJG_8925_Monocots_GT61CW/1-383
SKLECDFSGTRSDTCTMLGDIRVLTKNTTIIISSSLSTDSTTMTKIRPYARKWESPVMEHIKEVSITPLSES
GDVPSCSVQHSVPAVIFSTGGFLGNFFHDFTDVLVPLFATSRQFQGEVQFLVTDYNSKWIAKYKLILKQLSS
YEIINMDREAQVHCFPKAKLGLLSHKVLGMDPSKTPNGYSMLDFKQFLRSCFNLNKDSTKQIPKKSRKKPRL
LIILRRGSRSLTNAKEVVAMGRSVGFKIVTAGPEDTKDLAKFAKAVAVNAADVMVGVHGAGLANMVFLPTKA
NLVQIIPWGGLKWASWHDFGEPAPDMGLNYVEYEIKEEESSLIEEYPRDHAVFKDPMSIHRQGWNQLWSIFL
DKQKVKVDVGRFRRVLLEIYQSL-------------------------------------------------
------------------------------------------------------------------------
------------------------------------------------------------------------
------------------------------------------------------------------------
-------------------------
>HOKG_114693_Monocots_GT61CW/1-380
NKLECDISGTRSDTCTMLGDIRVISKNSTIIISSPLSTNSTTTKIRPYARKWESPVMEHIKEVSITPLSESG
HVPTCSVQHSVPAVIFSTGGFLGNFFHDFTDVLVPLFATSRQFQGEVQFLITDFNSKWIAKYKPILKQLSRY
QIIDMDSEAQVHCFPKVQLGLLSHKVLGMDPSKTPNGYSMIDFKQFLRSCFNLNKGSTNQIPKKSRKKPRLL
IILRRGSRSLTNAKEVVAMGRSVGFKVVTAGPEDTKHLAKFAKTVNSADVMVGVHGAGLANMVFLPTNASLV
QIIPWGGLKWACWHDFGEPAPDMGLNYVEYEIKEEESSLIEEYPRDHAVFKDPMSVHRQGWNQLWSIFLDKQ
KVKLDVGRFRDVLLEIYQSL----------------------------------------------------
------------------------------------------------------------------------
------------------------------------------------------------------------
------------------------------------------------------------------------
-------------------------
>RQZP_31560_Monocots_GT61CW/1-380
NKLECDISGTRSDTCTMLGDIRVISKNSTIIISSPLSTNSTTTKIRPYARKWESPVMEHIKEVSITPLSESG
HVPTCSVQHSVPAVIFSTGGFLGNFFHDFTDVLVPLFATSRQFQGEVQFLVTDFNSKWIAKYKPILKQLSRY
QIIDMDSEAQVHCFPKVQLGLLSHKVLGMDPSKTPNGYSMLDFKQFLRSCFNLNKGSTNQIPKKSRKKPRLL
IILRRRSRSLTNAKEVVAMGRSVGFKVVTAGPEDTKDLAKFAKTVNSADVMVGVHGAGLANMVFLPTNASLV
QIIPWGGLKWACWHDFGEPAPDMGLNYVEYEIKEEESSLIEEYPRDHAVFKDPMSVHRQGWNQLWSIFLDKQ
KVKLDVGRFRDVLLEIYQSL----------------------------------------------------
------------------------------------------------------------------------
------------------------------------------------------------------------
------------------------------------------------------------------------
-------------------------
>LSJW_16263_Monocots_GT61CW/1-380
SKLECDLSGTRSDTCTVLGDIRVLSKNSTIFIYSPLSTNSTTTTTKIRPYARKWESPVMEHIKEVSITPLSE
SGHVPTCSVQHPVPAVIFSTGGFLGNFFHDFTDVLVPLFATSRQFQGEVQFLITDYNAKWIAKYKPILKQLS
RYEIIDMDSEAQVHCYPKAQLGLLSHRVLGMDPSKTPNGYSMLDFKQFLRSCFNLRKGTTSQIPKKSRKKPR
LLLRRGSRSLTNAKEVVAMGRSVGFKVVTAGPEDTKDLAKFAKTVNSADVMVGVHGAGLANMVFLPTNASLV
QIIPWGGLKWACRHDFGEPAADMGLNYVEYEIKEEESSLIEEYPRDHAVFKDPMSVHRQGWNLLWSIFLDKQ
KVKLDVGRFRDVLLQIYQSL----------------------------------------------------
------------------------------------------------------------------------
------------------------------------------------------------------------
------------------------------------------------------------------------
-------------------------
>CIEA_53373_Commelinids-U_GT61CW/1-407
SEANSSLTLNELEKSGENNTETPKSSLTCDYSNRRFDICSLEGDVRVLGTGSSVLLISPTSNPPLNTTSYKI
RPFTRKWEDVTMSRVRELRLQQSDSETSPACDVTHDVPVVIFDMGGFPFNLFHAYTDLLMPLFVGSYQYNGK
VQFAASSYNLRWVQLYLPLLTSLSHYPILNLDSETLVHCFPSAQVGIKSHGPLAIDPNMSTNGYTMQDFRQF
VRTSISLQRAQVEIIDKNSGKRPRLCILLRKGTRAFINENEIIGMAEEMGFEVVPTDTETTKLFPKIAQIIN
SCDVLMGLHGAGMANMLYLPNNGTLIQILPWGNLRDIGWGDYGAPTKDMGVKYVEYEIKVEESTLLEKYPRD
DVVFTNPQEIHKHGWNAMYNVYLVEQNVKLDVDRFRGVLLEIFKSLT-------------------------
------------------------------------------------------------------------
------------------------------------------------------------------------
------------------------------------------------------------------------
-------------------------
>CIEA_54583_Commelinids-U_GT61CW/1-387
NSIQNQKINKLVCDFTHPRADTCQMEGDVRILGTHSTVFLVSNSIAQNENTEAKVRPYARKWEKPTMQMITE
VNIKRALNNQAPPCTVRHDVPVVVFSTGGFVGNVFHDYTDILIPLFLAANQYNGNVQFAVTDMSWWWIFKYL
PIIRTLTPHPILNLDQDQNVHCFPSAQIGLKSHKPLGVDPTQSPNGYTMQDFRAFLRKSFPLKRSNVKKIDL
KSGRKPRLLILLRRGTRAIMNEKQLVSMAKKVGFKVVTADPDKTREFPKFAHVVNSCDVMLGVHGAGLANML
YLPTNATVIQILPWGDLGFVGRHDYGLPLPDMGLKYVEYEIEKDESTLIHRYPKDHAVFTNPQEIHNQGWDT
MYRIFLTEQNVVINVNRFKKVLIDVFK---------------------------------------------
------------------------------------------------------------------------
------------------------------------------------------------------------
------------------------------------------------------------------------
-------------------------
>WBIB_16203_Commelinids-X_GT61CW/1-378
SKLECDFTHPRADTCLMEGDVRVLGTHSTIFLVSPNVKDTTESKVRPYSRKWEAPTMQMIREVNVKQALPDQ
APPCTVHHDVPLVVFSTGGFVGNVYHDYTDILIPLFLAANEYAGKVQFAVTDMSWWWIFKYLPIIKTLSPYP
ILNLDQDRNVHCFPSAKIGLKSHKPLGLDPAQSPNGYTMQDFRAFLRKSFSLKRSTTSIVNLKSGRRPRLLI
LLRRGTRAIVNEKALSTMAKKIGFRVVTADPDKTREFPKFAHVVNSCDVMLGVHGAGLANMLYLPTNATVIQ
ILPWGNLGFVGRHDYGLPLPDMGLRYVEHEIKEDESTLIYKYPRDHEVFTNPQAIHDQGWDTMYRIFLTEQN
IMLNLDRFKGVLIDVFKS------------------------------------------------------
------------------------------------------------------------------------
------------------------------------------------------------------------
------------------------------------------------------------------------
-------------------------
>PWSG_1153_Commelinids-X_GT61CW/1-380
PKSKLECDFTHPRADTCTMEGDVRVLGTYSTVFLVSSTVQDTTESKVRPYARKWEKPTMELIREVNVKRALP
DQAPPCTVHHDVPVVVFSTGGFVGNVFHDYTDILIPLFLAANQYAGKVQLAVTDMSWWWIFKYLPMIKTLSP
YPILNLEQDQNVHCFPSAQVGLKSHKPLGIDPSQSPNGYTMQDFRAFIRKSFSLKRSSTRIIDLKSGTRPRL
LILLRRGTRAIVNEKKLVAMAKKIGFRVVTADPDKTREFPKFAHVVNSCDVMLGVHGAGLANMLYLPTNATV
IQILPWGNLGFVGRHDYGLPLPDMGLRYVEHEIKADESTLIYKYPRDHAVFTNPQAIHDQGWNTMYRIFLNE
QNIMLNVDRFKGVLIDVFKS----------------------------------------------------
------------------------------------------------------------------------
------------------------------------------------------------------------
------------------------------------------------------------------------
-------------------------
>XPAF_12295_Commelinids-X_GT61CW/1-378
SKLVCDFTHPRADTCLLEGDVRVLGTYSTVFLVSPSAQDTTESKLRPYARKWEEPTMQQIREVNVKQALPDQ
APPCTVHHDVPVVVFSTGGFVGNVFHDYTDILIPLFLAANQYAGKVQFAVTDMSWWWIFKYLPMIKTLSPYP
VLNLDQDHNVHCFPSGQVGLKSHKPLGIDPAQSPNGYTMQDFRAFIRKSFSLKRSSTRIIDLKSGRKPRLLI
LLRRGTRTIVNEKALVSMAKKIGFRVVTADPDKTREFPTFAHVVNSCDVLLGVHGAGLANMLYLPTNATVIQ
VLPWGDLGFVGRHDYGLPLPDMGLRYVEHEIKEDESTLIYRYPRDHVVFTNPQEIHNQGWNTMYRIYLTEQN
IVLNVDRFKGVLIDVFKS------------------------------------------------------
------------------------------------------------------------------------
------------------------------------------------------------------------
------------------------------------------------------------------------
-------------------------
>LOC_Os06g49300.1|12006.m09454/1-465
MKAAVRSKKSKGSFCHPPLLLLIVAIQFLVIYSPTLDQYMVMLTTGKPGFPSMLIDGRRSFKQVDEFIPEPH
LRCDFRDNRSDVCEMEGAIRILGRTSEVFLVAPSLASISGGGGGVNATGVDANATRWKIQPYTRKGESRVMP
GITEVTVRLVTADEAPPCDEWHDVPAIVYSNGGYCGNYYHDFNDNIIPLFITSRHLAGEVQLLVTQKQRWWF
GKYREIVEGLTKYEPVDLDAEQRVRCYRRATVGLHSHKDLSIDPRRAPNNYSMVDFKRFLMWRYALPREHAI
RMEEEDKSKKPRLLVINRRSRRRFVNLDEIVAAAEGVGFEVAAAELDAHIPAAASAVNSYDAMVAVHGSGLT
NLVFLPMNAVVIQVVPLGRMEGLAMDEYGVPPRDMNMRYLQYNITAEESTLSEVYPRAHPVFLDPLPIHKQS
WSLVKDIYLGQQDVRLDVRRFRPVLLKALHLLR---------------------------------------
------------------------------------------------------------------------
------------------------------------------------------------------------
-------------------------
>LOC_Os01g02910.1|12001.m06930/1-603
MKAAARERKPRHSNGRAAAAAAKNLSKVEPGRHLAVVRLFPACLLALLICLCVVKFFSSLSSQSQRIGTRSR
MVSSWEGSASTNVPRIPVAPLIMGRVDEDISTRSPELGVVIVFVLAVSRVVTFLVETCKGLGFCHWKPLSYP
MLILKGKQGSVFKNENFKNGTDSENKSRSERQVAISTENDPPPGKEESLTKSPQTAVSESEVPKPKSKISCD
DKSKDEGFPYARPIVCHLSGDVRVSPATSSVTLTMPLQQGEAAARRIRPYARRDDFLLPLVREVAITSAASE
GDAPSCNVSHGVPAVIFSIGGYTGNFFHDMADVLVPLYLTTFHFKGKVQLFVANYKQWWIQKYKPVLRRLSH
RAVVDFDSDGDVHCFDHVIVGLVRDRDLILGQHPTRNPKGYTMVDFTRFLRHAYGLRRDKPMVLGETSGKKP
RMLIISRRRTRKLLNLRQVAAMARELGFEVVVSEAGVGGGSGGVKRFASAVNSCDVLVGVHGAGLTNQAFLP
RGGVVVQIVPWGRMEWMATNFYGAPAAAMELRYVEYHVAAEESSLARRYPREHAVFRDPMAIHGQGWKALAD
IVMTQDVKLNLRRFRPTLLRVLDLLQD---------------------------------------------
-------------------------
>WXNT_53603_Commelinids-Y_GT61CW/1-381
DDKSKDDGYPYARPIVCQMTGDVRVSPGSSSITLTMPLQQGDEERRIRPYARQDDSLLPRVREVIVKAAASE
SEAPHCNVNHDVPAVIFSIGGYTGNFFHDMSDVLIPLYLTSFKFKGKVQFFITNYKQWWLQKYKPMLRRLSH
YNIIDFDSNKDIHCFQYVILGLVRDRDLIIRPHPTRNPKGYSMVDFTRFLRHSYGLRRDRPIVLGKQPGKKP
RMLVISRRGMRKLVNLHQVAAMSRELGFDVIVSEAGGNVKRFASIVNSCDVLLAVHGAGLTNQVFLPTKAIV
VQIVPWGKMDWMATNFYGQPARDMNLRYLEYYITEEESSLAQTYPRDHTVFKDPMAIHGQGWEALADIIMTQ
DVRLNLRRFRPTLLHALDLLQ---------------------------------------------------
------------------------------------------------------------------------
------------------------------------------------------------------------
------------------------------------------------------------------------
-------------------------
>YPIC_28763_Commelinids-Z_GT61CW/1-363
SGDVRVSPESSSVALIAPMQQGEEGRRVTPYSRKDESLIPLVREVVIRAVASENEAPKCSISHDVPAVIFSV
GGYTGNFFHDMSDVLIPLYLTSFQYKRRVKFFITNYKQWWVQKYKPVLRRLSHHDIVDFDSNKDVHCFQHVI
LGLTRDRDLILRPHPTRNPKGYSMLDFTRFLRHSYGLKRDRPLVLGEQPGKKPRMLIISRRGTRKLLNLRQV
AATSRALGFEVVVSEARGNLKRFATMVNSCDVLLAVHGAGLTNQVFLPPQAVVVQIVPWGKMDWMATNFYGQ
PARGMNLRYLEYYVSEQESSLAQRYPRDHLVFKDPMAIHGQGWNALADIFMAQDVKLNIRRFRPTLLQVLDL
LQV---------------------------------------------------------------------
------------------------------------------------------------------------
------------------------------------------------------------------------
------------------------------------------------------------------------
-------------------------
>VQYB_67359_Commelinids-Z_GT61CW/1-462
PIAPIPARFGADPVRSLPELETEVKNSNAENRTDLDNKSIIEGKTISSAKSGFPPKNSFTNFRQSVTNIEVP
KAKSNIYCDDKSKDEGFPYARPIICQMYGDVRVSPGSSSIALTMPMQQGIERRRVRPYARRDDSLQHLVTEV
DIRAAASDNDAPKCSISHDVPAVIFSIGGYTGNFFHDMSDVLIPLYLTSFRFKGRVKFFIANYKQWWIQKYK
PMLRRLSHYEIIDFDSNNDVHCFEQVILGLVRDRDLILRPHPTRNPKGYSMLDFTRFLRHSYGLKRARSLVL
GEEPGKNPRMLIISRRGTRKLLNLRQVAAISRALGFDVTISEARGNLKRFATMVNSCDVLLAVHGAGLTNQI
FLPAQAVVIQIVPWGKMDWMATNFYGEPARGMNLRYLEYHISEHESSLAQRYSKDHLVFRDPMAIHGQGWNA
LADIFMTQDVKLNLRRFRPTLLHALDLLQL------------------------------------------
------------------------------------------------------------------------
------------------------------------------------------------------------
-------------------------
>NNOK_66360_Commelinids-Z_GT61CW/1-376
DIKVPKPKSKIYCDDKSKDEGFPYARPIICQMSGDVRVSPGSSSIALTMPMQQGIERRRVRPYARRDDSLPP
LVTEVDIRAAASENDAPKCSISHDVPAVIFSIGGYTGNFFHDMSDVLIPLYLTSFRFKGRVKFFIANYKHWW
IQKYKPMLRRLSHYEIIDFDSNNDVHCFEQVILGLMRDRDLILRPHPTRNPKGYSMLDFTRFLRHSYGLKRA
RSLVLGEEPGKKPRMLIISRRGTRKLLNLRQVAAISRALGFDVTISEARGNLKRFATMVNSCDVLLAVHGAG
LTNQIFLPAQAVVIQIVPWGKMDWMATNFYGEPARGMNLRYLEYHISEQESSLAQWYPRDHLVFRDPMAIHG
QGWNALADIFMTQDVK--------------------------------------------------------
------------------------------------------------------------------------
------------------------------------------------------------------------
------------------------------------------------------------------------
-------------------------
>XUAB_15836_Commelinids-Z_GT61CW/1-502
NGVFLDEENLVTSDAAEGVGALSSLQQARAFVDGHGSSASGPVRPIPARFGADPLRSSPKLDTEVKNSNAEN
RTELDNKSGIEGKTISSAKSGFQEENNSFTNFRQSDIEVPKPKSKIYCDDKSKDEGFPYARPIICEMYGDVR
VSPGSSSIALTMPMQQGIERRRVRPYARRDDSLQHLVTEVDIRAAASDNDAPKCSISHDVPAVIFSIGGYTG
NFFHDMSDVLIPLYLTSFRFKGRVKFFIANYKQWWIQKYKPMLRRLSHYEIIDFDSNNDVHCFEQVILGLVR
DRDLILRPHPTRNPKGYSMLDFTRFLRHSYGLKRARSLVLGEEPGKKPRMLIISRRGTRKLLNLRQVAAISK
ALGFDVTISEARGNLKRFATMVNSCDVLLAVHGAGLTNQIFLPAQAVVIQIVPWGKMDWMATNFYGEPARGM
NLRYLEYHISEQESSLAQRYPKDHLVFKDPMAIHGQGWNALADIFMTQDVKLNLRRFRPTLLQALDLLQL--
------------------------------------------------------------------------
------------------------------------------------------------------------
-------------------------
>BRUD_6064_Commelinids-B_GT61CW/1-526
MSSTAYARVPKTSGERKSRYDGKLVKNLSKIEPKKLGLGLVAGCCFVLLTYISLAKLFTIYSPVFASSTITL
SETLIVPKNDTTSNLESRVETKVNSEEEETITDLAERNDFVKMEEISSNELEKKDIPQLDEKLENKLTCDEN
SVDEGFPYARPVVCEMTGEVRISPKTSSVFFVEPKSPGDGQPERRVRPYARKDNFLLPGVHEVVLKTVPAGA
AEAPVCAVNYNVPAVIFSVAGYTGNFFHDMADVLIPLFLTSSHFKGEVQYFVTNYKPWWIQKYSPVLKKLSN
YEVINFDSDDRVHCFPHAFLGLIRDRDLIIYPHATRNPRNYSMVDFTRFLRGAYGLPRDSPVALGLQPAKKP
RMLIISRTGTRKLLNLNEVIAVSEELGFEVVVSEAGGDVAQFAKLVNSADAMLAVHGAGITNQIFLPTQAVM
IQIVPWGKMDWMATNFYGQPARDMKLRYVEYYIEKEESTLIEKYPKDHLLFTNPLAVHGQGWTAIADTIMKQ
DVKINLWRFKPSLLEALNLLQE--------------------------------------------------
------------------------------------------------------------------------
-------------------------
>PPQR_55271_Commelinids-C_GT61CW/1-526
MSSTAYARVPKTSGERKSRYDGKLVKNLSKIEPKKLGLGLVAGCCFVLLTYISLAKLFTIYSPVFASSTITL
SETLIVPKNDTTSNPESRVETKVNSEEEETITDLAERNDFVKMEEISANELEKKDIPQLDEKLENKLTCDEN
SVDEGFPYARPVVCEMTGEVRISPKASSVFFVDPKSPGDGQPERRVRPYARKDNFLLPGVHEVVLKTVPPGA
AEAPVCAVNYNVPAVIFSVAGYTGNFFHDMADVLIPLFLTSSHFKGEVQYFVTNYKPWWIQKYSPVLKKLSN
YEVINFDSDDRVHCFPHAFLGLIRDRDLIIYPHATRNPRNYSMVDFTRFLRGAYGLPKDSPVALGLQPAKKP
RMLIISRTGTRKLLNLNEVIAVSEELGFEVVVSEAGGDVAQFAKLVNSADAMLAVHGAGITNQIFLPTQAVM
IQIVPWGKMDWMATNFYGQPARDMKLRYVEYYIEKEESTLIEKYPKDHLLFTNPLAVHGQGWTAIADTIMKQ
DVKINLWRFKPSLLEALNLLQE--------------------------------------------------
------------------------------------------------------------------------
-------------------------
>BSTR_24871_Commelinids-Y_GT61CW/1-556
MSTTAYSRQLKPGGSSERSQQPRIMKNLTKIEPKKLGIGLVAGCCLALLTYISLAKLFAIYSPVFESATMTM
ANSAPSDLTEDALLAQTARQQVGSRSGQNDITVQQGAKRDLPIPVEKLNEDFNIEDTIIASTTTDPRDPVHD
EKNGDDKSRSFQREASMSQETKIYCDDKSIDEGFPYARPVVCEMNGNIRVSPKSKTMFFINPTPQPQYFDTN
GEKKIRPFARKDDFLLPGVIEVTLKSVAIDNVAPECTNKYNVPAVVFSVAGYTGNFFHDMTDVLIPLFLTTS
QYKGEVQYFVTNYKPWWLQRYQPVLSKLSNYEIINFDEDEGVHCFPHGFLGLFRDRDLIINPHPTRNPRNYS
MVHFTKFLRGAYDLKRDRPSILGELSGKKPKMLIINRKGTRKLLNLQEVAALCQKLGFEVTIAEAGSDVRQF
ADLVNSNDVLLAVHGAGLTNQIFLPTQAVLVQIVPWGKMDWMATNFYGQPARDMQLRYVEYYVSEHETTLID
KYPLDHEVFTNPMGIHAKGWQALADIIMKQDVKVNLTRFRPFLMETLDKLQE--------------------
------------------------------------------------------------------------
-------------------------
>CIEA_7064_Commelinids-U_GT61CW/1-413
VPFYFLSDTSNEKKEPTKRPQSKISCDDKSEDEGFPYARPDVCEMTGDLRIGPKQKSIFYVSSSEQSMAFDQ
NGEKKIRPYARKDLFLLPSVVEVAVKSVKPESEIPQCTKNYNVPAVVFSIAGYTGNFFHDMADVLIPLFLTS
SHFKGEVQYFITNYKPWWVNRYQPILRKLSNYEVINFDSEEAVHCFPHAFLGLIRDRDLIIYPNPTRNPRGY
SMVNYTSFLRDALSLKRDRPIILGELSKKKPKMLIISRVGTRKLLNQREVAALAEDLGFEVVLTEASTELVS
FAELVNSCDVLLAVHGAGLTNQIFLPTKGVLVQIVPWGKMDWQATNFYGQPARDMQLRYVEYYVEKEESSLI
EKYPRDHLVFTDPMAIHAQGWGALSEIIMKQDVKVNLTRFRPTLLETLDLLQE-------------------
------------------------------------------------------------------------
------------------------------------------------------------------------
------------------------------------------------------------------------
-------------------------
>CIEA_7062_Commelinids-U_GT61CW/1-496
MASTAYTRNPKPMFERKEARIVRNLSKIEPKKLGVGLVAGCCLALLTYLSLVKLFSIYSPVFDTTIISTSNI
SPSVESVPNSNSSSTENPDTSNEKKEPTKRPQSKISCDDKSEDEGFPYARPDVCEMTGDLRIGPKQKSIFYV
SSSEQSMAFDQNGEKKIRPYARKDLFLLPSVVEVAVKSVKPESEIPQCTKNYNVPAVVFSIAGYTGNFFHDM
ADVLIPLFLTSSHFKGEVQYFITNYKPWWVNRYQPILRKLSNYEVINFDSEEAVHCFPHAFLGLIRDRDLII
YPNPTRNPRGYSMVNYTSFLRDALSLKRDRPIILGELSKKKPKMLIISRVGTRKLLNQREVAALAEDLGFEV
VLTEASTELVSFAELVNSCDVLLAVHGAGLTNQIFLPTKGVLVQIVPWGKMDWQATNFYGQPARDMQLRYVE
YYVEKEESSLIEKYPRDHLVFTDPMAIHAQGWGALSEIIMKQDVKVNLTRFRPTLLETLDLLQE--------
------------------------------------------------------------------------
------------------------------------------------------------------------
-------------------------
>CIEA_7063_Commelinids-U_GT61CW/1-554
MASTAYTRNPKPMFERKEARIVRNLSKIEPKKLGVGLVAGCCLALLTYLSLVKLFSIYSPVFDTTIISTSNI
SPSVESVPNSNSSSTENPISTENPEIKDESKDKTEDDPVLDIPLPKETDKLQDNSIKETQSSTLRDEVSSTD
VPKLYTSNEKKEPTKRPQSKISCDDKSEDEGFPYARPDVCEMTGDLRIGPKQKSIFYVSSSEQSMAFDQNGE
KKIRPYARKDLFLLPSVVEVAVKSVKPESEIPQCTKNYNVPAVVFSIAGYTGNFFHDMADVLIPLFLTSSHF
KGEVQYFITNYKPWWVNRYQPILRKLSNYEVINFDSEEAVHCFPHAFLGLIRDRDLIIYPNPTRNPRGYSMV
NYTSFLRDALSLKRDRPIILGELSKKKPKMLIISRVGTRKLLNQREVAALAEDLGFEVVLTEASTELVSFAE
LVNSCDVLLAVHGAGLTNQIFLPTKGVLVQIVPWGKMDWQATNFYGQPARDMQLRYVEYYVEKEESSLIEKY
PRDHLVFTDPMAIHAQGWGALSEIIMKQDVKVNLTRFRPTLLETLDLLQE----------------------
------------------------------------------------------------------------
-------------------------
>PWSG_45669_Commelinids-X_GT61CW/1-546
TSTTYARNSKPLTERKQPKIVKNLSKIEPKKLGIGLVAGCCLALLTYISLAKLFSIYSPVFDVRLHSSSVVT
VTNSSSSSSETKDGSTIINEPFEKNKTEEDPVLDITVPEGTDKVQTTPEDTQSTTLRDSNTKTGVTEFYQSN
GNKAPNGKTESKIACDENTVDEGFPYARPIVCEMTGDLRVSPKEKSVFFVSSSQESIVFDQNGEKKVRPYAR
KDDFLLPSVVEVTVKSVKPESEVPKCTKKYNVPGVIFSVAGYTGNFFHDMTDVMIPLFLTTSHFKGEVQYFI
TNFKPWWVNRYKPLLSKLSNYDVINFDQDEEVHCFPHGFLGLIRDRDLIIYPNPTRNPRNYSMVNFTSFLRN
ALSLKRDRPIILGELVRKKPRMLIVSRAGTRKLLNQKEVAAMAEDLGFEVVIKEAGPDLKSFAEVVNSCDVL
LAVHGAGITNQIFLPTEAVMVQIVPWGKMDWMATNFYGQPARDMKLRYVEYYIDQNETTLKDKYPSDHLVFT
NPMAIHAQGWGSLAEIIMKQDVRVNLTRFKPSLLQALDLLQE------------------------------
------------------------------------------------------------------------
-------------------------
>WBIB_1752_Commelinids-X_GT61CW/1-442
IPVQKETDKEQENAPKDTQSTTLRDNNSNTNVPQLYASNGNEKPNGKTESKIACDENGEDKGFPYARPIVCE
MAGDLRISPKYKSVFLVSSSPQSTIFDQNGEKKVRPYARNDMFLLPGVVEVTVKSVKPESDQVPKCTKKYNV
PAVIFSVAGYTGNFFHDMSDVLIPLFLTTSHFNGEVQFFVTNFKPWWVERYQPLLSKLSNYDVINFDKDEEV
HCFPQGFLGLIRDRDLIIYPNPTRNPRNYSMVNFTSFLRGSLSLKRDHPITLGEEPKKKPRMLIISRAVTRK
LLNQKEVAAMAEELGFEVIIKEANPELASFAELVNSCDVLLAVHGAGLTNQVFLPTEAVLVQIVPWGKMDWM
ATNFYGQPARDMKLRYVEYYIEKEESTLMDKYSSDHIVFTDPMAIHAQGWGSLAEIIMKQDVKVNLTRFRPS
LLQALDLLQE--------------------------------------------------------------
------------------------------------------------------------------------
------------------------------------------------------------------------
-------------------------
>XPAF_57568_Commelinids-X_GT61CW/1-392
SKIACDDKSSDEGFPYARPVVCEMTGDLRISPKEKSVFFVSSSQQSAVFDQNGEKKVRPFARKDDFLLPSVV
EVTVKSVKPEHEVPRCTKKYNVPAVIFSVAGYTGNVFHDVSDVLIPLFLTTSHFKGEVQYFITNFKPWWVDR
YIPLLRKLSNYDVINFDSDEEVHCFPHAFLGLIRDRDLIIYPNPIRNPRNYSMVNFTSFLRHSLSLKKDRPM
ILGELPKQKPRMLIISRAVTRKLLNQKEVAAMAEELGFEVIITEASTELASFAELVNSCDVLVAVHGAGLTN
QVFLPTEAVLVQIVPWGKMDWMATNFYGQPARDMKLRYVEYYVEKEESTLMEKYPSDHLVFTNPSAIHGQGW
GAIAEIIMKQDVRVNLTRFRPSLLQALDLLQE----------------------------------------
------------------------------------------------------------------------
------------------------------------------------------------------------
------------------------------------------------------------------------
-------------------------
>WXNT_7391_Commelinids-Y_GT61CW/1-541
MASTAYSRSSKPGPAGERKPARLVKNLTKIEPKKLGIGLVAGCCLALLTYISLAKLFAIYSPVFASTGVMLQ
NTPPTSVPARDTLPAQAESGVRNETVEEGDVTEEKNEGKKEETAPKEPGFPEVSRKDEEKASTVPKLYESNS
DGKSQDAKITCDDKSMDEGFPYARPDICEVAGDIRISPKRKTMFFVNPSGLGEFDANGEKKIRPYARKDDFL
LPGVVEVTIKSVSSGSAAPQCTKNHNVPAVIFSVAGYTDNFFHDMTDVMIPLFLTSSHFKGEVQFLITNFKP
WWVQKYTPLLRKLSNYEVINFDKDDEVHCFPHGYLGLFRDRDLIIYPHPTRNPHNYSMVDYTKFLRGAYDLK
RERPMVLGEVPGKKPRMLIISRIGTRKLLNLDEVAALSEELGFEVKVAEPGPDVRKFAELVNSCDALLAVHG
AGLTNQIFLPTEAVLVQIVPWGKMDWMATNFYGQPARDMKLRYVEYYVSEEETSLIDKYPRDHLVFKNPLAI
HAQGWQSLAEIIMKQDVKVKLQRFRPFLLQALDKLQE-----------------------------------
------------------------------------------------------------------------
-------------------------
>LOC_Os06g27560.1|12006.m07301/1-524
MSSTAYTRPSKPPGPAGERRPPRLAKELGRIEPKKLGIGLVAGCCLALLTYISFARLFAIYSPVFESTSLVM
KNAPPASTQQNPVLAQQQSKEEDEKDVGEDETDRKVPSFAETTEKNEEEETVTKPSGDEAEATISCDENGVD
EGFPYARPPVCELTGDIRISPKEKTMFFVNPSSAGAFDGNGEKKIRPYARKDDFLLPGVVEVIIKSVSSPAI
APACTRTHNVPAVVFSVAGYTDNFFHDNTDVMIPLFLTTSHLAGEVQFLITNFKPWWVHKFTPLLKKLSNYG
VINFDKDDEVHCFRRGHLGLYRDRDLIISPHPTRNPRNYSMVDYNRFLRRAFGLPRDSPAVLGDKTGAKPKM
LMIERKGTRKLLNLRDVAALCEDLGFAVTVAEAGADVRGFAEKVNAADVLLAVHGAGLTNQIFLPTGAVLVQ
IVPWGKMDWMATNFYGQPARDMRLRYVEYYVSEEETTLKDKYPRDHYVFKDPMAIHAQGWPALAEIVMKQDV
TVNVTRFKPFLLKALDELQE----------------------------------------------------
------------------------------------------------------------------------
-------------------------
>BXAY_21701_Commelinids-Z_GT61CW/1-530
SSTAYSRPSKPSGPTAGDWRGPRLAKELGRIEPKKLGIGLVAGCCLALLTYLSFARLFAIYSPVFDSSSLML
KNTPPATTTVPPRVTEAPPVQQKTETEDQKDVIDPETDPNMPNLPDATRKDEHLDAPATKPAAAATEAKITC
DENGIDEGFPYARPPVCELTGDIRISPKKKTMYLVNPSGAGPFDANGEKKMRPFARKDDFLLPGVVEVTIKS
VSSAEVAPQCTRRHDVPVVVFSVAGYTDNFFHDNTDVLIPLFLTTAHLKGEVQLLITNFKPWWVHKFSPLLK
KLSNYDVINFDRDERVHCFRAGHLGMYRDRDLIISPHPTRNPHNYSMVDYNRFLRRAFGLPRDAPAVLGEKT
DAKPKMLIIERKGTRKLLNLREVSALCEELGLAVTVAEAGADVRGFAERVNAADVLLAVHGAGLTNQIFLPK
GAVLVQILPWGKMDWMATNFYGQPARDMRLRYVEYYVSEEETTLKDKYPRDHYVFTDPMRIHGQGWPAIAEI
IMKQDVMVNMTRFKPFLLKALDELQE----------------------------------------------
------------------------------------------------------------------------
-------------------------
>ROEI_21378_Commelinids-Z_GT61CW/1-570
MASTAYSRPSKPLGPAAGDQRKGPGLAKELGRIEPKKLGIGLMAGCCLALLTYLSFARLFAIYSPVFGKAFE
SDSPLARNSSLSWMSGNFFHMMLLLVRVPSMNWATDSSSLVLKNTPQATNTVPATKTLPVQHKTEVETQKDV
PDPEADPNMPNLPEVTIEKDQHKATETKPAGAVNEAKITCDENGVDEGFPYARPPVCELAGDIRVSPKEKAM
YFVNPSGAGPFDSNGEKKIRPFARNDAFLLPGVVEVTIKSVSSAAAAPQCTSRHDVPVVVFSVAGYTDNFFH
DNTDVLIPLFLTTAHLKGEVQFLITNFKPWWVEKSTPLLRKLSNYDVINFDKDEEVHCFRAGHLGMYRDRDL
IISPHPTRNPHNYSLVDYNRFLRRAFNLPRDAPAVLGEETSAKPKMLIIERKGTRKLLNLREVSALCEAFGF
AVTVAEAGADVRGFAETVNAADVLLAVHGAGLTNQIFLPTGAVLVQIVPWGKMDWMATNFYGQPARDMRLRY
VEYYVTEEETTLKDKYPRDHYVFKDPMRIHADGWPAIAEIIMKQDVMVNMTRFKPFLLKALDELQE------
------------------------------------------------------------------------
-------------------------
>YPIC_28434_Commelinids-Z_GT61CW/1-526
MASTAYSRPSKPPGPAAGERKGPRLAKELGRIEPKKLGIGLVAGCCLALLTYLSFARLFAIYSPVFDSSTLV
LKNTPPATTTVPATDTLPVQQKTEVEDQKDVPDPEADPNMPNLPEVITAEKDQQEEATATKPEAKITCDENG
VDEGFPYARPPVCELAGDIRISPKEKAMYLVNPSGAGPFDSNGEKKIRPFARNDGFLLPGVVEVTIKSVSSA
AVAPQCTRRHDVPAVVFSVAGYTDNFFHDNTDVLIPLFLTTAHLKGEVQLLITNFKPWWVNKFTPLLKKLSN
YDVINFDEDEEVRCFRAGHLGMYRDRDLIISPHPTRNPHNYSMVDYNRFLRRAFSLPRDAPAVLGEETSAKP
KMLIIERKGTRKLLNLREVSALCEALGFEVTVEEAGGDVRGFAERVNAADVLLAVHGAGLTNQIFLPTGAVL
VQIVPWGKMDWMATNFYGQPARDMRLRYVEYYVSEEETTLKDKYPRDHYVFKDPMRIHAQGWPAIAEIIMKQ
DVMVNMTRFKPFLLKALDELQE--------------------------------------------------
------------------------------------------------------------------------
-------------------------
>CXSJ_22558_Commelinids-Z_GT61CW/1-531
MASTAYTRPSKPPGPAGGERRAPRLAKELGRIEPKKLGIGLVAGCCLALLTYLSFARLFAIYSPVFDSTSLV
MKNTSPATTTTAPVEALPQKSNDAEDEKDATDPEADPTIPDLAEQELKKEQETAKPSSGGGGGDAIIEAKIT
CDENGVDQGFPYARPPVCELAGDIRVSPKDKTMFFVNPTGAGPFDANGEKKIRPFARKDDFLLPGVVEVTIK
SVPSAEAAPQCTRRHRVPVVVFSVAGYTDNFFHDNTDVLIPLFLTASHLKGEVQLLITNFKPWWVRKFTPVL
RKLSNYEPINFDKDGDVHCFGAGHLGLYRDRDLIIGPHATRNPRNLTMVDYNRFLRRAFGLPRDAPAVLGEK
TGARPRMLIIERKGTRKLLNLGEVRAECEGLGFDVTVAEAGADVRDFAAVVNSVDVLLAVHGAGLTNQIFLP
TGAVLLQVVPWGKMDWMATNFYGQPARDMRLRYVEYYVSEEETTLKDKYPRDHYVFKDPMAIHAQGWPAIAD
IIMKQDVMVNMTRFRPYLRKALDELQE---------------------------------------------
------------------------------------------------------------------------
-------------------------
>CXSJ_22559_Commelinids-Z_GT61CW/1-531
MASTAYTRPSKPPGPAGGERRAPRLAKELGRIEPKKLGIGLVAGCCLALLTYLSFARLFAIYSPVFDSTSLV
MKNTSPATTTTAPVEALPQKSNDAEDEKDATDPEADPTIPDLAEQELKKEQETAKPSSGGGGGDAIIEAKIT
CDENGVDQGFPYARPPVCELAGDIRVSPKDKTMFFVNPTGAGPFDANGEKKIRPFARKDDFLLPGVVEVTIK
SVPSAEAAPQCTRRHRVPVVVFSVAGYTDNFFHDNTDVLIPLFLTASHLKGEVQLLITNFKPWWVRKFTPVL
RKLSNYEPINFDKDGDVHCFGAGHLGLYRDRDLIIGPHATRNPRNLTMVDYNRFLRRAFGLPRDAPAVLGEK
TGARPRMLIIERKGTRKLLNLGEVRAECEGLGFDVTVAEAGADVRDFAAVVNSVDVLLAVHGAGLTNQIFLP
TGAVLLQVVPWGKMDWMATNFYGQPARDMRLRYVEYYVSEEETTLKDKYPRDHYVFKDPMAIHAQGWPAIAD
IIMKQDVMVNMTRFRPYLRKALDELQE---------------------------------------------
------------------------------------------------------------------------
-------------------------
>RCAH_14427_Commelinids-Z_GT61CW/1-420
EADPTIPNLPEQERKNEQLTKPSGDGDPEAKITCDENGVDEGFPYARPPVCELAGDIRISPKDKTMFLVNPS
GAGQPFDANGEKKIRPFARKDDFLLPGVVEVTIKSIAAGEAPACTRRHGVPAVVFSVAGYTDNFFHDNTDVL
IPLFLTTAHLKGEVQFLITNFKPWWVRKFTPLLRKLSNYEVINFDKDEGVHCFRAGHLGLYRDRDLIISPHP
TRNPRNLSMVDYNRFLRRAFALPRDAPAVLGERTGERPRMLIIERKGTRKLLNLGEVVTACEALGFAVTVAE
AGADVRAFAELVNSVDVLLAVHGAGLTNQIFLPTGAVLVQVVPWGKMDWMATNFFGQPARDMRLRYVEYYVS
EEETTLKDKYPRDHYVFKDPMHIHTQGWPAIAEIIMKQDVRVNMTRFKPFLLKALDELQE------------
------------------------------------------------------------------------
------------------------------------------------------------------------
------------------------------------------------------------------------
-------------------------
>VQYB_5838_Commelinids-Z_GT61CW/1-501
KKLGIGLVAGCCLALLTYLSFARLFAIYSPVFGEIRHSSSLVLKNTPPATTTVPPRVTEAQPVQQKTEMEDQ
KHVIDPETDPSMPNLPDATRKDEHLDAPATKPAAAATEAKITCDENSIDEGFPYARPPVCELAGDIRISPKE
KTMYLVNPSGAGPFDANGEKKMRPFARKDDFLLPGVVEVTVKSAPSAAVAPKCTKQHTVPAVVFSIAGYTDN
FFHDMTDAMIPLFLTTAHLKGEVQLLITNYKPWWVQKYTPLLRKMSSYDPINFDEDAGVHCFRQGFVGLYRD
RDLILSPHPTRNPRNYTTVDFNRFLRGALALPRERPAVLGEEPGMRPRMLIISRAGTRKLLNLDEVAALASE
LGFNVTVAEAGADVPAFAAQVNSADVLLAVHGAGLTNQIFLPTKGVVVQIVPWGKMDWMATNFYGQPASDMR
LRYVEYYVSEEETTLKDKYPMDHYVFTDPMRIHGQGWPAIAEIIMKQDVMVNMTRFKPFLLKALDELQE---
------------------------------------------------------------------------
------------------------------------------------------------------------
-------------------------
>LOC_Os02g22380.1|12002.m07476/1-566
MTSTAYSRPSKLPGGGNGSDRRLPPRLMRGLTTKIEPKKLGVGLLAGCCLALLTYVSLAKLFAIYSPVFAST
ANTSALMQNSPPSSPETGPIPPQETAAGAGNNDSTVDPVDLPEDKSLVEAQPQEPGFPSAESQEPGLPAALS
RKEDDAERAAAAAASEIKQSEKKNGVAAGGDTKIKCDENGVDEGFPYARPSVCELYGDVRVSPKQKTIYVVN
PSGAGGFDENGEKRLRPYARKDDFLLPGVVEVTIKSVPSEAAAPKCTKQHAVPAVVFSVAGYTDNFFHDMTD
AMIPLFLTTAHLKGEVQILITNYKPWWVQKYTPLLRKLSNYDVINFDEDAGVHCFPQGYLGLYRDRDLIISP
HPTRNPRNYTMVDYNRFLRDALELRRDRPSVLGEEPGMRPRMLIISRAGTRKLLNLEEVAAAATELGFNVTV
AEAGADVPAFAALVNSADVLLAVHGAGLTNQIFLPAEAVVVQIVPWGNMDWMATNFYGQPARDMQLRYVEYY
VGEEETSLKHNYSRDHMVFKDPKALHAQGWQTLAATIMKQDVEVNLTRFRPILLQALDRLQQ----------
------------------------------------------------------------------------
-------------------------
>HATH_86529_Commelinids-Z_GT61CW/1-363
RISPKQKTVHLVNPSGAGGFDESGEKRLRPYARKDDFLLPGVVEVTVKSVPSAAAAPKCTKQHRVPAVVFSV
AGYTDNFFHDNTDALIPLFLTTSHLKGEVQLLITNYKPWWVQKYTPLLRKLSNYDVINFDEDAGVHCFPAGF
VGLYRDRDLILSPHPTRNPRNLTMVDYNRFLRGALALPRDRPAVLGEEPGMRPRMLIISRGGTRKLLNLEEV
AAAASELGFNVTVAEAGADVPAFAALVNSADVLLAVHGAGLTNQIFLPTQAVVVQIVPWGKMDWMATNFYGQ
PARGMQLRYLEYYVGEEETSLKDKYPREHTVFKDPMAIHAQGWQALAEIVMKQDVSVNLTRFRPILLQALDK
LQE---------------------------------------------------------------------
------------------------------------------------------------------------
------------------------------------------------------------------------
------------------------------------------------------------------------
-------------------------
>WCOR_8929_Commelinids-Z_GT61CW/1-574
STAYSRPSKLPGGGGERRLPPRLMRGLTSKIEPKKLGVGLIAGCCLALLTYVSLAKLFAIYSPVFASTANTS
ALMQNSPPSSSKPSVPETEAIPPQETLAGGGDNGNAVDLQEAAGSEEPGLPEAVTRKEMAAVAGSDEPGLPE
VLSRKGDGENAAAASEPKPSAKEEEGEQKPNGGAAAAGQGKMTCDENGVDEGFPYAPPTVCELAGDIRVSPK
QKTVYLVNPSGAGGFDESGEKRLRPYARKDDFLLPGVVEVIVKSAPSAAVAPKCTKQHTVPAVVFSIAGYTD
NFFHDMTDAMIPLFLTTAHLKGEVQLLITNYKPWWVQKYTPLLRKLSNYGAINFDEDAGVHCFRQGFVGLYR
DRDLILSPHPTRNPRNYSMVDFNRFVRGALALPRERPAVLGEEPGMRPRMLIISRAGTRKLLNLDEVAAAAS
ELGFNVTVAEAGADVPAFAAQVNSADVLLAVHGAGLTNQIFLPTKGVVVQIVPWGKMDWMATNFYGQPARDM
QLRYLEYYVGEEETSLKDKYPREHTVFKDPMALHAQGWQALAEIVMKQDVSVNLTRFRPFLLQALDKLQE--
------------------------------------------------------------------------
-------------------------
>ZMGN_21182_Commelinids-Z_GT61CW/1-514
VSLAKLFAIYSPVFASTANTSALMQNSPPASSKPSVAETEVIPPQETLAGGDDKSNAVDLPEATGSEEPGLP
EAVTRKDMAAGSDEPGLPEALSRKGDGENEPKPSAAKEEEGEQKPNGGAAAGKMTCDENDVDEGFPYARPTV
CELSGDIRVSPKQKTVYLVTSSGAGGFDESGEKRLRPYARKDDFLLPGVVEVTVKSTPSAAAAPKCTKQHAV
PAVVFSNAGYTDNFFHDMTDAMIPLFLTTAHLKGEVQLLITNYKPWWVQKYTSLLRKLSNYDPINFDEDAGV
HCFREGFVGLYRDRDLILSPHPTRNPRNYTMVDFNRFVRGALALPRERPGVLGEEPGMRPRMLIISRAGTRK
LLNLDEVAALASELGFNVTVAEAGADVPAFAAQVNSADVLLAVHGAGLTNQIFLPTRGVVVQIVPWGKMDWM
ATNFYGQPARDMQLRYLEYYVGEEETSLKDKYPREHTVFRDPGALHTQGWQTLAEIIMKQDVSVNLTRFRPF
LLQALDKLQE--------------------------------------------------------------
------------------------------------------------------------------------
-------------------------
>BPKH_81203_Commelinids-Z_GT61CW/1-573
MTSTAYSRPSKLPGGGGERRLPPRLMRGLTSKIEPKKLGVGLLAGCCLALLTYVSLAKLFAIYSPVFASTAN
TSALMQNSPPASSKPSVPETEAIPPQETLAGGGDDKSNAVDLPEATGSEEPGLPEAVTRKDLAAGSDEPGLP
EALSRKGDGENAAAASEPKPSAKEEEGEQRPNGGAGQGKMTCDENGVDEGFPYARPTVCELSGDIRVSPKQK
TVYLVNPSGGGGGFDESGEKRLRPYARKDDFLLPGVVEVTVKSTPSAAAAPKCTKQHAVPAVVFSIAGYTDN
FFHDMTDAMIPLFLTTAHLKGEVQLLITNYKPWWVQKYTPLLRKLSNYDPINFDEDAGVHCFRQGFVGLYRD
RDLILSPQPTRNPHNYTMVDFNRFVRGALALPRELPAVLGEEPGMRPRMLIISRAGTRKLLNLDEVAALASE
LGFNVTVAEAGADVPAFAAQVNSADVLLAVHGAGLTNQIFLPTRGVVVQIVPWGKMDWMATNFYGQPARDMQ
LRYLEYYVGEEETSLKDKYPREHTVFKDPMALHAQGWQTLAEIVMKQDVSVNLTRFRPLLLQALDKLQE---
------------------------------------------------------------------------
-------------------------
>BXAY_15863_Commelinids-Z_GT61CW/1-574
MTSTAYSRPSKLPGGGGERRLPPRLMRGLTSKIEPKKLGVGLLAGCCLALLTYVSLAKLFAIYSPVFASTAN
TSALMQNSPPASSKPSVPETEAIPPQETLAGGGDKGNAVDLPEAATGSEEPGLPEAVTRKEMAAAMGSDEPG
LPEALSRKGDGEDAAAASEPKPSAKEEEGEQKPNDGAGQGRMTCDENGVDEGFPYARPTVCELSGDILVSPK
QKTVYLVNPSGAGGFDASGEKRLRPYARKDDFLLPGVVEVTVKSIPSAAVAPKCTKQHTVPAVVFSVAGYTD
NFFHDMTDAMIPLFLTTAHLKGEVQLLITNYKPWWVQKYTPLLRKLSSYDPINFDEDAGVHCFRQGFVGLYR
DRDLILSPHPTRNPRNYTMVDFNRFVRGALALPRELPAVLGEEPGMRPRMLIISRGGTRKLLNLDEVAALAS
ELGFNVTVAEAGADVPAFAAQVNSADVLLAVHGAGLTNQIFLPTKGVVVQIVPWGKMDWMATNFYGQPARDM
QLRYLEYYVGEEETSLKDKYPREHTVFRDPGALHAQGWQTLAEIIMKQDVSVNLTRFRPFLLQALDKLQE--
------------------------------------------------------------------------
-------------------------
>NNOK_6196_Commelinids-Z_GT61CW/1-567
MTSTAYSRSSKLPGGGGERRLPPRLMRGLTSKIEPKKLGVGLLAGCCLALLTYVSLAKLFAIYSPVFASTAN
TSALMQNSPPASSKPSVPETEAIPPQETLAGGGDKSNAVDLPEVVGSEEPGLPEAVTRKEMAAAMGSDEPGL
PEALGRKGDGENAAATSEPKPSAKEEEGEQNPNQGKMTCDENGVDEGFPYARPTVCELSGDIRVSPKQKSVY
LVNPSGAGGFDASGEKRLRPYARKDDFLLPGVVEVTVKSAPSAAVAPKCTKQHTVPAVVFSNAGYTDNFFHD
MTDAMIPLFLTTAHLKGEVQLLITNYKPWWVQKYTPLLRKLSNYDPINFDEDAGVHCFRQGFVGLYRDRDLI
LSPHPTRNPRNYTMVDFNRFVRGALALPRERPAVLGEEPGMRPRMLIISRAGTRKLLNLDEVAALASQLGFN
VTVAEAGADVPAFAAQVNSADVLLAVHGATNQIFLPTKGVVVQIVPWGKMDWMATNFYGQPARDMQLRYLEY
YVGEEETSLKDKYPREHTVFRDPSALHAQGWQTLAEIVMKQDVSVNLTRFRPFLLQALDKLQE---------
------------------------------------------------------------------------
-------------------------
>BRUD_63767_Commelinids-B_GT61CW/1-572
MASSAYSRTLKPSPWEPRSKYDAKPAKNVSKIETRKLGIGLVAVCCFLLLTYVSTTMFFAINSPVITITTMP
VTEEASAGPMAETISISQPEGTEDELKNATVVEIKPISEENFPKVEPIADKNDIATTDMRPISGETFPEIEL
IAEKKESAKVEEIASPHESDAAVKTKPQLDEKEVEAVKIESKLTCDDKGVDKGFPYARPVVCEMSGDIRISS
RRSTVALVTSSSRKGIGERRIRPYARNDDFLLPGIKEVILKPEHNRRRIPRCTANHSAPAVVFSVGGYTGNF
FHDMADVIIPLFLTSYHFKGEVQFMVTNYRSWWIRKYRPVLTKLSRHEVINFDADKEVHCFRHAIVGLIRDR
DLIIHPNPKRNPRKYSMLDFTKFLRRAYSLKRNSPAILGEYPGKRPMMLIISRTGTRKLVNKGEVAAMAEEL
GFEVVVAEAGGDVSRFARVVNSCDVLLAVHGAGMTNQVFLPTKAVVIQVIPWGKMDWMAENFYGRPAVGMKL
RYLEYYVAEEESSLVEQYPRDHMVFKNPMAVHGQGWKALSDMIMAQDLKVNLKRFRPTLLQALNLLQD----
------------------------------------------------------------------------
-------------------------
>XPAF_6727_Commelinids-X_GT61CW/1-386
STLTCDENSIDEGFPYARPAICEMTGEITISPVSSLVTISSSPNQRYGEKKIRPYARKDDCLLPKVKEITLK
PVLAEWEAPHCTITHQVPAVIFSVSGYTGNFFHDMADVLIPLFITSYKFNGEVQFFVTNYEQSWIQKYRPIL
RKLSRYNIVNLDRDKNVHCVKHAFLGLFRDRDLIIHPHPTRNSERYNMLDFTTFLRRVYALKRVAPIVLGDQ
PHKRPRMLIIARKGTRRILNLRQLVGMSKELGFEVVVAEAGGNVKRYAQLVNSCDVMLAVHGAGLTNQIFLP
PNAVLIQVVPWGKMDWMAMNFYGQPAKEMNLKYLEYYVKEEESSLIERYPRDHVVFRDPYSLHLQGWEALSN
VIMAQNVKLNLKRFRETLLSALDLLQ----------------------------------------------
------------------------------------------------------------------------
------------------------------------------------------------------------
------------------------------------------------------------------------
-------------------------
>XPAF_6728_Commelinids-X_GT61CW/1-384
STLTCDENSIDEGFPYARPAICEMTGEITISPVSSLVTISSSPNQRYGEKKIRPYARKDDCLLPKVKEITLK
PVLAEWEAPHCTITHQVPAVIFSVSGYTGNFFHDMADVLIPLFITSYKFNGEVQFFVTNYEQSWIQKYRPIL
RKLSRYNIVNLDRDKNVHCVKHAFLGLFRDRDLIIHPHPTRNSERYNMLDFTTFLRRVYALKRVAPIVLGDQ
PHKRPRMLIIARKGTRRILNLRQLVGMSKELGFEVVVAEAGGNVKRYAQLVNSCDVMLAVHGAGLTNQIFLP
PNAVLIQVVPWGKMDWMAFYGQPAIEMNLKYLEYYVKEEESSLIERYPRDHVVFRDPYSLHLQGWEALSNVI
MAQNVKLNLKRFRETLLSALDLLQ------------------------------------------------
------------------------------------------------------------------------
------------------------------------------------------------------------
------------------------------------------------------------------------
-------------------------
>JNUB_24096_Commelinids-B_GT61CW/1-369
RTDICDMEGDIRIHGNSSTVLFVTSSGSQESYKIQPHPRKGDHAAMATVSEVTVKSIPPQEAPKCTVKSNVP
AVIFSIGGYMFNFFHDISDALIPLYLSSHRFDGEVQFLIRDMQPWWVEKFRPLLKGLSNYDIVDLNQDREVR
CYPHAVVGIKYHGDLYIDPEKSGGLSMVDYGRYLRESLGLKRETAIKLRPGDGRRPRVLIINRKGTRRFTNV
EEIARMAEMSGFEAVVSELHGNNTLKEVAEAVNSCDVLLGLHGAGMTNLVFLPANGILIQIVPLGRMEDVCW
TNYGAPAVRMKLHYLQYSIRAPESNLIDEFPKDDPVILDPMAVFQKDGSGRWVSLYMHRQTVKLDVERFRSV
LWHAKELFH---------------------------------------------------------------
------------------------------------------------------------------------
------------------------------------------------------------------------
------------------------------------------------------------------------
-------------------------
>TZNS_22192_Commelinids-B_GT61CW/1-385
DHPDAMTKNEEKAEKKPLCDLTQRRTDICDMVGDIRVHGNSSSVLFVTSSGLQEAYKIQPHPRKGDHAAMAT
VTQVIVKSTTFQEAPKCTIKSNVPAVIFSTGGYMFNFFHDISDALIPLYLSSHQFNGEVQFLISDMLPWWVN
KFEPLLKGLSNYEIIDLNQDHQVRCYSHVIVGIKYHGDLYIDPEKSGGLTMLDYGRYLRKSLGLKRETAIKL
RPNDDKKPKVLIINRKGTRRFTNVDEMARMVETSGFEAVVSEMHENKSLAEFAEVVNSCDVLLGLHGAGMTN
LIFLPTNGILIQIAPLGRMEDVCWINYGAPAVRMKLHYLQYSIRAPESNLIDQFPKDDPVILDPLAVFQKQG
SARWVSLYMHQQTVKLDVERFRSVL-----------------------------------------------
------------------------------------------------------------------------
------------------------------------------------------------------------
------------------------------------------------------------------------
-------------------------
>LSKK_18644_Commelinids-B_GT61CW/1-448
VICTGCFLISVALIVMSAGYFVSFPTLSSWLSAHDAPPVPGAQQDFSPHHPDAMNQNADVQIKPLCDTSDRR
ADICDMEGDVRVQANSSSIFFITSSNRNTTELQESWRIKPHPRKGDLAALSRVTEMSVGYLSTHEDVPKCDV
KSSVPAVIFANGGYMGNFFHEVTDLIIPLYITSHKFNGEVQFLISDILPWWITKYEQLLKKLSHYEIIDFNR
DTLVRCYPRVVVGIAFHKDMGIDPARSGGVTMFDFGQLIRSTYSLERDTAIKLGANQDKKPRLLIIARGRTR
RFTNVDEIARMAEWHGFEPLVAEIKKNQSLAEFAQIVNSCDAMLGVHGAGLANLIFLPTNAVVIQVVPLGAL
ETFCYSDYGVPTLEMKMRYLQYSISIMESSLVDRYGITDPVVTNPKVILDQKEGWRNWTSIYFFNQDVKLDV
SRFSSFLMHARELLHQ--------------------------------------------------------
------------------------------------------------------------------------
------------------------------------------------------------------------
-------------------------
>UOEL_21697_Commelinids-B_GT61CW/1-464
TKFLRSFSRAESHTPGFIIFTGCFLISMTLLVVSAGYFASFPSLSSWLSAHAAPPVPGAQQDFNPHHPDATN
QNVDLQRKPLCDTSDRRADICDMEGDIRIHANSSSIFFITSSNRNTPELQESWRIKPHPRKGDNAALSRVTE
MSVSYLSTHEDVPTCDIKSSAPAIIFATGGYMGNFFHEVTDLIIPLYITSRQFNGEVQFLISEMHQWWITKY
ELLLKKLSHYEIIDFNRDPLVRCYPRVIVGVTFHKDMSIDPARSGGVTMFDFGQFIRSTYSLERETAIKLGT
NEDKKPRLLIIARKGTRKFTNVDEIARTAEWEGFEPVVAEIKEKQSLAEFASIVNSCDAMMGVHGAGLTNLI
FLPTNAVVIQVVPLGGLEAFCWSDYGVPTLEMKMRYLQYSISIMESSLIDRYGLTDPVVTNPQVILAQKEGW
RNWTSIYFFNQDVRLNVSRFSSFLVHAHELLH----------------------------------------
------------------------------------------------------------------------
------------------------------------------------------------------------
-------------------------
>LSKK_14584_Commelinids-B_GT61CW/1-388
EKLPRNPFCDFSNRRNDYCEMEGDVRIHGNSSSIFFVTSPNGNATDSQESWQLKPHPRKGDARAMARVTEMS
VKSVSAMLPPECSIHSSVPAIVFSTGGYMGNFFHDFTDILIPIFTTSQQFNGEVQFLISEILPSWNEKYQKI
FKSLTNYEIINFNQDTVVRCYPHVIVGLKFHEEMKIDPLKSPYGLSMVDYGRFIRKSFSLERDIAIKLGPGQ
QKKPRLLIIARKWTRKFANVNEIVRKAEELGFEAVVAEAKYDLAEFARIINSCDVMLGIHGAGLTNIVFLPM
NAVVIQVIPLGGLEGISWIDFGLGTISMKMNYLQYTISIDESSLTEQYSRGDPVLSDTKEAYRIHGWDKMIE
LYFFKQGVKLDMGRFTPTLLHARELLHQ--------------------------------------------
------------------------------------------------------------------------
------------------------------------------------------------------------
------------------------------------------------------------------------
-------------------------
>UOEL_2797_Commelinids-B_GT61CW/1-404
EEEKITSSRQADASYQKEKLPRNPFCDFSDRRNDYCEMEGDVRIHGNSSSILFVTSSNMNGTKLQESWQLKP
HPRKGDARAMARVTEMSVKSVSTHDAPKCDIHSSVPAIVFSTGGYMGNFFHDFTDILIPIFTTSQQFNGEVQ
FLISEILPSWNDKYQKIFKALTNYEIINFNQDHVVRCHPRIIVGLKFHKEMTIDPSRSPYGLSTVDFGQFIR
RSFALERDTAIKLGPGQDKKPRLLIIARKWTRKFANVDEIVRKAEELGFEAVVAEAKYDLAEFARIVNSCDV
MLAVHGAGLTNLVFLPTNAVVIQVIPLGGLEGISWIDFGTATTTMKMNYLQYTISLEESTLTEQFSRGDPVL
SDQKEAYRIHGWDKMIELYFFKQGVKLDMGRFSSTLLHALELLH----------------------------
------------------------------------------------------------------------
------------------------------------------------------------------------
------------------------------------------------------------------------
-------------------------
>BDJQ_362_Commelinids-B_GT61CW/1-382
PFCDYSNRRNDYCEMKGDIRIHGNSSSIFVAISSTNTTKLQESWKLKPHPRKGDSRAMARVTEMSVKTISSH
NGPVCAVHNSVPAIIFSTGGYMGNFFHDFTDILIPIFTTSQQFNGEVQLLISEILPWWNEKYKKLIQPLTNY
EIIDFNQDQTVRCYPHVIVGLKFHKEMSIDPYASPYGLSMVDFGRHARKSLALERDTTIKLGPAQDKKPRLL
IVARKFTRRFANVDEIVRKVEEYGFEPVVAEAKYHDLAEFAQIVNSCDVMLGVHGAGITNLVFLPTNAVVIQ
VIPLGGLEGISWIDFGLGTISMKMHYLQYTISLEESTLTEQYARGDPVLSDQKEAYRKHGWAHMIELYFFRQ
GVNLDMARFGSTLLHALELLRQ--------------------------------------------------
------------------------------------------------------------------------
------------------------------------------------------------------------
------------------------------------------------------------------------
-------------------------
>OYLU_95121_Commelinids-B_GT61CW/1-382
SNPFCDYSNRRNDYCEMKGDIRIHGNSSSILVAISSTNTTKLQESWKLKPHPRKGDTRAMARVTEMSVKTIP
SHNGPICAVHNSVPAIIFSTGGYMGNFFHDFTDILIPIFTTSQQFNGEVQFLISEILPWWNEKYKKLLQPLT
NYEIIDFNQDQTVRCYPHVIVGLKFHKEMSIDPYASPYGLSTVDFGRHVRKSLALERDTAIKLGPAQDKKPR
LLIIARKFTRRFANADEIVRKVEEYGFEPVVAEAKYHDVAEFAQIVNSCDVMLGVHGAGITNLVFLPTNAVV
IQVIPLGGLEGISWIDFGLGTISMKMHYLQYTISLEESTLTEQYARGDPVLSDQKEAYRKHGWAQMIELYFF
KQGVNLDMARFGSTLLHALELL--------------------------------------------------
------------------------------------------------------------------------
------------------------------------------------------------------------
------------------------------------------------------------------------
-------------------------
>LSKK_18087_Commelinids-B_GT61CW/1-378
SNPLCDFSNRRNEYCEMEGNMRIHGNSSSIFFVTSNATKLQESWQFKPHPRKGDPKAMARVTEMSVKTVSPD
NAPECDVHSSVPAIVFSTGGYMGNFFHDFTDIHIPIFTTAQQFNGEVQFLISEILPWWNEKYKKILQPLTNY
EIVDFNQDQVVRCYPRVVVGLKYHTEMSIDPTKSPYGLTMVDFGRYLRRSFGLERDVAIKLGPGQDKKPRIL
IIARKWARKFANVDEIVQKVEELGFEAVVAEAKYNDLAEFARVVNSCDVMLGVHGAGLTNLVFLPTNAVVIQ
VIPLGRLEGISWIDFGLATVSMKLHYLQYTISLEESTLTEQFARGDPVLSDQKEAYRINGWDRMIDLYFATQ
GVRLDMERFASTLLHALE------------------------------------------------------
------------------------------------------------------------------------
------------------------------------------------------------------------
------------------------------------------------------------------------
-------------------------
>TZNS_10885_Commelinids-B_GT61CW/1-454
SRAESQKLRSAVLGGCFLLSMIILVVYTGYVVSFSKLSFWRSNREAPPVAKPAEKITSSHQAYAKYQKEKLP
SNPYCDSSKRNEYCEMEGDIRIHGNSSSIFFVTSPNVNATKLQESWKFKPHPRKGDARAMARVTEMSVKTLT
TGDAPKCAVHNSVPAIVFSTGGYMGNFFHDFTDILIPIFTTSQQFNGEVQFLISEILPWWNDKYKKILQPLT
NYEIIDFNQDHTVRCYPHVIVGLKYHKEMSIDPSRSPYGLSMVDFGKYVRKSLGLERDTAIKLGPNQEKKPR
ILIVARKWTRRFANVDEIIRGVEQYGFEAVVAESKYNDVAEFARIVNSCDVMLGVHGAGLTNLVFLPTNAVV
IQVIPLGGLEGISWIDFGLGTISMKMHYLQYTISLEESTLTEEFARGDPVLSDTKEAYRKNGWDRMIDLYFA
KQGVKLDMARFGSTLLHALELL--------------------------------------------------
------------------------------------------------------------------------
------------------------------------------------------------------------
-------------------------
>UOEL_2796_Commelinids-B_GT61CW/1-382
SNPFCDSSNRRNEYCEMEGDIRIHGNSSSIFFVASSNVNATKLQESWKFKPHPRKGDARALARVTEMTVKTL
STHDAPNCAVHNSVPAIIFSTGGYMGNFFHDFTDILIPIFTTSQQFNGEVQFLISEILPWWNEKYRKILKPL
TNYEIIDFNQDHTVRCYPHVIVGLKYHKEMSIDPTRSPYGLTMVDFGRYLRRSFVLERDTAIKLGPDQDKKP
RILIIARKWTRKFANVDEIVRKVEELGFEAVVAEAKYDLAEFAHLVNSCDVMMGVHGAGLTNFVFLPTNAVV
IQIIPLGGLEGISWTYFGLGIINMKLNYLQYTVSLEESTLTEQFARGDPVLSDQKEAYRKNGWGRMIDLYFA
KQGVKLDMQRFDSTLLHALELL--------------------------------------------------
------------------------------------------------------------------------
------------------------------------------------------------------------
------------------------------------------------------------------------
-------------------------
>JQCX_15930_Commelinids-B_GT61CW/1-380
KPMCDRSSFRVDICDMEGDIRIVGNNLSSVTLVAPPATASGDGENSWQMKPYPRKYDPSAMAKVRPLNFSSR
QEAAALRCTVNHSVVGVLFSTGGHCGNCFHDYADVLVPLFQTVAPLKGRVQFIISDYQGWWMNKYRPYLANL
SDYDVIDFNSDNRVHCFRRLIVGLRAERDLIIDRSPSHCCSISHFVELTRAVYSLGRDRAWRTAASATKPRL
VFIARGGTRRFVNMEELLAAAEEVGFEAVASEPDFYDVGQFGRVVNSADVMVGVHGAGLTNFLFLPAGAVLI
QVVPLGNLEWISQHFYAEPAMARNLRYLQYNITQEESTLMDLYPRDHQVFKDPDAIHQQGWFKLGGIYLKQQ
NVRLDVQRFRPTLEKAMDLL----------------------------------------------------
------------------------------------------------------------------------
------------------------------------------------------------------------
------------------------------------------------------------------------
-------------------------
>OYLU_15776_Commelinids-B_GT61CW/1-380
KPMCDRSSFRVDICDMEGDIRIVGNNLSSVTLVAPPATASGDGENSWQMKPYPRKYDPSAMAKVRPLNFSSR
QEAAALRCTVNHSVVGVLFSTGGHCGNCFHDYADVLVPLFQTVAPLKGRVQFIISDYQGWWMNKYRPYLANL
SDYDVIDFNSDNRVHCFRRLIVGLRAERDLIIDRSPSHCCSISHFVELTRAVYSLGRDRAWRTAASATKPRL
VFIARGGTRRFVNMEELLAAAEEVGFEAVASEPDFYDVGQFGRVVNSADVMVGVHGAGLTNFLFLPAGAVLI
QVVPLGNLEWISQHFYAEPAMARNLRYLQYNITQEESTLMDLYPRDHQVFKDPDAIHQQGWFKLGGIYLKQQ
NVRLDVQRFRPTLEKAMDLL----------------------------------------------------
------------------------------------------------------------------------
------------------------------------------------------------------------
------------------------------------------------------------------------
-------------------------
>BDJQ_17898_Commelinids-B_GT61CW/1-386
KPMCDRSSFRVDICDMEGDVRIVGSNLSSVTLIAPPAPASGGDGGDSSWQMKPYPRKYDFSAMAKVRPLNFS
SRREEEAALRCAVNHSVVGVLFSTGGHCGNCFHDYADVLIPLFQTVSPLKGRVQFIISDYQGWWMHKYRPYL
TNLSDYDVIDFNSDDRVHCFRRLIVGLRAERDLIIDPSPPSHCCSISHFVELTRTVYSLGRDRAWRRAATAV
ASATTRPRLVFIARGGTRRFVNMEELMAAAEDVGFEAVASEPDFYDVAQFGRVVNSADVMVGVHGAGLTNFL
FLPAGAVLIQVVPLGNLEWISQHFYAEPAMARNLRYLQYNITQEESTLMDLYPRDHEVFKDPDAIHKQGWFK
LGDIYLKQQNVRLDVQRFRPTLEKAM----------------------------------------------
------------------------------------------------------------------------
------------------------------------------------------------------------
------------------------------------------------------------------------
-------------------------
>GDKK_10388_Monocots_GT61CW/1-381
CDNSGTRSIVCEMKGDVRIHANSSSILLVQSSPTSTSERKESVQIKPYARKRDADAMRHVKEIVLKSSKDGH
EPPHCNINHSTPAIVFSAGGYAGNLFHDYVDILLPLFLTSHQFSREVQFLITDSQPHWISRHQQVLTKLSRD
QIIDFDSDNSVHCYKHVIVGLRNHDIFYIDPKLPPTGYSLANFTQFMRSAYSLERETVTKIEANADRKPRLL
IISRKWSRSFTNIDQIVQMAEGIGYIVVIKEPNGKTDIAELAHLVNSCDVMMGVHGAGLSNFVFLPMNATLI
QIVPWGKLGGLAWYTFGSAATNAHLRYIQYEIGVEESTLMDKYTRDNPVISDPLLVHKRGWDTVRVEFLVKQ
NVKLDVTKFKPVLLNAFNMIH---------------------------------------------------
------------------------------------------------------------------------
------------------------------------------------------------------------
------------------------------------------------------------------------
-------------------------
>LTZF_83241_Monocots_GT61CW/1-365
CDAADRRSDRCQMDGDIRIHGKSGQVTFMTSSTKESHQIKPYARKYDMDAMGNVRGLLVKPSDGQDSPPRCD
VNHSIPAVIFSSGGFVGNFFHDISDVLLPLFQSTFQYGREVQFLMVDFKPWWQKKYSPVFKQLTKYDPIDLG
NDESVHCFAKVTVGLDSDEDLLINTPRSENGYSLVDFGRMLRTAFELPREYSVNNIKKPRILFIARGHTRRL
VNLDEIVKMAESVGYEVEVAEAEHNITEFAKVVNSCDVIVGVHGAGLTNFVFLPMRAVVLQIVPLGNLDWVA
NNYYEKPPKAMEMRYLEYRISREESTLSEFYPKDDPVFVDPDSVNKQGWKKTKEIYLVKQNVKIDIDRFRPI
LEQAF-------------------------------------------------------------------
------------------------------------------------------------------------
------------------------------------------------------------------------
------------------------------------------------------------------------
-------------------------
>MTII_6521_Monocots_GT61CW/1-455
ESNLARSFSRTEARKISCAAVLTCLLFSLAFVAVIQPYMDPFPILGLRVTVGGRSTMLVVEDESGSGELESD
VLEVAAAGSQLVSSPPKNKISCNNDRRSDLCEMIGDVRIQGNKSSVILVTDTDTDNQKWTIRPYPRKGDESA
MGNVRRVTLKYSARDTDTLPRCDVNHSVPVVVFSDRGYTGNLFHDFTDVLVPLFLTSREFDGEVQFMVTHMR
RWWLNKYKRILSKLSNYEILDFDADARAHCFPRALVGLRCHKELSIDPARAPNGYDMSDFRAFLRDAYGLNR
SRALARAEGARPRLLIVARNRTRSFVNIGDVTRAAREAGFEPVSMEAAVWTDLAKVARVVNSCDAMLGVHGA
GLTNFLFLPTNATLVQVVPWGGLEGICRLDFGRPALDAKIKYMEYIIKKEESTLIDNYPSDHELFRDPLAYH
KRGWGGLRIFLDQQNVRVDVGRF-------------------------------------------------
------------------------------------------------------------------------
------------------------------------------------------------------------
-------------------------
>SILJ_20353_Monocots_GT61CW/1-488
MGFETKLAKNFRRIEKQKLGTSLLAGSFLVFLALFILLQTKDFDIAALNVHLSTSTNATEVLVQNATVVLKQ
NTSSSEKFDTKKYPDDIIKEKKYQYTARDAKKKFCDLSEPKTDVCDLRGDIRVHGSSSSVLLMTSLTHTKSP
HRDESWKIKPHPRKFDAGLMSRIKDVSIKLLDNHGKAPYCTVNHSVPAIIFSIGGYMGNYFHDFSDILIPLS
LTSHKFQGEVQFLVSDMKPWWVGKYKQIFGNLSNYEVIDFNHDTRIHCYSNVILGLRSHKEMSIDPSKSPDK
YSMIDFAKLLRKTYSLPRNTAIRLGPGNLKKPRLMIIARRRTRAFTNAREIARVSEELGFEAVVAEADGATP
VKDYAEIVNSCDVMVGVHGAGLTNLVFLPLNAIVIQIIPLGRLEGIAWGDFGAPTWDLGLRYLEYKITEEES
SLIEIYPRNHNVFKDPMFYHKQGWLAMGAIYLDKQNVTVHVEKFRNVLLEALKLLH----------------
------------------------------------------------------------------------
------------------------------------------------------------------------
-------------------------
>PWSG_10040_Commelinids-X_GT61CW/1-391
SETPGNEKMNNLKTPPLLSCDFSNYRSAVCEIYSNVRIHGSSSSIYFNPTTWTRKQIKHGPYTRKFDTFIMK
NVREVTIKSLQVSKDAPKCDVHHNITAIVFALTGYTGNYFHAFSDVLLPLFITARQFEGEAQLLIADMRLWL
IGKYRNVLNKLSDYEIIDFNKDNRVHCYPRAIVGLSSHGELTMDPSRTPHNYTMVDFARLMRRAYSLKRDST
TNLVVHNNKKPRLLIISRSNTRKFVNVGEIVALAEELGFEAVVNEASFQTKVGEFARMVNTFDAMMGVHGAG
LTNLVFLPTNAVVIQIVPFGNFERVADEDFGEPARNMMLRYIQYSISEEESTLIDLYPRDHAVFRDPKSIHK
QGWPVLSKIYLDQQNVRLNTTRFRPVLTSAL-----------------------------------------
------------------------------------------------------------------------
------------------------------------------------------------------------
------------------------------------------------------------------------
-------------------------
>XPAF_57683_Commelinids-X_GT61CW/1-380
LCDTNYRTAVCEIHTNSRIHGNSSSVFFTISEQITGSEANKTWRIRPYARKFDTSVMAGVREVTIRPMYAPT
EVPKCTVHHNITAVVFAIGGYTGNFFHDFSDVLLPLFITTQQFQGDVQLLIANMHVWWVAKYRQVLNQLSNY
EIIDFNKENNVHCYPSAIVGLYSHGDLTMDPSRTPNNYSMVDFAKLMRRSYSLKRDSPINLHADSKWKPRLL
IIARNRTRKLTNIGEIVPMAEELGFEVVVNDTSFHTNVGEFARIVNSIDVMMGVHGAGLTNAVFLPTNAVLI
QIVPFGNLEKISEHDFGEPAGDMKLKYLQYSISEEESTLIDQYPRDHAVFRDPDSIHRQGWDAMGKIYLVQQ
SVKLNVTRFRPVLIRALELL----------------------------------------------------
------------------------------------------------------------------------
------------------------------------------------------------------------
------------------------------------------------------------------------
-------------------------
>TZNS_4670_Commelinids-B_GT61CW/1-378
KSICDLSNTKSDICEADGDVRIIGKDTRMVYVGNSEFSNRGTDESWTIKPYARKWDKGSGANVREVTLKLVN
SYGEDERCDVNHDVPALVFAIGGWTGNFFHDFADVLVPLFETAYHFDGEVQFLIANIKPLWIKKYYKYFEKL
SRYEIIDYDNDDRVHCFKQVTLGLHCDQDDFTINTSKDPYGYTMADFTKFTRSAYSLRRAHPVRPGEQTGKK
PRILILTRKATRKFMNVKEIVRMAKKVGYNVVVTEADANITKFSQVVNSCDVMMGVHGSGLTNIVFLPTYSV
VIQVVPWGNLDWIAGNYFRDPSKQMKLNYMEYSINEEETTLSEFYPRDHAVFKDPMSLHHQGWDTFSRIFLV
QQNVKLDVRRFRPVLEQA------------------------------------------------------
------------------------------------------------------------------------
------------------------------------------------------------------------
------------------------------------------------------------------------
-------------------------
>JQCX_17188_Commelinids-B_GT61CW/1-387
EKKPICDLSNRKSDVCEAAGDIRIMGKKTRMVYVAPPPDGNKEGESWTIKPYARKWDVGSGGGVREVTLRLV
NDFGDDARCAVNYSIPALVFAIGGWSGINYFHDFGDVLVPLFLSAAPFSGEVQLLVVNNKPGWIQKYRPYFD
KLSRYPVIEFDEDDAVRCFPRVTLGLRCSSIEDFQMEPAKSPHGYSMVDFAKFTRSAFGLPRERPTQLPEPL
VGGPQSTAKPRLMLITRAKTRRFTNVEEIVRMAEGAGFEVVVTEASDDIAKFSRVVNSCDVLMGVHGSALTN
MVFLPKGSVVIQVVPWGNLDWIAGHYFRDPAKQMGVNYLEYSINEEETTLSELYPREHAVFKDPMSVHHQGW
DTFSRIFLKEQNVRLDVTRFRPFLDHA---------------------------------------------
------------------------------------------------------------------------
------------------------------------------------------------------------
------------------------------------------------------------------------
-------------------------
>OYLU_16878_Commelinids-B_GT61CW/1-387
EKKPICDLSNRKSDVCEAAGDIRIMGKKTRMVYVAPPPDGNKEGESWTIKPYARKWDVGSGGGVREVTLRLV
NDFGDDARCAVNYSIPALVFAIGGWSGINYFHDFGDVLVPLFLSAAPFSGEVQLLVVNNKPGWIQKYRPYFD
KLSRYPVIEFDEDDAVRCFPRVTLGLRCSSIEDFQMEPAKSPHGYSMVDFAKFTRSAFGLPRERPTQLPEPL
VGGPQSTAKPRLMLITRAKTRRFTNVEEIVRMAEGAGFEVVVTEASDDIAKFSRVVNSCDVLMGVHGSALTN
MVFLPKGSVVIQVVPWGNLDWIAGHYFRDPAKQMGVNYLEYSINEEETTLSELYPREHAVFKDPMSVHHQGW
DTFSRIFLKEQNVRLDVTRFRPFLDHA---------------------------------------------
------------------------------------------------------------------------
------------------------------------------------------------------------
------------------------------------------------------------------------
-------------------------
>JQCX_84125_Commelinids-B_GT61CW/1-386
KPICDLSNNKSDICEANGDVRIIGKDIRMVFVAPQSIDIKENDSWTIKPYARKWDEGSGARVRPVTLKLVHG
HPEDVPCSINHTVPAMVFAIGGWSGANYFHDFVDVLVPLFETAHPFGGEVQFLIANMDPQFMNKYKLFFKKL
SRYDFIGYDNDDRIHCFQHITLGLRCTSTDDFQMEPSKSPHGYTMFHFANFMRSVFSLEREYPVNLKDAGQL
KKPKLMIITRANTRKFMNVEEILNLAQEVGYEVVITEGDSDLSKFSRIVNSCDVLMGVHGSALTNMVFLPTN
GVVIQVVPWGNLDWIAGHYFREPAKQMKLNYLEYSINEEETTLTELYPRDHAVFKDPMSLHPQNANWETFSR
IFLKEQNVRLDVKRFKPFLEHALQIL----------------------------------------------
------------------------------------------------------------------------
------------------------------------------------------------------------
------------------------------------------------------------------------
-------------------------
>OYLU_4852_Commelinids-B_GT61CW/1-386
KPICDLSNNKSDICEANGDVRIIGKDIRMVFVAPQSIDIKENDSWTIKPYARKWDEGSGARVRPVTLKLVHG
HPEDVPCSINHTVPAMVFAIGGWSGANYFHDFVDVLVPLFETAHPFGGEVQFLIANMDPQFMNKYKLFFKKL
SRYDFIGYDNDDRIHCFQHITLGLRCTSTDDFQMEPSKSPHGYTMFHFANFMRSVFSLEREYPVNLKDAGQL
KKPKLMIITRANTRKFMNVEEILNLAQEVGYEVVITEGDSDLSKFSRIVNSCDVLMGVHGSALTNMVFLPTN
GVVIQVVPWGNLDWIAGHYFREPAKQMKLNYLEYSINEEETTLTELYPRDHAVFKDPMSLHPQNANWETFSR
IFLKEQNVRLDVKRFKPFLEHALQIL----------------------------------------------
------------------------------------------------------------------------
------------------------------------------------------------------------
------------------------------------------------------------------------
-------------------------
>BDJQ_20043_Commelinids-B_GT61CW/1-384
PICDLSNNKSDICEANGDVRIIGKDIRMVFVAPQSIDIKENDSWTIKPYARKWDEGSGARVRPVTLKLVYGH
PEDKPCSINHTVPAMVFAIGGWSGTNYFHDFVDVLVPLFETAHPFGGEVQFLIANMDPQFMNKYKLFFKKLS
RYDFIGYDNDDRIHCFQHVTLGLRCTSTDDFQMEPSKSPHGYTMFHFANFMRSVFSLEREYPVNLKDAGQSK
KPKLMIITRINTRKFMNVEEILNLAQEVGYEVVITEGDSDLSKFSRIVNSCDVLMGVHGSALTNMVFLPTNG
VVIQVVPWGNLDWIAGHYFREPAKQMKLNYLEYSINEEETTLTELYPRDHAVFKDPMSLHPQNANWETFSRI
FLKEQNVRLDVKRFKPFLEHALQI------------------------------------------------
------------------------------------------------------------------------
------------------------------------------------------------------------
------------------------------------------------------------------------
-------------------------
>LSKK_4974_Commelinids-B_GT61CW/1-389
EKKPICDLSNRKSDICEADGDVRIIGKDSRMVFVSPSQPVDTEGGESWTIKPYARKWDVGSGAHVREVTLKL
INGYGEHPHCSVNHTVPALVFAIGGWSGINFFHDFADVLVPLFQTAHPFRGEVQLLVANMKPAWVDKYQLYF
KKLSRYEIIEFDKDDTVRCFKHVSLGLRCSSIEDFQMEPSKSPHGYTMLDFAKFTRSAFSLERNYPIRIGSE
ETNKKPRLMIITRARTRKFMNVEEIVQMAKEVGYEVVVTEANDDLAKFSRIVNSCDVLMGVHGSALTNMVFL
PTNAVVIQVVPWGNLDWIAGHYFRDPSKQMKVNYLEYSISEEESTLLEKYPREHAVFKDPMSVHHQGWDTFS
RIFLKEQNVRLDVKRFRPFLERALEILRQ-------------------------------------------
------------------------------------------------------------------------
------------------------------------------------------------------------
------------------------------------------------------------------------
-------------------------
>TZNS_16113_Commelinids-B_GT61CW/1-385
KPICDLSNRKSDICEADGDVRIIGKDTRKVYVAPSQLVDIEGGDSWTIKPYARKWDAGSGARVREVTLQLVN
GSLEDKHCSINHTVPAMVFAIGGWIGNYFHDFVDVLVPLFETAYPFGGEVQFLIANIFPPFMDKYKLFFKKL
SRYEIIDYDKDDAIRCFKHVTLGLRCTSAEDFQMEPSKSPHGYTMYDFAKFTRTVFSLEREYPIKIDEKTDK
KPRLMIITRAQTRRFMNVEEIVQMAEEVGYEVVVTEGDPDISKFSQIVNSCDVLMGVHGSALTNMVFLPTNA
VVIQVVPWGNLDWIAGHYFRDPSSQMKINYLEYSINEEETTLTELYSKDHAVFKDPMSLHPQNADWDTFFRI
FLKEQNVKLDVRRFRPFLEHALRIL-----------------------------------------------
------------------------------------------------------------------------
------------------------------------------------------------------------
------------------------------------------------------------------------
-------------------------
>LSKK_7561_Commelinids-B_GT61CW/1-390
EKKPICDLSNRKSDICEADGDVRIIGKDTRMVFVAPPQSIDTEGAGIKPYARKWDAGSGARVREVTMKLVNG
YGEGGPVCSVNYTVPAMVFAIGGWSGINYFHDFVDVLVPLFETAHPFGGEVQFLVANTNPSWMDKYRLFFKK
LSRYEMIEYDNDDTVRCFKHVTLGLRCTSAEDFQMEPSKSPHGYTMFDFAKFTRSAFSLERDYPLRIGEEAN
KKPRMMIIKRAVTRKFMNIEEIVQMAEDVGYEVVVTEGDPDISKFSRIVNSCDVLMGVHGSALTNMVFLPTN
AVVIQVVPWGNLDWIAGHYFRDPSKQMKLNYFEYSVNEEETTLKELYPRDHAVFKDPMSLHPQNADWDTFSR
IFLKEQNVRLDVGRFRPFLERALQILREQK------------------------------------------
------------------------------------------------------------------------
------------------------------------------------------------------------
------------------------------------------------------------------------
-------------------------
>UOEL_443_Commelinids-B_GT61CW/1-371
KSDICEADGDVRIIGKDRRMVYVAPSEFSNTGGSWTIKPYARKWDAGSGARVREVTLKLVNGYGEDTLCSVN
HSVPAMVFAIGGWTGNYFHDFVDVLVPLFETAHPFGGEVQFLIANMNPSWIDKYQMFFKKLSRYEIIEYDND
DTIHCFKHVTLGLRCTSIEDFQMEPSKSPHAFTMFDFAKFTRSAFSLQRDYPLMDKKPRLMIITRARTRRFM
NVEEIVQMAKEVGYEVVVTEGDADISKFSRIVNSCDVLMGVHGSALTNMVFLPANAVVIQIVPWGNLDWIAG
HYFREPSKSKQMKVNYLEYSINEEESTLSEMYPRDHAVFKDPMSLHHQGWDTFSRIFLREQNVRLDVIRFRP
FLERALEILRQ-------------------------------------------------------------
------------------------------------------------------------------------
------------------------------------------------------------------------
------------------------------------------------------------------------
-------------------------
>KNKV_17081_Commelinids-B_GT61CW/1-383
EKKPICDLSNRKSDICEADGDVRIIGKDTRMVSVAPQFTATEGGESWTIKPYARKWDAGSGARVREVTLKLV
NGYGEDTRCSVNHTVPAMVFAIGGWTGNYFHDFVDVLVPLFETAHPFGGEVQFLIANMNPAWMEKYQLFFKK
LSRYEIIEYDKDDTIRCFKHVSLGLRCTSKEDFQMEPSKSPHGYTMFDFAKFTRSVFSLERDHPLRIGEQTD
KKPRLMIITRAMTRKFMNVEEIVGMATEVGYEVVVAEGDPDISEFSRIVNSCDVLMGVHGSALTNMVFLPTN
AVVIQVVPWGNLDWIAGHYFRDPSKQMKVNYLEYSINEEETTLTELYPRDHAVFKDPMSLHPQNADWDTFST
IFLKQQNVKLDVRRFRPFLERAL-------------------------------------------------
------------------------------------------------------------------------
------------------------------------------------------------------------
------------------------------------------------------------------------
-------------------------
>KNKV_17082_Commelinids-B_GT61CW/1-383
EKKPICDLSNRKSDICEADGDVRIIGKDTRMVSVAPQFTATEGGESWTIKPYARKWDAGSGARVREVTLKLV
NGYGEDTRCSVNHTVPAMVFAIGGWTGNYFHDFVDVLVPLFETAHPFGGEVQFLIANMNPAWMEKYQLFFKK
LSRYEIIEYDKDDTIRCFKHVSLGLRCTSKEDFQMEPSKSPHGYTMFDFAKFTRSVFSLERDHPLRIGEQTD
KKPRLMIITRAMTRKFMNVEEIVGMATEVGYEVVVAEGDPDISEFSRIVNSCDVLMGVHGSALTNMVFLPTN
AVVIQVVPWGNLDWIAGHYFRDPSKQMKVNYLEYSINEEETTLTELYPRDHAVFKDPMSLHPQNADWDTFST
IFLKQQNVKLDVRRFRPFLEHAL-------------------------------------------------
------------------------------------------------------------------------
------------------------------------------------------------------------
------------------------------------------------------------------------
-------------------------
>WFBF_8360_Basal-Eudicots_GT61CW/1-495
MEYNTIFAKSFSRYEQRKLGYGAIMGCLFIFLTFFTLFRPSFAPILNLQLSMRSGIAKLVIENTDTSHLIIK
HAKMSDLMIQHSSDPHIIEQVQNVTFQDLPKLTEHPADDSIPESKTVQNVTYEDLPNPIKLPQILESKPNKE
IKPICNAKEECEIQGDVRVHGKSSCILFSSSQVASTETNVSWRIKPYSRKTDKTAMQDVNEFILKPFTNPNE
VAQCSVKHNVPAIVFSTGGYAGNHFHDFSDILVPLFLTSNQFQARVQFLVTNVHSYWLFKYQEIIKHLSNYD
IIDIDKEDGIHCFPRIIVGLTFHQDLTIDPSKSPNGYSMEDFKRLLRSSYSLKREKAIRISDHKRKRPRLLI
ISRKRTRSFTNEHEIVKMARSSGYEVVVSEPVMTNFSRFAGIVNSCDVMMGIHGAGLTNILFLPSNAILIQI
VPLGNMDWLAKHYFGEPSVDMNIRYLEYVIKEEESTLIQQYPPDHPVFRDPSSVVKHGWNAFK---------
------------------------------------------------------------------------
------------------------------------------------------------------------
-------------------------
>LSKK_9807_Commelinids-B_GT61CW/1-394
DKIESKKPEDEKIHSPNKEDERIQMMIKPQVEPICDFSNIRTEFCDMKGDVRIQGKKPSSVVFVSPHQQNNE
WKIMPYVRKQIGNIEQVTVRTRSSPDGVPKCTVNQTVPAIVFALGGFIGNYYHDFTDVLQPLFLTARQFDGE
VQFLITNIQVWWLHKYQPIIKSLTRYEFVDLDKSSEVLCHPHVIVGLLFHNDLTIDPARAPNGYSMADFTKF
LRNAYSLNRDYAISLREQPEKKPRLLLVERNGTRRFTNVPEIVGMAEGLNFEVVRTDADFGDVDGFASVVNS
CDVIMGVHGAGLTNFVFLPMNAVVIQIVPCCELEGMGTHTFGIPSMVSRLHYLEYGISVDESTLLELYPREH
PVFTDPQSIHRQGWWKMGKLYLKKQNVKLDVNRF--------------------------------------
------------------------------------------------------------------------
------------------------------------------------------------------------
------------------------------------------------------------------------
-------------------------
>JQCX_12120_Commelinids-B_GT61CW/1-372
CDFSNFRTEFCDLTGDVRIYGKKKAASAAVVLVSPHRKAEEYMVVPYVRKHMGNIEKVAVRTATAAPACTVN
STVPAIVFALGGFTGNYYHDFTDVLLPLFLTAHEFHGEVQFLIIGIRLWWLNKYRPIIDRLTRYEFVDLDNS
DDVHCRPHALVDLRFHNDLTIDRARAPNGISMLDFTRFLREAYALPRERAVSLRAHPELRPRFLLVARNGTR
RFTNVPEIVRAAEAVGFEVVIADANFVNVAGFAEVVNSCDAIMGVHGAGLTNLVFLPTNAVAIQIAPCCDLE
GMAEHTYGPPARESGLLYLQYNISVEESTLLELYSREHPVISDPQSIHHQGWFKMGKIYLKQQNVKLDVDRF
RPTLIKARDHLR------------------------------------------------------------
------------------------------------------------------------------------
------------------------------------------------------------------------
------------------------------------------------------------------------
-------------------------
>JQCX_5911_Commelinids-B_GT61CW/1-377
ICDFSNFRTEFCDLKGDVRVHGKKKAASAAVVLLSPQRKAEEYMVVPYVRKHMDNIEKVAVRTAQAPHAAPA
CTATSTVPAIVFALGGFTGNYYHDFTDVLLPLFLTAHEFHGEVQFLITNIQLWWLGKYRPIFEKLTRYEFVD
LDKSDDVHCRSHVLVDLRFHNDLIIDRARAPNGISMLDFSRFLREVYSLPRERAVSLRAHPERRPRLLLVAR
NGTRRFTNMPEIVQAAEAVGFEVVRADAEYGNVAGFVEVVNSCDVIMGVHGAGLTNFVFLPANAVVIQIVPC
CDLEGMAEHTFGAPSKEAGLLYLQYSISVEESTLLESYPREHPVFSDPQSIHRQGWFKMGKIYLGRQNVKLD
VDRFRPVLIQAMDHFRQ-------------------------------------------------------
------------------------------------------------------------------------
------------------------------------------------------------------------
------------------------------------------------------------------------
-------------------------
>OYLU_6052_Commelinids-B_GT61CW/1-377
ICDFSNFRTEFCDLKGDVRVHGKKKAASAAVVLLSPQRKAEEYMVVPYVRKHMDNIEKVAVRTAQAPHAAPA
CTATSTVPAIVFALGGFTGNYYHDFTDVLLPLFLTAHEFHGEVQFLITNIQLWWLGKYRPIFEKLTRYEFVD
LDKSDDVHCRSHVLVDLRFHNDLIIDRARAPNGISMLDFSRFLREVYSLPRERAVSLRAHPERRPRLLLVAR
NGTRRFTNMPEIVQAAEAVGFEVVRADAEYGNVAGFVEVVNSCDVIMGVHGAGLTNFVFLPANAVVIQIVPC
CDLEGMAEHTFGAPSKEAGLLYLQYSISVDESTLLESYPREHPVFSDPQSIHRQGWFKMGKIYLGRQNVKLD
VDRFRPVLIQAMDHFRQ-------------------------------------------------------
------------------------------------------------------------------------
------------------------------------------------------------------------
------------------------------------------------------------------------
-------------------------
>BRUD_63778_Commelinids-B_GT61CW/1-517
DKGKAIRNLRHESRRYRLLVILSGFFLVSLAFIVVSRPEATLFSKLSLNDLPSEEDSSTIAVKETVQSSSSS
SSGDDSKPENATEESKPKWGDGGEEESEKEQQNVVALQTATENTNSDAAQKEQATDSIQSDTPEKKQLCDFS
GFRSNICEMEGNIVIHPNSSSIIFVESSSSPRNEEWKIQPYPRKGDKLCLSHVTELTVRSSQEAPQCTEHHT
APGLVFSISGYTGNLFHDFTDIMVPLFTTANQFNGEVQFLLVDMHIWWVRKYHKVLSALSNYPVIDLNNSND
QVHCFNHVVVGLRAHREFTIDPSISPNGVSMVDFARFMRKTYGAEREATTALGEVPYKKPRLLVIKRKRTRS
IVNLEEIARMAEELGFEVVMDEAGVSSDMSRFAKVVNSCDVMMGVHGAGLTNAVFLPPKATLIQIVPWGGLE
GIARMDFGDPVSAMGLRYSQYSITINESTLTDKYPRDHDILKNPVALHKRGFAFIRHTFLDGQNVKLDAARF
RTVLIQALDHLNQ-----------------------------------------------------------
------------------------------------------------------------------------
-------------------------
>BYPY_80524_Commelinids-C_GT61CW/1-447
KHKVTLPTISNYTINDSIQTDPTDTTTKSENRMDTVVTLETNPIQNDDDGAAADSNQPSTTASVKPERKPLC
DFSNFRANVCQMDGEIRIHPNSASIVYMEYDGSRSDEMYQIKPYPRKGDDFCLSHVAGLTVKSSKEGPRCTK
YHDVPGLVFSISGYTGNLFHDFTDVLVPLFTTANQFDGEVQLVLTDMHPWWVIKYQKVLQKLSNYPLIDFSK
DDQVHCFKNVIVGLHAYKEFTIDSSKAPKNYSMADFNRFMRRAFSVGREATTPVGESPNRRPKLLVISRKRT
RMFLNLHEIIGMAEELGYEVVVDEADVSSDLSRFAGIVNSCDVMMGVHGAGLTNCVFLPPNATLIQIVPWGG
LDWIARLDFGDPANQMGLRYSQYSIKPEESSLLQQYPRDHEIFKNPFAFHKRGFDFIRRTFMDNQNVRLDVS
RFRKVLMEALDQLNP---------------------------------------------------------
------------------------------------------------------------------------
------------------------------------------------------------------------
-------------------------
>BRUD_63966_Commelinids-B_GT61CW/1-589
KMGDKSKLVRNLRVESQRFRLLVIVIGCFLVTLTFIVVSKPEAILFTSSSTKLSLDESLPDFTDTETITHQD
PSEDSEAGIEVDESKPKWSSNEAEQKIEDVPKHKLTLPTVSNYTIKDSDQEEKTFESDQPGAKREAEEKSDQ
CNDPGSCVGKEKHKVTLPTVSNYTINDSDQVELTETKQPESEIELGTNPNQREEATESRQPGMKLEMKQLCD
FSDFRSNICEMDGDIRIQPKSSSILFMESSNSQRDELWKIKPYPRKGDEFCLSHVTELTVKSSKEAPQCTKY
HNVPALVFSISGYTGNLFHDFTDVMVPLFTTANQFNGEVQFLLTDMHPWWVIKYEKVLQKLSNYPVIDFNKD
DQVHCFKHAVVGLRAYKEFTIDSSKSPNGYSMIDFNRFMRRAFSLEREATTVVGEVPNKKPRLLIISRKRTR
AFTNLNEIAAMAEDLGYEVVINEADVGSDISKFAEIVNSCDVMMGVHGAGLTNCVFLPPNATLIQIVPWGGL
DWIARLDFGDPANAMGIRYSQYSITVDESTLLEQYPRDHEIFTNPFAFHKRGFDFIRKTFMDQQNVKLDVRR
FRSVLLEALDHLH-----------------------------------------------------------
-------------------------
>PPQR_55467_Commelinids-C_GT61CW/1-580
KMGDKSKLVRNLRVESQRFRLLVIVIGCFLVTLTFIVVSKPEAILFTSSSTKLTLDESLPDFTDTETITHQD
PSEDSEAGIEVEESKPKWSSNEAEQKIEDVPKHKLTLPTVSNYTIKDSDQEEKTFELDQPGTKREAEEKSDQ
CNDPGSCVDKEKHKVTLPTVSNYTINESDQVELTETKQPESEREEATESRQPGMKLEMKQLCDFSDFRSNIC
EMDGDIRIQPKSSSILFMESSDSQRDELWKIKPYPRKGDEFCLSHVTELTVKSSKEAPQCTKYHNVPALVFS
ISGYTGNLFHDFTDVMVPLFTTANQFNGEVQFLLTDMHPWWVIKYEKVLQKLSNYPVIDFSKDDQVHCFKHA
IVGLRAYKEFTIDSSKSPNGYSMIDFNRFMRRAFSLEREATTVVGEVPNKKPRLLIISRKRTRAFTNLNEIA
AMAEDLGYEVVINEADVGSDISKFAEIVNSCDVMMGVHGAGLTNCVFLPPNATLIQIVPWGGLDWIARLDFG
DPANAMGIRYSQYSITVDESTLLEQYPRDHEIFTNPFAFHKRGFDFIRKTFMDQQNVKLDVRRFRSVLLEAL
DHLH--------------------------------------------------------------------
-------------------------
>WXNT_55634_Commelinids-Y_GT61CW/1-594
MKTGERSKLVRSLRQESRRFRLIVIVIGFFLVTLTFVVVSKPEAILFTLNGKLPVDQAPTSLLIRQKVDVQE
GVSRTSADTFNEDPKVVDEEEDVKPKWTKEEQEEKRVLSEPEQTSGIVEETTRKEEETTKSEQLGGGSEGEE
KSAEHEHKEEKHKVTLPTVSNYTIHDSEDSDNTRQEDGKIDEEIRLETNPGQNDGGTKSEQPATNNFQSERK
PLCDFSNFRANVCDMKGDIRIHPNATSVMYMEPAGSQRDELWKIKPYPRKGDEFCLSHITELTVKSSKEAPQ
CTKYHNVPAVVFALTGYTGNLFHDFTDVLVPLFTTASEFNGEVQFLITDMALWWTIKYQTVLQKLSNYPLID
FSKDDQVHCFKHAIVGLHAYMEFMIDSSKAPQNYSMVDFNRFMRRAYSLDKDAVTVLGENPKTKPRLLIISR
QRTRMFLNLNEIIAMAEELGYEVVVDEANVSSDISRFARLVNSVDVMMGVHGAGLTNCVFLPQNATLIQIVP
WGGLDWISRIDFGNPAEAMGLRYKQYSISVDESTLTEQYPRDHEIFKNPLSFHKRGFEFIRHTFMDKQNVRL
DCKRFKPILLEALDHLNP------------------------------------------------------
-------------------------
>CXSJ_18962_Commelinids-Z_GT61CW/1-571
MKSGERPKLGRGLRQETRRFRLLVIVVGFFLVSLTFVLVSRPDAILFNMNGKLPVDQAPTSILIKQKVNSPP
ATSQKTSTDPLSGDPRVVDDDDDVKPKGTKGEEEESRVLSEPDPTSGMTELTKDGSKSEGEEATAGSGGDGE
RKGTAKEHADKEPQQHKVTLPTVSNYKIHDADDTETATKQDDATNVQQGSKPLCDFSNFRANVCDMRGNVIV
HPKATSILYTEPAGSQRDELWKIKPYPRKGDEFCLSHITELTVKSSKVAPECTKYHDVPAVIFSLTGYTGNL
FHDFTDVMVPLFTTASEFNGEVQFLITDMALWWTIKYHTVLQKLSNYPVIDFSKDDQVHCFKRVIVGLHAYM
EFTIDSSKAPQHLSMVDFNRFMRGAYSLGKDTVTALGEYPKVKPRLLIIKRHRTRMFLNLDEIIAMAEELGF
EVVIDEANVSSDISRFARVVNSVDVMMGVHGAGLTNCVFLPQNATLIQIVPWGGLEWVSRTDFGNPSELMGL
RYKQYSISIDESSLTDQYPRDHEIFKNPISFHKRGFDFIRQTFMDKQNLDCKRFKPILLEALNNLNP-----
------------------------------------------------------------------------
-------------------------
>YXNR_7219_Commelinids-Z_GT61CW/1-524
LPVDQAPTSILIQQKVNSPPAISRKTSADPLSDDPRVVDDDVKPKGTKGGEGEESRVLSEPDPTSGMTELTA
PSKHDGRKPDDETVLGGDGGGDGKKRKGTAEEHAAKGEPHKVTLPTVSNYTIHDADDTQTAKQDGATNAQQG
SKPLCDFSNFRANVCDMRGDVIVHPNAASILYVEPAGSQRDELWKIKPYPRKGDEFCLSHITELTVKSSKVA
PECTKYHDVPAVIFSLTGYTGNLFHDFTDVIVPLFTTASEFNGEVQFLITDMALWWTIKYHTVLQKLSKYPV
IDFSKDDQVHCFKRVIVGLHAYMEFTIDSSKAPHHLSMVDFNRFMRGAYSLGRGTVTALGEYPKVKPRLLII
KRHRTRMFLNLDEIIAMAEELGFEVVIDEANVSSDISRFARVVNSVDVMMGVHGAGLTNCVFLPQNATLIQI
VPWGGLEWVSRTDFGNPAELMGLRYKQYSIGIDESSLTDQYPRDHEIFKNPISFHKRGFDFIRQTFMDKQNV
KLDCKRFRPILLEALNNLNP----------------------------------------------------
------------------------------------------------------------------------
-------------------------
>HATH_4490_Commelinids-Z_GT61CW/1-515
PTSILIRQKVNSPLATSRKSSDALRGDPKVVDEEADVRPKGIEGQEEESRVLSEPDPTSGMTELTPNKDSSS
GNKSDESTLGGGGHEEKQKEEDRGQAEAKKHKVALPTVSNYTILDMEDTEKDKQDGANNVQQGSKPLCDFSN
FRANVCEMRGDVRVYPNANSIMYMEPAGSRRDELWRIKPYPRKGDEFCLSHITELTVKSSKVAPECTKYHDV
PAVIFSLTGYTGNLFHDFTDVMVPLFTTANEFNGEVQFLITDMALWWTIKYHTVLQKLSKYPAIDFSKDDQV
HCFKHVIVGLHAYMEFTIDSSKAPHNYSMVDFNRFMRGAYSLERDIVTELGEYPKVKPRLLIIKRHRTRMFL
NLDEIIVMAEELGFEVVIDEANVSSDISKFARLVNSVDVMMGVHGAGLTNCVFLPQNATLIQIVPWGGLEWV
SHADFGKPAELMGLRYKQYSISVDESSLTDQYPKDHEIFKNPISFHKRGFDFIRQTFMDKQNVKLDCNRFKP
ILLEALDNLNP-------------------------------------------------------------
------------------------------------------------------------------------
-------------------------
>HATH_4491_Commelinids-Z_GT61CW/1-514
PTSILIRQKVNSPLATSRKSSDALRGDPKVVDEEADVRPKGIEGQEEESRVLSEPDPTSGMTELTPNKDSSS
GNKSDESTLGGGGHEEKQKEEDRGQAEAKKHKVALPTVSNYTILDMEDTEKDKQDGANNVQQGSKPLCDFSN
FRANVCEMRGDVRVYPNANSIMYMEPAGSRRDELWRIKPYPRKGDEFCLSHITELTVKSSKVAPECTKYHDV
PAVIFSLTGYTGNLFHDFTDVMVPLFTTANEFNGEVQFLITDMALWWTIKYHTVLQKLSKYPAIDFSKDDQV
HCFKHVIVGLHAYMEFTIDPSKAPHNYSMVDFNRFMRRTYSLPRDVVTALGEIPKMKPRLLIISRQRTRMFL
NLNEIVAMAEEIGYEVVVEEANVNSNVAHFAKVVNSVDVMMGVHGAGLTNCAFLPHNAILIQIVPWGGIDGI
CRIDFGNPAEQMGLRYKHYSIGVHESSLTEQYPLDHEIFKNPLSFHKHGFEFIRQTFMDKQNVRLDCNRFRP
VLLEALDQLN--------------------------------------------------------------
------------------------------------------------------------------------
-------------------------
>LOC_Os03g37010.1|12003.m08814/1-576
MKAGERPKLVRGVRQESRRFRLLVIVVGFFLVSLTFVFVSKPDAILFSLNGKLPVEQAPTSILIQQKVNEPS
GESRKTSTDALRGDPKVVDDEADAKPKGTGGGSEEEEGRVLSEPDPTSGMMEPTHNKDGNGHKSHQETLGGG
GDGESKGNDEEGEHAEQKHKVTLPTVSNYTIHDAAEDTENAKQEGMNNVQQGSKPLCDFSNFRANVCEMRGD
VRIHPTATSVLFMEPEGSQRDEVWKIKPYPRKGDEFCLSHITEVTVKSSKVAPECTKYHDVPAVIFSLTGYT
GNLFHDFTDVLVPLFTTASEFNGEVQFLITDMALWWTIKYQTVLQKLSKYPVIDFSKDDQVHCFKHAIVGLH
AYMEFTIDSTKAPHNYSMADFNRFMRGAYSLGRDSVTVLGEYPKIKPRLLIIKRHRTRMFLNLDEIISMAEE
LGFEVVIDEANVSSDISRFARLVNSVDVMMGVHGAGLTNCVFLPQHATLIQIVPWGGLDWISRTDFGNPAEL
MGLRYKQYSIGVDESSLTDQYPRDHEIFKNPISFHQRGFDFIRQTFMDKQNVKLDCKRFRPILLEALDNLNP
------------------------------------------------------------------------
-------------------------
>ROEI_13426_Commelinids-Z_GT61CW/1-565
MKSGERPKQVRFRLLVIVVGFFLVSLTFVVISKPDAILFSLNGKLPVDHAPTSILIQQKVNSPPATTLRTST
DALPGGDPRVVDDEADPRPQGFKGEEEENRVLSEPDPTSGMTELTQNKDGSGRKSDEEKLGGGADGEGKRKE
EREHAGEKHKVTLPTVSNYTIHDTEDTENAKRDDTSFDQQGSKPLCDFSNFRANVCEMRGDVRVHPNATSIM
FMEPGHSQRDELWKIKPYPRKGDEFCLSHITELTVKSSKVAPECTKYHDVPAVIFSLTGYTGNLFHDFTDVM
VPLFTTASEFNGEVQFLITDMALWWTVKYQTVLQKLSKYPVIDFSKDDQVHCFKHVIVGLHAYMEFTIDSSK
APHNYSMVDFNRFMRGAYSLGRDTVTMLGEYSKVKPRLLIIKRHRTRMFLNLDEIVAMAEELGYEVVIDEAN
VSSDISKFARLVNTVDVMMGVHGAGLTNCVFLPQNATLIQIVPWGGLEWVSRTDFGNPAELMGLHYKQYSIG
VDESSLTEQYPRDHEIFQNPIAFHKNGFDFIRQTFMDKQNVKLDCKRFRPILLEALDNLNP-----------
------------------------------------------------------------------------
-------------------------
>YPIC_24504_Commelinids-Z_GT61CW/1-570
MKSGERPKLVRGLRQESRRFRLLVIVVGFFLVSLTFVVISKPDAILFSLNGKLPVDQAPTSILIQQKVNSPP
ALRTSTDALRGDPRVVDDEADPRPQGFKAGEEEESRVLSEPDPTSGMTELTPNKDASGRKSDEEKLGGGGDG
EGERREEERGHAADKHKVTLPTVSNYTIHDTEDTETAKQDDTSYDQQGSKPLCDFSNFRANVCEMRGDVRVH
PNATSIMFMEPGHSQRHELWKIKPYPRKGDEFCLSHITELTVKSSKVAPKCTKYHDVPVVIFSLTGYTGNLF
HDFTDVMVPLFTTASEFNGEVQFLITDMALWWTIKYQTVLQKLSKYPVIDFSKDDQVHCFKHVIVGLHAYME
FTIDSSKAPHNYSMVDFNRFMRGAYSLGRDTVTVLGEYPKVKPRLLIIKRHRTRMFLNLDEIIAMAEELGFE
VVIDEANVSSDISKFARLVNTVDVMMGVHGAGLTNCVFLPQNATLIQIVPWGGLEWVSRTDFGNPAELMGLH
YKQYSIGVDESSLTEQYPRDHEIFKNPIAFHKNGFDFIRQTFKQNVKLDCKRFRPILLEALDNLNP------
------------------------------------------------------------------------
-------------------------
>ZMGN_14779_Commelinids-Z_GT61CW/1-437
GGGGDGEGKGRKEGEARVHPAEKHKVTLPTVSNYTIHDTEETETENAKQDDGTSSYLQGSRPLCDFSNFRAN
VCEMHGDVRVHPNATSIMFMEPAGSQRDELWKIKPYPRKGDEFCLSHITELTVKSSKVAPECTKYHDVPAVI
FSLTGYTGNLFHDFTDVMVPLFTTASEFNGEVQFLVTDMALWWTIKYHTVLQKLSKYPVIDFSKDDQVHCFK
HVIIGLHAYMEFTIDSSKAPHNYSMVDFNRFMREAYSLDRDTVTLLGEYPKVKPRLLIIKRQRTRMFLNLDE
IIALAEELGFEVVVDEANVSSDISKFAGLVNTVDVMMGVHGAGLTNCVFLPQNATLIQIVPWGGLEWVSRTD
FGNPAELMGLRYKQYSISVDESSLMEQYPRDHEIFKNPIAFHKHGFDFIRQTFMDKQNVQLDCKRFRPILLE
ALDNL-------------------------------------------------------------------
------------------------------------------------------------------------
------------------------------------------------------------------------
-------------------------
>ZMGN_14780_Commelinids-Z_GT61CW/1-575
MKSGERPKLVRGLRQESRRFRLLVVVVGFFLVSLTFLVISKPDAILFSLNGKLPVEQAPTSILIQQKVNSPP
ATTGKAATDTFRGNPRVVDDVADVRPKGTKGEEENRVLSEPDPTSGMTELTSYKDGTGRKSDEETLGGGGDG
EGKGRKEGEARVHPAEKHKVTLPTVSNYTIHDTEETETENAKQDDGTSSYLQGSRPLCDFSNFRANVCEMHG
DVRVHPNATSIMFMEPAGSQRDELWKIKPYPRKGDEFCLSHITELTVKSSKVAPECTKYHDVPAVIFSLTGY
TGNLFHDFTDVMVPLFTTASEFNGEVQFLVTDMALWWTIKYHTVLQKLSKYPVIDFSKDDQVHCFKHVIIGL
HAYMEFTIDSSKAPHNYSMVDFNRFMREAYSLDRDTVTLLGEYPKVKPRLLIIKRQRTRMFLNLDEIIALAE
ELGFEVVVDEANVSSDISKFAGLVNTVDVMMGVHGAGLTNCVFLPQNATLIQIVPWGGLEWVSRTDFGNPAE
LMGLRYKQYSISVDESSLMEQYPRDHEIFKNPIAFHKHGFDFIRQTFMDKQNVQLDCKRFRPILLEALDNL-
------------------------------------------------------------------------
-------------------------
>BPKH_5881_Commelinids-Z_GT61CW/1-575
MKSGERPKLVRGLRQESRRFRLLVIVVGFFLVSLTFLVIFKPDAILFSLNGKLPVEQAPTSILIQQKFNSPP
ATSRKTSTDAFRGDPRVVDDEADVRPKGTKGEEESRVLSEPDPTSGMTELTPNKDWTGRKSDEETLGGGGDG
EGKGRKEGEERGHTAEKYKVTLPTVSNYTIQDTEETENAKQDDGTSSDLQGSKSLCDFSNFRANVCEMHGDV
RVHPNATSIMFMEPASSQRDELWKIKPYPRKGDEFCLSHITELTVKSSKVAPECTKYHDVPAVIFSLTGYTG
NLFHDFTDVMVPLFTTASEFNGEVQFLITDMKLWWTIKYHTVLQKLSKYPVIDFSKDDQVHCFKHVIVGLHA
YMEFTIDSSKAPHNYSMVDFNRFMREVYSLGKDTVTLLGEYPKVKPRLLIIKRQRTRMFLNLDEIIAMAEEL
GFEVVVDEANVSSDISKFATLVNTVDVMMGVHGAGLTNCVFLPQNATLIQIVPWGGLEWVSRTDFGNPVELM
GLHYKQYSISVEESSLTERYPRDHEIFKNPIAFHKHGFDFIRQTFMDKQNVKLDCKRFSPILLEALDSLNP-
------------------------------------------------------------------------
-------------------------
>SOHV_13989_Commelinids-Z_GT61CW/1-571
MKSGERPKLVRGLRQESRRFRLLVIVIGFFLVSLTFVVISKPDAILFSLNGKLPVEQAPTSILIKQKVNSPP
ATSRKTPTDAFRGDPRVVDDEADVRPKGTKGEEEESRVLSEPDPTSGMTELTPNKDRGGRKSDEETLGGEGK
GKEGEERGHAAEKHKVTLPTVSNYTIHDTEDTENGKQDDGTGPDLQGSKPLCDFSNFRANVCEMRGDVRVHP
NATSIMFMEPAGSRRDELWKIKPYPRKGDEFCLSHITELTVKSSKVAPECTKYYDVPAVIFSLTGYTGNLFH
DFTDVMVPLFTTASEFNGEVQFLITDMALWWTIKYHTVLQKLSKYPLIDFSKDDQVHCFKHVIVGLHAYMEF
TIDSSKAPHNYSMVDFNRFMRGAYSLGRDTVTVLGQYPKVKPRLLIIKRHRTRMFLNLDEIIAMAEELGFEV
VIDEANVSSDISKFARLVNTVDVMMGVHGAGLTNCVFLPQNATLIQIVPWGGLEWVSRTDFGNPAELMGLHY
KQYSISVDESSLTEQYPRDHEIFKNPIAFHKHGFDFIRQTFMDKQNVKLDCKRFRPILLEALDNLNP-----
------------------------------------------------------------------------
-------------------------
>WCOR_14725_Commelinids-Z_GT61CW/1-518
PTSILIQQKVNSPPATSRKTSTDALRGDPRVVDDEADVRPKGTKGEEEESRVLSEPDPTSGMTELTPNKDGT
GRKSDEDTLGGGGDGEGKGRKEGEQRGHTAEKHKVTLPTVSNYTIHDTEDTENAKQDDGTSSDLQGSKPLCD
FSNFRANVCEMRGDVRVHPNATSIMFMEPAGSQRDELWKIKPYPRKGDEFCLSHITELTVKSSKVAPECTKY
HDVPAVIFSLTGYTGNLFHDFTDVMVPLFTTASEFNGEVQFLITDMALWWTIKYHTVLQKLSKYPVIDFSKD
DQVHCFKHVIVGLHAYMEFTIDSSKAPHNYSMVDFNRFMRGAYSLGRDTVTVLGEYPKVKPRLLIIKRQRTR
MFLNLDEIIAMAEELGFEVVIDEANVSSDISKFARLVNTVDVMMGVHGAGLTNCVFLPQNATLIQIVPWGGL
EWVSHTDFGNPAELMGLHYKQYSISVDESSLTEQYPRDHEIFKNPIAFHKHGFDFIRQTFMDKQNVKLDCKR
FRPILLEALDNLNP----------------------------------------------------------
------------------------------------------------------------------------
-------------------------
>XBKS_3136_Commelinids-Z_GT61CW/1-568
LVRGLRQESRRFRLLVIVVGFFLVSLTFVVISKPDAILFSLNGKLPVDQAPTSILIQQKVNSPPATSRKTST
DALRGDPRVVDDEADVRPKGTKGEEEESRVLSEPDPTSGMTELTPNKDGTGRKSDEETLGGGGDGEGKGRKE
GEERGHTAEKHKVTLPTVSNYTIHDTEDTENAKQDDGTSSDLQGSKPLCDFSNFRANVCEMRGDVRVHPNAT
SIMFMEPASSQRDELWKIKPYPRKGDEFCLSHITELTVKSSKVAPECTKYHDVPAVIFSLTGYTGNLFHDFT
DVMVPLFTTASEFNGEVQFLITDMALWWTIKYHTVLQKLSKYPVIDFSKDDQVHCFKHVIVGLHAYMEFTID
SSKAPHNYSMVDFNRFMRGAYSLGRDTVTVLGEYPKIKPRLLIIKRQRTRMFLNLDEIIAMAEELGFEVVID
EANVSSDISKFARLVNTVDVMMGVHGAGLTNCVFLPQNATLIQIVPWGGLEWVSHTDFGNPAELMGLHYKQY
SISVDESSLTEQYPRDHEIFKNPIAFHKHGFDFIRQTFMDKQNVKLDCKRFRPILLEALDNLNP--------
------------------------------------------------------------------------
-------------------------
>NNOK_2106_Commelinids-Z_GT61CW/1-575
MKSGERPKLVRGLRQESRRFRLLVVVVGFFLVSVTFLVISKPEAILFSLNGKLPVEQAPTSILIQQKVNSPP
ATSRKTSTDAFRGDPRVVDDEADVRPKGTKGEEESRVLSEPDPTSGMTELTPNKDGNGRKSDEEASAGGGDG
EGKGRKEGEERGQTAEKHKVTLPTVSNYTIHDTEDTENAKQDDGASSDLQGSKPLCDFSNFRANVCEMHGGV
RVHPNATSIMFMEPAGSQRDELWKIKPYPRKGDEFCLSHITELTVKSSKVAPECTKYHDVPAVIFSLTGYTG
NLFHDFTDVMVPLFTTAGAFNGEVQFLITDMALWWTIKYHTVLQKLSKYPVIDFSKDDQVHCFKHVIVGLHA
YMEFTIDSSKAPHNYSMVDFNRFMRGAYSLGRDTVTLLGEYPKVKPRLLIIKRQRTRMFLNLDEIISMAEEL
GFEVVVDEANVSSDISKFARLVNTVDVMMGVHGAGLTNCVFLPQNATLIQIVPWGGLEWVSRTDFGNPAELM
GLHYKQYSISVDESSLTEQYPRDHEIFKNPIAFHKHGFDFIRQTFMDKQNVKLDCKRFRPILLEALDNLNP-
------------------------------------------------------------------------
-------------------------
>VQYB_14833_Commelinids-Z_GT61CW/1-575
MKSGERPKLVRGLRQESRRFRLLVIVVGFFLVSVTFLVISKPEAILFSLNGKLPVEQAPTSILIQQKVNSPP
AASRKTSTDAFRGDPRVVDDEADVRPKGTKGEEESRVLSEPDPTSGMKELTPNKDGTGRKSDEETSGGGGDG
EGKGRKEGEERGQTAEKHRVTLPTVSNYTIHDTEDAENAKQDDDSSSDLQRSEPLCDFSNFRANVCEMRGDV
RVHPNATSIMFMEPAGSQRDELWKIKPYPRKGDEFCLSHITELTVKSSKVAPECTKYHDVPAVIFSLTGYTG
NLFHDFTDVMVPLFTTASEFNGEVQFLITDMAVWWTIKYHTVLQKLSKYPVIDFSKDDQVHCFKHVIVGLHA
YMEFTIDSSKAPHNYSMVDFNRFMRGAYSLGRDAVTMLGEYPKVKPRLLIIKRQRTRMFLNLDEIIAMAEEL
GFDVVVNEANVSSDISKFARLVNTVDVMMGVHGAGLTNCVFLPQNATLIQIVPWGGLEWVSRADFGNPAELM
GLHYKQYSISVDESSLTEQYPRDHEIFKNPIAFHKHGFDFIRQTFMDKQNVKLDCKRFRPILLEALDNLNP-
------------------------------------------------------------------------
-------------------------
>XUAB_73178_Commelinids-Z_GT61CW/1-575
MKSGERPKLVRGLRQESRRFRLLVIVVGFFLVSVTFLVISKPEAILFSLNGKLPVEQAPTSILIQQKVNSPP
ATSRKTSTDAFRGDPRVVDDEADVRPKGTKGEEESRVLSEPDPTSGMTELTPNKDGTGRKSDEETSGGGGGG
EGKGRKEGEERGQTAGKHKVTLPTVSNYTIHDTEDTENAKQDDDSSSDLQGSKPLCDFSNFRANVCEMHGDV
RVHPNATSIMFMEPAGSQRDEVWKIKPYPRKGDEFCLSHITELTVKSSKVAPECTKYHDVPAVIFSLTGYTG
NLFHDFTDVMVPLFTTASEFNGEVQFLITDMALWWTIKYHTLLQKLSKYPVINFSKDDQVHCFKHVIVGLHA
YMEFTIDSSKAPHNYSMVDFNRFMRGAYSLGRDAVTMLGEYPKVKPRLLIIKRQRTRMFLNLEEIIAMAEEL
GFEVVVDEANVSSDISKFARLVNTVDVMMGVHGAGLTNCVFLPQNATLIQIVPWGGLEWVSRTDFGNPAELM
GLHYKQYSISVDESSLTEQYPRDHDIFKNPIAFHKHGFDFIRQTFMDKQNVKLDCKRFRPILLEVLDNLNP-
------------------------------------------------------------------------
-------------------------
>ZENX_7151_Commelinids-Z_GT61CW/1-570
MKSGERPKLVRSRRFRLLVIVVGFFLVSVTFLVISKPEAILFSLNGKLPVEQAPMSILIQQKVNSPPATSRK
TSTDAFRGDPRVVDDEADVRPKGTKGEEDSRVLSEPDPTSGMTELTPNKDGTGRKSDEETSGGGGDGEGKGR
KEGEERGQTAEKHKVTLPTVSNYTIHDTEDTENAKQDDDSSSDLQGSKPLCDFSNFRANVCEMHGDVRVHPN
ATSIMFMEPAGSQRDELWKIKPYPRKGDEFCLSHITELTVKSSKVAPECTKYHDVPAVIFSLTGYTGNLFHD
FTDVMVPLFTTASEFNGEVQFLITDMALWWTIKYHTVLQKLSKYPVIDFSKDDQVHCFKHVIVGLHAYMEFT
IDSSKAPHNYSMVDFNRFMRGAYSLGRDAVTMLGEYPKVKPRLLIIKRQRTRMFLNLDEIIAMAEELGFEVV
VDEANVSSEISKFARLVNTVDVMMGVHGAGLTNCVFLPQNATLIQIVPWGGLEWVSRTDFGNPAELMGLHYK
QYSISVDESSLTEQYPRDHEIFKNPIAFHKHGFDFIRQTFMDRQNVKLDCKRFRPILLEALDNLNP------
------------------------------------------------------------------------
-------------------------
>LOC_Os02g22480.1|12002.m07485/1-583
MKPVERAKLVRSLRQESRRLRLLVLVIGFFLVTLTFVVISKPDALLFNLNGRLSVDHAPRSLLIRQRIHADS
RRSADTFPAAEDPKVVDEDEGAEDATAKGTSEEEKRLLSSEPEQGKNEEAATASEVLGGGGEEDNKNGEEEG
HTQHSKVTLPTVSNYTIRDAEDTDNGKQEDGKPNEKYEFEMDADKGDNVEPETDNEEWNKKPLCDFSNFRAN
VCEMRGNIRIHPNASSVMYMEPASSKREEIWKVKPYPRKGDELCLGHITEITVKSSKVAPECSKYHNVPAVV
FALTGYTGNLFHDFTDVLVPLFTTASEFNGEVQFLITDMAIWWTRKYKVVFDKLSKYPLIDFNNDDQVHCFK
HAIVGLHAYMEFTIDSSKAPHNYSMVDFNRFMRRTYSLPRDFVTALGEIPKAKPRLLIISRQRTRMFLNLNE
IVAMAEEIGYEVVVEEANVSSDLSHFGKVVNSVDVMMGVHGAGLTNCVFLPQNATLIQIVPWGGLDWISRID
FGNPAEQMGLRYKQYSIGVHESSLTDQYPLDHEIFTNPLSFHKHGFEFIRQTFMDKQNVKLDCNRFKPVLLE
VLDQLNQ-----------------------------------------------------------------
-------------------------
>ROEI_98392_Commelinids-Z_GT61CW/1-534
LSVDQAPRSLLIRQRVDAADGRSADTLASASGDPRVVDDHTAGEEANSRGTSEQEDRMLANEPEQSKRAVES
TTSEILGGEDDDGRKSQQDGHKGLQQHKLTFPTVSNYTIHDATDGADDGKQKDAELKLTLDVDQRNVRDRSH
QAALDNVEWDKPLCDFSNFRANICEMRGNIRIHPNSSLVIYMEPTGSSKRNEQWKIKPYPRKGDELCLNHIT
EVTVESSKVAPECSRYHDVPAVLFALTGYTGNLFHDFTDVLVPLFTTASEFNGEVQFLITDMAIWWTRKYAV
VFEKLTNYPLIDFNKDNEVHCFKHAIVGLHAYMEFTIDPLKAPHNYSMVDFNRFMRRTYSLPRDAVTALGEI
PKTRPRLLIISRQRTRMFLNLKEIVAMAEEIGYNVVVEEANVNSNVAHFAKVVNSVDVMMGVHGAGLTNCVF
LPHSAILIQIVPWGALDGICRIDFGYPAEQMGLRYKHYSIGVHESSLTEQYPLDHEIFRNPLAFHKNGFEFV
RQTFMDTQNVRLDCNRFRPILLEALDQLNQ------------------------------------------
------------------------------------------------------------------------
-------------------------
>YPIC_21000_Commelinids-Z_GT61CW/1-590
KAVERAKLVRSLRYESRRLRLLVLVIGFFLVTLTFVVVSKPDALLFNLNGRLSVDQAPRSLLIRQRVDVDDG
RSTDTLASVSGDPKVVDDGTASEETNANDKGTSEDEERMLASEPEQSKRAVEPITSQILGGEDDEGRKSQQL
GHKEHQQHKLTIPTVSNYTFHDATHGAENGKQEDAEFKLTMDVDQRNGRDRSPLAALDNVEWDKPLCDFSNF
RANICEMRGNIRIHPNGSSVIYMEHTSSSSSSKRNEQWKIKPYPRKGDELCLNHITEVTVKSSKVAPDCSKY
HDVPAVIFALTGYTGNLFHDFTDVLVPLFTTASEFNGEVQFLITDMAIWWTRKYAVVFEKLTKYPLIDFNKD
NEVHCFKHAIVGLYAYMEFTIDPLKAPHNYSMVDFNRFMRRTYSLPRDAVTALGEIPKTRPRLLIISRQRTR
MFLNLKEIVAMAEEIGYDVVVEEANVNSNVAHFAKVVNSVDVMMGVHGAGLTNCVFLPHSAILIQIVPWGAL
DGICRIDFGYPAEQMGLRYKHYSIGVHESSLTEQYPLEHEIFRNPLAFHKNGFEFVRQTFMDTQNVRLDCNR
FRPILLEALDQLNQ----------------------------------------------------------
-------------------------
>CXSJ_25022_Commelinids-Z_GT61CW/1-371
FRANVCEIRGNIRIHPNASSIMYMEPAGSKRDEQWKLKPYPRKGDELCLGSLTELTVKSSRVAAECTKYHDV
PAVIFALTGYTGNLFHDFTDVLVPLFTTASEFNGEVQFLITDMAVWWTRKYAVVFEKLTKYPLIDFNKDDQV
HCFKHAIVGLHAYMEFTIDPLKAPHNYTMVDFNRFMRRTYSLPRDVVSALGEIPKAKPRLLIISRQKTRMFL
NLNEIVAMAEEIGYEVVVEEANVNSNVAHFAKVVNSVDVMMGVHGAGLTNCVFLPHNAILIQIVPWGAIDGI
CRVDFGNPSEQMGLRYKHYSIGVHESSLTEKYPLDHEIFKNPLAFHKNGFEFVRQTFMDKQNVRLDCKRFRH
VLLEALDQLNQ-------------------------------------------------------------
------------------------------------------------------------------------
------------------------------------------------------------------------
------------------------------------------------------------------------
-------------------------
>RCAH_84864_Commelinids-Z_GT61CW/1-481
GTSAEEEKRVLSSEPEQGKREEEATASELLGGGGEEGRKGEEEEGHQEHQRKVTLPTVSNYTIHDATEDNDN
DKQEDGKPDADQSNAGEGSQQSAIDNVEWDKPLCDFSNFRANVCEMRGNIRIHPNASSIMYMEPAGSKRDEQ
WKIKPYPRKGDELCLGKLTEMTVKSSKVAPECTKYHDVPAVIFALTGYTGNLFHDFTDVLVPLFTTASEFNG
EVQFLITDMAIWWTRKYAVVFEKLTKYPLIDFNKDDQVHCFNHAIVGLHAYMEFTIDPLKAPHNYTMVDFNR
FMRRTYSLPRDAVSALGEIPKAKPRLLIISRQKTRMFLNLNEIVAMAEEIGYEVVVEEANVNSNVAQFAKVV
NSVDVMMGVHGAGLTNCVFLPHNAILIQIVPWGAIDGICRVDFGNPAEQMGLRYKHYSIGVHESSLTEQYPL
DHEIFKNPLAFHKNGFEFVRQTFMDKQNVRLDCNRFKHVLLEALDQLNQ-----------------------
------------------------------------------------------------------------
------------------------------------------------------------------------
-------------------------
>WCOR_19150_Commelinids-Z_GT61CW/1-514
DAASRRSADSLAGAAEDAKVVDNDNAGEEANANARGAGEDEKRVLTSEPEQGKKAEEATASELLGGEDEEGR
KGLQEGHQEHQEHKVTLPTVSNYTIHDAEDSNNGKQEEIKLTTDVDASNGGNRSHQPGLDNMEWDKPLCDFS
NFRANVCEMQGNIRIHPNGSSVMYMEPAGSKRDEQWKIKPYPRKGDELCLGHITEVTVQSSKVAPECTKYHD
VPAVIFALTGYTGNLFHDFTDVLVPLFTTASEFNGEVQFLITDMAIWWTRKYAVVFEKLTKYPLIDFNKDNE
VHCFKHAIVGLHAYMEFTIDPLKAPHNYSMVDFNRFMRRTYSLPRDAVTALGENPKTKPRLLIISRQRTRMF
LNLKEIVAMAEEIGYEVVVEEANVNSNVAHFAKVVNSVDVMMGVHGAGLTNCVFLPHSAILIQPWGALDGIC
RIDFGYPAEQMGLRYKHYSIGVHESSLTDQYPRDHEIFKNPLAFHKNGFEFVRQTFMDTQNVRLDCNRFRPI
LLEALDQLNQ--------------------------------------------------------------
------------------------------------------------------------------------
-------------------------
>XBKS_62852_Commelinids-Z_GT61CW/1-535
LSVDQAPRSLLIRQRVDADDAASRRSADSLAGAAEDAKVVDDDNAGEEANANAREAGEDEKRVLTSEPEQGK
KAEEATASELLGGEDEEGRKGLQEGHQEHQEHKVTLPTVSNYTIHDAEDSNNGKQEEIKLTTDVDASNGGNR
SHQPGLDNMEWDKPLCDFSNFRANVCEMQGNIRIHPNGSSVMYMEPAGSKRDEQWKIKPYPRKGDELCLGHI
TEVTVQSSKVAPECTKYHDVPAVIFALTGYTGNLFHDFTDVLVPLFTTASEFNGEVQFLITDMAIWWTRKYA
VVFEKLTKYPLIDFNKDNEVHCFKHAIVGLHAYMEFTIDPLKAPHNYSMVDFNRFMRRTYSLPRDAVTALGE
IPKTKPRLLIISRQRTRMFLNLKEIVAMAEEIGYEVVVEEANVNSNVAHFAKVVNSVDVMMGVHGAGLTNCV
FLPHNAILIQIVPWGALDGICRIDFGYPAEQMGLRYKHYSIGVHESSLTDQYPRDHEIFKNPLAFHKNGFEF
VRQTFMDTQNVRLDCNRFRPILLEALDQLNQ-----------------------------------------
------------------------------------------------------------------------
-------------------------
>BPKH_4405_Commelinids-Z_GT61CW/1-619
MKAVERAKLVRSLRQESRRLRLLVLVIGFFLVTLTFVVVSKPDALLFNLNGRLSVDPAPRSLLIRQRVDADD
AASRRSADADTLAAAAEDAKVVDDANTAGDEANANAAGEEANANAGAEEANTNANANGRGTSEDEKRVLTSE
PEQGKKAGEATASELAGGEDGERRKDLQEGHQEHQERKVTLPTVSNYTIHDAVEDSNNDMQEDGKTDVEIKP
TTDFDASNGGNRSHQPGLDSMAWDKPLCDFSNFRANVCEMRGNIRVHPNGSSVMYMEPAGSKRDEQWKIKPY
PRKGDELCLSHITEVTVQSSKVAPECTKYHDVPAVIFALTGYTGNLFHDFTDVLVPLFTTASEFNGEVQFLI
TDMAIWWTRKYAVVFEKLTKYPLIDFNKDNDVHCFKHAIVGLHAYMEFTIDPLKAPHNYSMVDFNRFMRRTY
SLPRDAVMALGEIPKAKPRLLIISRQRTRMFLNLKEIVAMAEEIGYEVVVEEANVNSNVAHFAKVVNSVDVM
MGVHGAGLTNCVFLPHGGTLIQIVPWGALDGICRIDFGYPAEQMGLKYKHYSIGVHESSLTDQYPRDHEIFK
NPLAFHKKGFEFVRQTFMDTQNVRLDINRFRPVLLEALDQLNQ-----------------------------
-------------------------
>NNOK_2107_Commelinids-Z_GT61CW/1-599
MKAVERAKLVRSLRQESRRLRLLVLVTGFFLVTLTFVVVSKPDALLFNLNGRLSVDQAPRSLLIRQRVDADD
AASRRSADADTLAAAAEDAKVVDDANAAGEEANVNDARGTSEDEKRVVTSEPEQGGKKAEEATASGLVGGED
GEGRKGLQEGHQGHRERKVTLPTVSNYTIHDAVEDSNNDMQEDGKTDAEIKPTTDVDVSNGGNRSHQPGLDN
MEWDKPLCDLSNFRANVCEMRGNIRIHPNGSSVMYMEPAGSKRDEQWKIKPYPRKGDELCLSQITEVTVQSS
KVAPECTKYHDVPAVIFALTGYTGNLFHDFTDVLVPLFTTASEFNGEVQFLITDMAIWWTRKYAVVFEKLTK
YPLIDFNKDNDVHCFKHAIVGLHAYMEFTIDPLKAPHNYSMVDFNRFMRRTYSLPRDAVTALGEIPKRKPRL
LIISRQRTRMFLNLKEIVAMAEQIGYEVVVEEANVNSNVAHFAKAVNSVDVMMGVHGAGLTNCAFLPHGAIL
IQIVPWGALDGICRIDFGYPSEQMGLKYKHYSIGVHESSLTDQYPRDHEIFKNPLAFHKKGFEFVRQTFMDT
QNVRLDVNRFRPVLLEALDQLNQ-------------------------------------------------
-------------------------
>XUAB_291_Commelinids-Z_GT61CW/1-586
MKAVERAKLVRSLRQESRRLRLLVLVIGFFLVTLTFVVVSKPDALLFNLNGRLSVDQPPRSLLIRQRVDADD
AASRRSADADTLAAAAEDAKVVDDANAIGTSEGEKRVATSEPEQGGKKAEEATASELAGGGEEEGAKGLQEG
QQEHRERKVTLPTVSNYTIHDAVEDSNNDIQEDGKTDVEIKPATDVDANNGGNRSHQPGLDSMEWDKPLCDF
SNFRANVCEMRGNIRIHPNGSSVMYMEPAGSKRDEQWKIKPYPRKGDELCLSQITEVTVQSSKVAPECTKYH
DVPAVIFALTGYTGNLFHDFTDVLVPLFTTASEFNGEVQFLITDMAIWWTRKYAVVFEKLTKYPLIDFNKDN
DVHCFKHAIVGLHAYMEFTIDPLKAPHNYSMVDFNRFMRRTYSLPRDAVTALGEIPKAKPRLLIISRQRTRM
FLNLKEIVAMAEEIGYEVVVEEANVNSNVAHFAKVVNSVDVMMGVHGAGLTNCVFLPHGATLIQIVPWGALD
GICRIDFGYPSEQMGLKYKHYSIGVHESSLTDQYPRDHEIFKNPLAFHKKGFEFVRQTFMDTQNVRLDINRF
RPVLLEALDI--------------------------------------------------------------
-------------------------
>VQYB_67747_Commelinids-Z_GT61CW/1-547
DQAPRSLLIRQRVDADDAASRRSADADTLAAAAEDARVVDDTNAAGEEANANANANARGTSEDEKRVVTSEP
EQGGKKAEEATASELVGGGEEERAKGLQEGQQEHRERKVTLPTVSNYTIHDAVEDSNNDMQEDGKMDIEIKP
TTNADASNGGNRSHQPGLDSMEWDKPLCDFSNFRANVCEMRGNIRIHPNGSSVMYMEPASSKRDEQWKIKPY
PRKGDELCLSQITEVTVQSSKVAPECTKYHDVPAVIFALTGYTGNLFHDFTDVLVPLFTTASEFNGEVQFLI
TDMAIWWTRKYAVVFEKLTKYPLIDFNKDNEVHCFKHAIVGLHAYMEFTIDPLKAPHNYTMVDFNRFMRRTY
SLPRDAVTALGEIPKAKPRLLIISRQRTRMFLNLKEIVAMAEEIGYEVVVEEANVNSNVAHFAKVVNSVDVM
MGVHGAGLTNCVFLPHGATLIQIVPWGALDGICRIDFGYPSEQMGLKYKHYSIGVHESSLTDQYPRDHEIFK
NPLAFHKKGFEFVRQTFMDTQNVRLDINRFRPVLLEALNQLNQ-----------------------------
------------------------------------------------------------------------
-------------------------
>ZENX_12979_Commelinids-Z_GT61CW/1-462
ELVGGGEEEGAKGLQEGQQEHRERKVTLPTVSNYTIHDAVEDSNNDMQEDGKTDIEIKPTTNVDASNGGNRS
HQPGLDSMEWDKPLCDFSNFRANVCEMRGNIRIHPNGSSVMYMEPAGSKRDEQWKVKPYPRKGDELCLSQIT
EVTVQSSKVAPECTKYHDVPAVIFALTGYTGNLFHDFTDVLVPLFTTASEFNGEVQFLITDMAIWWTRKYAV
VFEKLTKYPLIDFNKDNEVHCFKHAIVGLHAYMEFTIDPLKAPHNYSMVDFNRFMRRTYSLPRDAVTALGEI
PKAKPRLLIISRQRTRMFLNLKEIVAMAEEIGYEVVVEEANVNSNVAHFAKVVNSVDVMMGVHGAGLTNCVF
LPHGATLIQIVPWGALDGICRIDFGYPSEQMGLKYKHYSIGVHESSLTDQYPRDHEIFKNPLAFHKKGFEFV
RQTFMDTQNVRLDINRFRPVLLEALDQLNQ------------------------------------------
------------------------------------------------------------------------
------------------------------------------------------------------------
-------------------------
>BXAY_3040_Commelinids-Z_GT61CW/1-611
MKAVERAKLVRSLRQESRRLRLLVLVVGFFLVTLTFVVVSKPDALLFNLNGKLSVDQAPRSLLIRQRVDADD
AASRRSADADALAAAAEDARVVDGTNAAGEDANANANAAGEEANSNANAGGTSEDEKRVVTSEPERGGKKAE
EATASGLVGGGGKEGAKGLQEGQQEHRERKVTLPTVSNYTIHDAVEDSNNDMQEDGKTDAEIKPTTGVDTSS
GGNRPHQPGLDSMAWDKPLCDFSNFRANVCEMRGNIRIHPNGSSVMYMEPAGSKRDEQWKVKPYPRKGDELC
LSQITEVTMQSSKVAPECTKYHDVPAVIFALTGYTGNLFHDFTDVLVPLFTTASEFNGEVQFLITDMAIWWT
RKYAVVFEKLTKYPLIDFNKDNDVHCFKHAIVGLHAYMEFTIDPLKAPHNYSMVDFNRFMRRTYSLPRDAVT
ALGEIPKRKPRLLVISRQRTRMFLNLKEIVAMAEEIGYEVVVEEANVNSNVARFAKVVNSVDVMMGVHGAGL
TNCAFLPHGAILIQIVPWGALDGICRIDFGYPSEQMGLKYKHYSIGVHESSLTDQYPRDHEIFKNPLAFHKK
GFEFVRQTFMDTQNVRLDINRFRPVLLEALDQLNQ-------------------------------------
-------------------------
>BXAY_3041_Commelinids-Z_GT61CW/1-609
MKAVERAKLVRSLRQESRRLRLLVLVVGFFLVTLTFVVVSKPDALLFNLNGKLSVDQAPRSLLIRQRVDADD
AASRRSADADALAAAAEDARVVDDANAAGDEANAKAASKETNADGDTRGTSEDEKRVVTSEPERGGKKAEEA
TASGLVGGGGKEGAKGLQEGQQEHRERKVTLPTVSNYTIHDAVEDSNNDMQEDGKTDAEIKPTTGVDTSSGG
NRPHQPGLDSMAWDKPLCDFSNFRANVCEMRGNIRIHPNGSSVMYMEPAGSKRDEQWKVKPYPRKGDELCLS
QITEVTMQSSKVAPECTKYHDVPAVIFALTGYTGNLFHDFTDVLVPLFTTASEFNGEVQFLITDMAIWWTRK
YAVVFEKLTKYPLIDFNKDNDVHCFKHAIVGLHAYMEFTIDPLKAPHNYSMVDFNRFMRRTYSLPRDAVTAL
GEIPKRKPRLLVISRQRTRMFLNLKEIVAMAEEIGYEVVVEEANVNSNVARFAKVVNSVDVMMGVHGAGLTN
CAFLPHGAILIQIVPWGALDGICRIDFGYPSEQMGLKYKHYSIGVHESSLTDQYPRDHEIFKNPLAFHKKGF
EFVRQTFMDTQNVRLDINRFRPVLLEALDQLNQ---------------------------------------
-------------------------
>CIEA_54693_Commelinids-U_GT61CW/1-576
MKMGERSKLVRNLRQESKRFRMLVVVVGFFLVSLTFVIIAKPDAILFTDAAKKISAEQQETPSLVIEEKTTI
NELEEAPRIVEDEPVEPTVRGNNGETEAKEQSKINLQKVAVDTNEEPRQNENTIGPDHFGNNNENEGAGDKK
DQVKHKVTLPTVSNYTINDSTDPKSDESRMDTEVTLQTNDEFFESNTPATTSGESLCDLSNFRANVCDMEGE
IVIDPRSKSVLFKEPAGSNRNEMFKIQPYPRKGDKFCLAHTTELMVKSVKDVPQCTKYHDVPALVFSITGYT
GNLFHDFTDVMVPLFTTASRFNGEVQLVMSDYMIWWVRKYDKVLQSLSNYPIIDLKNDNEVRCYKHVIVGLH
AYMEFTIDSKLSPQNVTMVDFNAFMRRAYDLPRKSVTVLGEQPSKKPRLLIISRKRTRTFLNLDEIVDMAHD
IGYEVVINEADVSSNVSQMAHIVNSCDVMMGVHGAGLTNCVFLPQNGTLIQIVPWGALDFISRLDFGDPSTQ
MGLHYSHYSISVEESSLLDKYPRDHDIFRNPVAFHTKGFQFVKETFLDDQNVRLDVKRFRGVLLEALDHLSP
------------------------------------------------------------------------
-------------------------
>PWSG_45971_Commelinids-X_GT61CW/1-582
MKPGERSKLMRNLRQESRRFRLLVAVIGFFLITLTFVVVTKPDAILFSDAGKKLSAKESTSTIVIEERTSVQ
QIDKISRVDAEEVEKSGGNNEDREVKQEEGEENTQSKIQRNIAIKTNEEERIQEENTIGPDQFGNNNSNERS
EEKSEDKKEMVKHKVTLPTVSNYTINDSMDTKSEESMATEVMVQTNDATEPTLLAKTGTKPLCDFSNFRANV
CDMEGDMVVHPNSSSILFKEPAGSSRNEEWKIRPYPRKGDDFCLSHASELTVKSTQNPPQCTKYHDVPGLIF
SITGYTGNLFHDFTDVMVPLFTTANQFNGEVQFLISDLMPWWVNKYHRVLEALSNYPVIDFRNDNETRCFKH
VIVGLHAYREFTIDSKLAPKNYSMVDFNAFMRRAYDLKRDSVTVLGEQPSKKPRLLIISRKRTRTFLNLNEI
VEMAKDVGYEVVVNEADVSSRISEMAQVVNSCDVVMGVHGAGLTNCVFLPRNGTLIQIVPWGALDWISRIDF
GYPSEQMGLHYMHYSIGIDESSLLEQYPRDHEIFTKPVAYHSKGFDFVRRTFMDKQNVRLDVKRFRSVLLEA
LDHLTP------------------------------------------------------------------
-------------------------
>WBIB_17664_Commelinids-X_GT61CW/1-563
MKAGERSKLMRNLRQESRRFRLLVLVIGFFLVTLTFIVVTKPEAILFADSGKKLSSDQETPSIVIEENSSVE
QLGSSEDTEAKRESEENTQTKIQRNIAIGTNEEEKTQQENTIGPDQFGNNGGNEGSEHKKEEVKHKVTLPTV
SNYTINDSIDTKPEEIATNTEVVLQTNEPTEPNLIAKTSTKPLCDFSNFRANVCDMEGDIVIHPNSSSILFK
EPAGSSRNEQWKIRPYPRKGDEFCLSHTSELTVKSTHNPPQCTKYHNVPGIVFSITGYTGNLFHDFTDVMVP
LFTTANQFNGEVQFMISDLMIWWVRKYHGVLESLSNYPIIDFHNDNEVHCFKRVIVGLHAYKEFTIDPKLAP
KNYTMVDFNAFMRRAFNLKRDTVTVLGEQPSKKPRLLIISRKRTRTFLNLHEIVEMAKDIGYEVVVNEADVS
SLIADMAAVVNSCDVMMGVHGAGLTNCVFLPRNGTLIQIVPWGALDFISRIDFGFPSVEMGLHYSHYSIGIE
ESSLLDQYPRDHDIFKNPVAFHKNGFDFVRRTFMDNQNVRLDVKRFRGVLLEALDHLNP-------------
------------------------------------------------------------------------
-------------------------
>XPAF_12174_Commelinids-X_GT61CW/1-585
MKAGERSKLMRNLRQESRRFRLLVIVIGFFLVTLTFIVVTKPEAILFGDSGKKLSPDQATSAIVIEERTSVQ
QLDEAPKVEDEVLETSAKDNNEATEVIIESEDNTKINTQRNIAVQTNEEESTQQENTIGPDQFGNNNGNEGS
EEKKEEVKHKVTLPTVSNYTINDSEDSKTEESKMDREVVLETNDPDQTEEPTEPALRAKTSTKPLCDFSNFR
ANVCDMEGEIVIHPNSSSILFKEPAGSIRDEQWKIRPYPRKGDEFCLNHSSELTVKSTRDPPQCTKYHNVPA
LVFSITGYTGNLFHDFTDVMVPLFTTANQFNGEVQFLISDLMIWWVRKYHKVLESLSNYPIIDFHHDNEVHC
FKHVIVGLHAYKEFTIDSSLAPKNYSMVDFNAFMRRAFNLKRDSVTVLGEQPSKKPRLLIISRKRTRTFLNL
HEIIEMAKDIGYDVVVNEANVSSRISEMAEVVNSCDVMMGVHGAGLTNCVFLPRNATLIQIVPWGALDWISR
IDFGYPSMEMGLHYLHYSISIDESSLLDQYPRDHEIFTNPVAFHKHGFDFVRQTFMDKQNVRLDVKRFRGVL
LEALDHLNP---------------------------------------------------------------
-------------------------
>HWUP_99089_Commelinids-A_GT61CW/1-403
EDIINHKQLGGRREFVDPQKKPICDFSDRRSDVCESDGDVRIHGKSSSVVFVTSNQRGNPESNQSWQIKAYA
RKADRTIMANIKEVTVKLSNGLEAPRCAVYHNMPAIVFFNGGYNGNYYHDFNDVLIPLFITSRQYDGEVQFL
ITNRQIWWVNKYRLILKKLSRYEIIDLDNDDRVHCYRHAIVGLHSHKELSIVPWRAPNGYSMADFSEFLRGA
YSLKRDVPIKMGEHPEKKPRLMIISRGLTRRFANLEEIVQKATELGFEVVVAEARLETNIAQYAQIVNSCDV
MMGVHGAGLTNLIFLPTNAVVIQIVPLGRLEGMAKIDFGDPSKDRKLRYLEYSISQEESTLIDLYPRDDPVL
KDPMSLHKLGWTTVGEIYLYKQNVRLDMERFRPVLLKALDLLH-----------------------------
------------------------------------------------------------------------
------------------------------------------------------------------------
------------------------------------------------------------------------
-------------------------
>HXJE_22742_Commelinids-A_GT61CW/1-392
TENAEPQKKPICDFSDRRSDVCEADGDVRIHGKSSSVMFVTSNQRSNPESNQSWQIKAYARKGDRTIMANIK
EVAVKLSNGLEAPRCTAYHNITAIVFFNGGYNGNYYHDFNDVLIPLFITSRQFDGEVQFLITHMHLWWVDKY
RLILNKLSRYEIIDFDNDDRVHCYRHAIVGLHSHKDLSIDPSRAPNGYSMEDFSEFLRSAYSLKRALPIKMA
EHPEKKPRLLVISRGLTRKFTNVEEIVRKATELGYEVVVAEARFESNVAQFAQIVNSCDVMMGVHGAGLTNL
IFLPTNAVIIQIVPLGGLEGMAKIDFGYPSKDRKLRYLEYNISEEESTLIDLYPKDHPVFKDPMSLHNLGWT
TMGEIYLYKQSVKLDMERFRPVLLKALELLRQ----------------------------------------
------------------------------------------------------------------------
------------------------------------------------------------------------
------------------------------------------------------------------------
-------------------------
>TZNS_17987_Commelinids-B_GT61CW/1-384
KPICDLSNWRTDVCEMFGDIRINAKSSSVVLVSDHQRHKRQRKDSWQIKPYARKFDKSAMQHIKEVSVRLSN
GPGDTPRCTVANQSVPALVFAIGGYTGNYYHDFTDLLIPLFITARQFNGEVQFLISTRSFWWIDKYGSILKK
LSRHEIVYFDTDEQVRCHRHVIVGLHSHKPMSIDPARAPNGYSMVDFTKFMRTAYDLERDSPIRLGKAGGEK
PRLLLIPRKGTRRFTNSGDVVKMAEEAGFEVVMAEAGVSSSVAKFARVVNSCDVMLGVHGAGLTNFVFLPTN
AVIIQIIPYGNLEKISRDCFKYSSEDAGLRYLDYCIGVEESSLIERYPRDDPVFKDPRSIHRLGWKKMGAVY
LDNQDVKLDVDRFKPILWKAREIL------------------------------------------------
------------------------------------------------------------------------
------------------------------------------------------------------------
------------------------------------------------------------------------
-------------------------
>KNKV_12954_Commelinids-B_GT61CW/1-385
NKPICDLSNWRTNVCEMDGDARVHGKSSSVVLVTDHQPHNSDRKESWQIKPYARKFDKAAMQHIQEVSVRLS
NGLLRDAPQCTINHTVPAIVFAIGGYTGNYYHDYTDALIPLFITSRQFDGEVQFLIATKKFWWIGKYEQILK
NLSRYKIIYFDTDDEVRCFRHVIVGLHSHKPMSIDPARAPNGYSVVDFTKFMRTAYSLERDSPIRLGEHQGQ
KPRLLLIPRNKTRKFTNFDEIVRMAEEADFEVVVEEARTATNLAKFVRVINSCDVMMGVHGAGLTNFVYLPT
NAVIIQIIPYGNLVNISRSCFKYSSEDAKLHYLEYIISVEESSLIKQYPRDHPVFTDPRSIHKLGWKEMGDV
YLENQDVKLDVNRFKPLLLKARELL-----------------------------------------------
------------------------------------------------------------------------
------------------------------------------------------------------------
------------------------------------------------------------------------
-------------------------
>UOEL_9214_Commelinids-B_GT61CW/1-335
ESWLIKPYARKFDKAAMNSIGEVSVRLSNGLGDVPRCTANQSVPAIVFAIGGYVGNYYHDFTDVLIPLFITS
RQFDGEVQFLIATKRFWWISKYEPIFKHLSRYEIIYFDSDEQVRCYPHVIVGLHSHKPMSIDPARAPNGYSM
VDFTKFLRTAYSLERDAPIRLGEVDKKPRLLLIPRNGTRRFTNFEEIVRMAEEADYEVVVAEGRKNTSMANF
VRVVNSCDVMMGVHGAGLTNFVFLPTNAVIIQIVPYGNLEKISRSCFKNSSEDAGLHYLDYSISAEESSLID
RYPRDHPVFKEPKSIHKLGWKKMGEVYLDNQDVKLDVNRFKPLLLQA-------------------------
------------------------------------------------------------------------
------------------------------------------------------------------------
------------------------------------------------------------------------
------------------------------------------------------------------------
-------------------------
>UOEL_9216_Commelinids-B_GT61CW/1-378
KPVCDLSNRRTDVCEMDGDVRIHGTSSSVVLVTQRQSQNSDREESWQIKPYARKNDKAAMAPIGKVSVRVSN
GLGDVPRCTVNHSVPAIVFAVGGYCGNYYHAFTDVLIPLFITSRQFGGEVQFLVATKKFWWMTKYELILKQL
SRYEIIYFDSDEQVRCYPHVIVGLHSHKPMSIDPARAPNGYSMVDFTKFLRTAYSLERDAPIRLGEVDKKPR
LLLIPRNGTRRFTNFGEIVRMAEELEYEVVVAEAGISTNMAKFVRVVNSCDVMMGVHGAGLTNFVFLPTNAV
IIQIVPYGNLEKISRSCFKNSSEDAGLHYLDYSISAEESSLIDRYPRDHPVFKEPKSIHKLGWKKMGEVYLD
NQDVKLDVNRFKPLLLQA------------------------------------------------------
------------------------------------------------------------------------
------------------------------------------------------------------------
------------------------------------------------------------------------
-------------------------
>UOEL_9213_Commelinids-B_GT61CW/1-382
AAEEKPVCDLSNRRTDVCEMDGDVRIHGTSSSVVLVTQRQSQNSDREESWQIKPYARKNDKAAMAPIGKVSV
RVSNGLGDVPRCTVNHSVPAIVFAVGGYCGNYYHAFTDVLIPLFITSRQFGGEVQFLVATKKFWWMTKYELI
LKQLSRYEIIYFDSDEQVRCYPHVIVGLHSHKPMSIDPARAPNGYSMVDFTKFLRTAYSLERDAPIRLGEVD
KKPRLLLIPRNGTRRFTNFEEIVRMAEEADYEVVVAEGRKNTSMANFVRVVNSCDVMMGVHGAGLTNFVFLP
TNAVIIQIVPYGNLEKISRSCFKNSSEDAGLHYLDYSISAEESSLIDRYPRDHPVFKEPKSIHKLGWKKMGE
VYLDNQDVKLDVNRFKPLLLQA--------------------------------------------------
------------------------------------------------------------------------
------------------------------------------------------------------------
------------------------------------------------------------------------
-------------------------
>UOEL_9215_Commelinids-B_GT61CW/1-378
KPVCDLSNRRTDVCEMDGDVRIHGTSSSVVLVTQRQSQNSDREESWQIKPYARKNDKAAMAPIGKVSVRVSN
GLGDVPRCTVNHSVPAIVFAVGGYCGNYYHAFTDVLIPLFITSRQFGGEVQFLVATKKFWWMTKYELILKQL
SRYEIIYFDSDEQVRCYPHVIVGLHSHKPMSIDPARAPNGYSMVDFTKFLRTAYSLERDAPIRLGEVDKKPR
LLLIPRNGTRRFTNFEEIVRMAEEADYEVVVAEGRKNTSMANFVRVVNSCDVMMGVHGAGLTNFVFLPTNAV
IIQIVPYGNLEKISRSCFKNSSEDAGLHYLDYSISAEESSLIDRYPRDHPVFKDPMSIHKLGWNKMGEVYLD
NQDVKLDFNRFKPVLLQA------------------------------------------------------
------------------------------------------------------------------------
------------------------------------------------------------------------
------------------------------------------------------------------------
-------------------------
>JQCX_16783_Commelinids-B_GT61CW/1-373
KIICDLSDRRTDVCEMAGDVRIHGDSSAIVVVGSEAGEKAWRIKPYARKFDGSAMQHIKEVTVRSSSGIGAS
VPACTVNQTSVPAVVFAIGGYVGNYYHDYTDVLIPLFITARQFDGDVQFVVSTNRFWWVDKYRSILKQLSRH
EIVYLDGDKEVRCHRRVIVGLRSHKPMSIDPARTPGGYSMLDFTKLMRAAYGLERDRPARRAAEQPRLLLIP
RKGSRRLTNLEEVAHAAEEAGFEVVLAEAGMATRLADFVRVVNSCDAMLGVHGAGLTNFVYLPTGAAVVQII
PFGKLENISRSCFMGSSEDAGLRYLDYSVGAGESSLSEQYPRDDPVFTDPKSIHRLGWKKMGEVYLDHQDVK
IDVSRFRPLLLEA-----------------------------------------------------------
------------------------------------------------------------------------
------------------------------------------------------------------------
------------------------------------------------------------------------
-------------------------
>JQCX_6041_Commelinids-B_GT61CW/1-379
KSLCDLSNWRTDVCEMTGDVRIHSNSSTILLLNSQAREESWQIKPYARKFDQSAMQHIKQVSVRSSSGGHGV
VVPACTVNQTLVPAIVFVIGGYTGNYYHDYTDVLIPLFITTWQFNGDVQFIISTRNFWWVDKYNPILKQLSR
HEIVYWDGDEQVRCHRRVIVGLHSHKPMSIDPERTPGGYSMLDFTKLMRVTYGLERDRPVWRAEEKPRMLLI
QRKGTRQFTNLEEVVRTAEEVGFAVEVAKAESMTRVAEFARVVNSCDVMVGLHGAGLTNFVYLPTGAVVVQV
IPFGNLEEISRSCFKNSSEDAGLRYLDYSIGVEESSLLELYPRHHPVFTDPKSIHRQGWKKMGQVYLDHQDV
KIDVDRFQPLLLVALEHLR-----------------------------------------------------
------------------------------------------------------------------------
------------------------------------------------------------------------
------------------------------------------------------------------------
-------------------------
>OYLU_6940_Commelinids-B_GT61CW/1-379
KSLCDLSNWRTDVCEMTGDVRIHSNSSTILLLNSQAREESWQIKPYARKFDQSAMQHIKQVSVRSSSGGHGV
VVPACTVNQTLVPAIVFVIGGYTGNYYHDYTDVLIPLFITTWQFNGDVQFIISTRNFWWVDKYNPILKQLSR
HEIVYWDGDEQVRCHRRVIVGLHSHKPMSIDPERTPGGYSMLDFTKLMRVTYGLERDRPVWRAEEKPRMLLI
QRKGTRQFTNLEEVVRTAEEVGFAVEVAKAESMTRVAEFARVVNSCDVMVGLHGAGLTNFVYLPTGAVVVQV
IPFGNLEEISRSCFKNSSEDAGLRYLDYSIGVEESSLLELYPRHHPVFTDPKSIHRQGWKKMGQVYLDHQDV
KIDVDRFQPLLLVALEHLR-----------------------------------------------------
------------------------------------------------------------------------
------------------------------------------------------------------------
------------------------------------------------------------------------
-------------------------
>OYLU_6941_Commelinids-B_GT61CW/1-379
KSLCDLSNWRTDVCEMTGDVRIHSNSSTILLLNSQAREESWQIKPYARKFDQSAMQHIKQVSVRSSSGGHGV
VVPACTVNQTLVPAIVFVIGGYTGNYYHDYTDVLIPLFITTWQFNGDVQFIISTRNFWWVDKYNPILKQLSR
HEIVYWDGDEQVRCHRRVIVGLHSHKPMSIDPERTPGGYSMLDFTKLMRVTYGLERDRPVWRAEEKPRMLLI
QRKGTRQFTNLEEVVRTAEEVGFAVEVAKAESMTRVAEFARVVNSCDVMVGLHGAGLTNFVYLPTGAVVVQV
IPFGNLEEISRSCFKNSSEDAGLRYLDYSIGVEESSLLELYPRHHPVFTDPKSIHRQGWKKMGQVYLDHQDV
KIDVDRFQPLLLVALEHLR-----------------------------------------------------
------------------------------------------------------------------------
------------------------------------------------------------------------
------------------------------------------------------------------------
-------------------------
>PWSG_3936_Commelinids-X_GT61CW/1-401
LQKMASLDQVDTTIKPKPRNENRKQVPFCDLSQKRIDKCEIEGDVRIMGRDGTIMWVPSPDPDDGPDYERKV
WHIKPYPRKADKAAMDQVRMVTVKPMACTNYSDKPVIVFSDSGYSGNYFHDYTDVLVPLFTTARRFQGEVLF
LVTDLKVYWIGKFLPVFKNLTKYDLINFDCDEEVRCYKKVYVGLTSHDDFDIDPERIPEKYTLVDFTRFMRT
AYDLKRDTAEIPIQKTLGRKPRLLIFARAKTRKFLNLDEIVHHAEKLGFEVVAHEATYRLDRVSLDVNSCDA
IMGVHGAGLSNMVFLPVNAVFIQILPWGDLEWVGNYFRRPVEKMKLKYLQYSVSPEESSLLDKYPRNHTVFT
DPQSVHKKGWSAINEIYLAKQNVRLNTTRFRPTLLEALKHL-------------------------------
------------------------------------------------------------------------
------------------------------------------------------------------------
------------------------------------------------------------------------
-------------------------
>XPAF_980_Commelinids-X_GT61CW/1-405
PSIDSKQPDSTAENKPKTEFKKQVPLCDLSEKRIDKCEIEGDVRIIGRNATIMWVPSPEPDSPDYERKVWQI
KPYPRKEDPNAMAQVRMVTVKPMDGPDEAPACTNHTDVPAIVFSDRGYTGNYFHDYTDVLVPIFTTARRFKG
EVIFLIADFKIYWIAKYVQIFKNLSNYDIIDFDCDEEVRCFKKAYIGLTSHDDFSIDPERIPERYTLVDFTR
FMRTTYGLERDTAEIPIQKTLRRKPRLLIVTREKTRRFMNLDEIIRAAERLGFEVVDTEATDELAMFSHTVN
SCDAIMGVHGAGLTNMVFLPINSVFIQILPWGGLEWIGNYFKRPVEKMKLKYLQYDITPEESTLIEEYPRNH
TVFTDPASIRRKGWNALKEVFLDKQNVRLNIKRFRPTLERALKHL---------------------------
------------------------------------------------------------------------
------------------------------------------------------------------------
------------------------------------------------------------------------
-------------------------
>BSTR_95724_Commelinids-Y_GT61CW/1-570
KLLKSFSRIEPRKLGLGLVAGCLLITFAYFSTAKYNMIHLPMIDNAAAPPSSLVHTTADSKEQDVGVQIASL
KISKDEILEKISKGDIAPKVDANVPSLVPQPDPSSEKSTNVAQEIGAKDAEELQERKSILSCESNAGLCEVE
NSTAPRNNSSTSASLVDSSQQISPDEIRQQEQESEDLQPVEKKPMCDLSDKRIDKCEIEGDVRILGKNSTVI
LVSPPESDDTPYLNETWQIKPYPRKSDAAAMELVTPVTVQLHGRDDAPPCTENHDVPAIVFSDRGYTGNFFH
DFTDVIVPIFQTAYQFHGEVQFVIVDFKIWWIHKYLPLFKNLSNYDMIDFDSDDRVHCFPRALIGLTSHEDF
SIDPSRSLNGYTMLDFAKFVRTTYGLPRDVVAGIRVPPHRRPRMLVVARGRTRRFANLKTVIEGVEKAGFEV
VTLEAGISTNLGKVGEVVNTCDAIMGVHGAGLTNLVFLPVHSVVIQVIPWGGPEWISGYFRRPATEMQLHYM
EYSISIDESTLIDQYPRNHTVFTNPREIRSKGWNTMKKIFLNKQDVKLNMARFRPVLKKALTLLQK------
------------------------------------------------------------------------
-------------------------
>LTZF_19259_Monocots_GT61CW/1-396
TLRDFSDAQDASHSRSRTVDVVKKVLCDFLDRRSDICEMDGLNKIHGNSSSILFTSQTNESWPIKPHPRKFD
ATAMSNVRSLSVASVPDSKKCEVNHTVPAIVFSIGGYMGNFFHDFSDVLIPLFITSRQYNQQVHFLVSDYQW
WWLKKYELYFKQLSRYEVIDFNKEEERVHCYPHAIVGVRSHKELSIDPSRSPNGYSMVDFADVMRKSYSLSR
TRAVKLEPTSTKPRLLIIARKRTRAFVNIAEIIRLAEEMNYEVVVASNDAMENFARFAKVVNSCDVMMGVHG
AGLTNLVFLPTNAALIQVVPFGGLEYMGEEDFGIPATDMKLRYLQYSVSEDESTLSDLYPRDHAVFKDPESI
RRRGWSAIGDTYLNPNVSLDVGKFRGYLAKALEFLH------------------------------------
------------------------------------------------------------------------
------------------------------------------------------------------------
------------------------------------------------------------------------
-------------------------
>HWUP_15979_Commelinids-A_GT61CW/1-383
ENMNREKPLCHVSKRQGDLCVMDGDIRIHQNTSSIIFVEPSERNELWRVRPYTRKGADNDFNQIRELTVKSS
KEAPQCTINHSTPAVIFSVSGYTGNLFHDFTDLLVPLFLTARHFDGEVQFIVTDVKDWWIDRYLPVFRKLSN
YRLINFDKDSQVHCFKHVIVGLRHHKELSIDPMRAPYGYSMVNFTQFMRSTYQLERDTVSKIEEYPRKKPRL
LIISRKRSRVITNVRRIAQMAEELGYEVVVGNANSLSNITHFAQIVNSCDAMIGVHGAGLTNMVFLPPQATV
IQIVPWGRLEKIAMMDFGDPAKDMKLNYLQYSISAKESTLAELYPRNHPVFKNPSSFHKRGWDLVKTTFMEN
QNVKLDLIRFRDVLWKALENLMQ-------------------------------------------------
------------------------------------------------------------------------
------------------------------------------------------------------------
------------------------------------------------------------------------
-------------------------
>HXJE_21555_Commelinids-A_GT61CW/1-340
EKPLCHVSQKQGDLCVMDGDIRIHQNTSSIILVEPSKRTELWRVRPYTRKGADNDFNQIRQLTVKSSKEAPQ
CTMNHSTPAVVFSVSGYTGNLFHDFTDLLVPLFLTARQFDGEVQFIVTDMKQWWVNKYLPVFRRLSNYQLIN
FDNDGHVHCFKHVIVGLQHHKEFSIDPIKAPNGYSMVNFTQFMRSTYKLERDTVAKIEEYPHKSPRLLIISR
KRSRAITNVNRIAQMAEELGYEVVVGDTNSLSNITHFARIVNSCDVMMGVHGAGLTNMVFLPPQATLIQIVP
WGRLEKIAMMDFGDPAKDMKLNYLQYSISAKESTLIELYPRNHPVFKNPSSY--------------------
------------------------------------------------------------------------
------------------------------------------------------------------------
------------------------------------------------------------------------
------------------------------------------------------------------------
-------------------------
>NSPR_1164_Commelinids-A_GT61CW/1-624
KPARNLNRESQRFRLVVFVIGCFLVSMTFIVVSQPQSIPFPILGSKPRVRVAPSAPKAEDAVRSQQQGEKFS
GQDNGTEQSKQQMEGIIETQEKNMKGDNLRTHQDEVGGEINLMTTSNDAAVNSDQKKTPSTADKLGRDQETS
TKSDESSSNGGERHRKFTLPTISNYTINDSFQAENASNAEQLGSESETQVAGSTCDPNSGKCEENREAGPQE
NPNAAIADPAREENTSNSKQSGVGGQNTNRGKKPLCDFSHYRVDRCELEGDIRIHRNPSSVLSVESSERSGE
SYRIRPYPRKGDRVALSRVTEVVVKSSAEGPQCSINHDVPALVFSVGGYTGNLFHDFTDVMIPIFLTASPFD
GEVQFVITETRPWWMRKYLTVFEKLSRYEIIDFDNDDRVHCFKHAAVGLRAQMEFTIDPLQDPNGHSMVDFA
RFMRGVYSLERDTVTKIEGHPHRKPRLGIIARQRTRRFTNVPEIVRMAEDLGYEVVVEEAGVSTSVSQYAKV
INSCDVFMGVHGAGLTNLVFLPVNATIIQIVPWGGLEGIAMFDFGNGAKAMSLNYVQYSISVDESTLLEIYP
RDHPVFKNPTSFHRQGWDLLRETFMDKQNVKLDVNRFRDVLWKALEHM------------------------
-------------------------
>HWUP_1605_Commelinids-A_GT61CW/1-379
KKPLCDFSHYRVDRCEIEGDIRIHRNPSSVISVESTERSSESYRMRPYPRKGDKIALSRVTEVIVKSSKEGP
QCSVNHSVPALVFSVGGYTGNLFHDYTDVMIPIFLTASQFNGEVQFVITETRPWWMHKYLTVFKKLSRYEII
DFDNDDRVHCFKRVAVGLRAQMEFTIDPSQDPNGYTMVDFGRFIRSVYSLERDTMTKIEEHPHRKPRLAIIS
RQRTRQFTNVHEIVHMAQDLGYEVVVQEADVSTNIAQFARTINSCDVLMGVHGAGLTNLVFLPMNATIIQIV
PWGGLEGIAMFDFGHGAKAMKLNYVQYSISVEESTLTEIYPRNHPVFKNPKAFHRKGWELLRGTFMDKQNVK
LDVNRFRDVLWKALEHMMQ-----------------------------------------------------
------------------------------------------------------------------------
------------------------------------------------------------------------
------------------------------------------------------------------------
-------------------------
>HXJE_5731_Commelinids-A_GT61CW/1-349
KKPLCDFSHYRVDRCEMEGDIRIHRNPSSVISVESTERSSESYRMKPYPRKGDKIALSRVTEVTVKSSKEGP
QCTINHNVPALVFSVGGYTGNLFHDFTDVMIPIFLTASEFNGEVQFVITETRPWWMHKYLTVFQKLSRYEII
DFDNDDRVHCFKRVAVGLRAQMEFTIDPLQDPNRYSMVDFSRFMRSVYSLERDALTKIEEHPHRKPRLAIIS
RQRTRKFTNVHEIVQMAQDLGYEVVVEEAGISTNVAKFAKTINSCDVLMGVHGAGLTNLVFLPINATMIQIV
PWGGLEGIAMFDFGNGAKAMKLNYVQYSISVEESTLTEIYPRSHPVFKNPKSFHRRGWELL-----------
------------------------------------------------------------------------
------------------------------------------------------------------------
------------------------------------------------------------------------
------------------------------------------------------------------------
-------------------------
>HXJE_5732_Commelinids-A_GT61CW/1-594
KFARNSNRESQRFRLVIFVIGCFLVSMTFIVVSQPQSIPFPILGSKPKVHVAPSAPSAEDTIHSQQLGEVSG
QDNATEHSKQEMVRDNETQEKIIEGDDLRGHEDEVGGGINLMMTLNNTTINSVQKETLSTTDKLESDNSMQE
TSMKNDESNSHGGESHRKFTLPTISNYTINDSFQVENGSNAEQLGRENETTTCGPNSGNCEKNGEAGPPGDP
NPSIADSTQEEKTSNSKQLGVGSQNMNSEKKPLCDFSHYRVDRCEMEGDIRIHRNPSSVISVESTERSSESY
RMKPYPRKGDKIALSRVTEVTVKSSKEGPQCTINHNVPALVFSVGGYTGNLFHDFTDVMIPIFLTASEFNGE
VQFVITETRPWWMHKYLTVFQKLSRYEIIDFDNDDRVHCFKRVAVGLRAQMEFTIDPLQDPNRYSMVDFSRF
MRSVYSLERDALTKIEEHPHRKPRLAIISRQRTRKFTNVHEIVQMAQDLGYEVVVEEAGISTNVAKFAKTIN
SCDVLMGVHGAGLTNLVFLPINATMIQIVPWGGLEGIAMFDFGNGAKAMKLNYVQYSISVEESTLTEIYPRS
HPVFKNPKSFHRRGWELL------------------------------------------------------
-------------------------
>HXJE_5734_Commelinids-A_GT61CW/1-451
ETSMKNDESNSHGGESHRKFTLPTISNYTINDSFQVENGSNAEQLGRENETTTCGPNSGNCEKNGEAGPPGD
PNPSIADSTQEEKTSNSKQLGVGSQNMNSEKKPLCDFSHYRVDRCEMEGDIRIHRNPSSVISVESTERSSES
YRMKPYPRKGDKIALSRVTEVTVKSSKEGPQCTINHNVPALVFSVGGYTGNLFHDFTDVMIPIFLTASEFNG
EVQFVITETRPWWMHKYLTVFQKLSRYEIIDFDNDDRVHCFKRVAVGLRAQMEFTIDPLQDPNRYSMVDFSR
FMRSVYSLERDALTKIEEHPHRKPRLAIISRQRTRKFTNVHEIVQMAQDLGYEVVVEEAGISTNVAKFAKTI
NSCDVLMGVHGAGLTNLVFLPINATMIQIVPWGGLEGIAMFDFGNGAKAMKLNYVQYSISVEESTLTEIYPR
SHPVFKNPKSFHRRGWELL-----------------------------------------------------
------------------------------------------------------------------------
------------------------------------------------------------------------
-------------------------
>SILJ_18982_Monocots_GT61CW/1-380
KPVCDFSDRKSDVCEIAGDIRVHGNSSEITFITSPSRNESWRIRPHPRKTDRNIQSHVGEISIKSILNNEQA
LVCNHSYNMTAIIFSTGGYMGNMFHDFTDVLIPLFLSARQFNGEVKFLVSEMKPHWFRKYRLFFKQLSRYEI
IDFNKDPSVHCFKHVVVGLRCHKEMSIDPSKSPNGYSMADFTSLIRKSFGLQRESAISLGASIAKKPRLLII
ARKRTRSFTNVNEIVRMAESLGYEAVVEEAKPGGDLSKFAKIVNSCDVMMGVHGAGLTNLVFLPVNAIVIQI
VPLGRLDMMSWIDFGGPALDMNLKYMQYDISVEESSLIQQYPRDHMVFKDPVSIHKKGWMALRNIYLDNQNV
KLDVQRFKFVLLQALQYLQQ----------------------------------------------------
------------------------------------------------------------------------
------------------------------------------------------------------------
------------------------------------------------------------------------
-------------------------
>EMJJ_12444_Monocots_GT61CW/1-384
RPVCDFSDRRSDVCEMDGDIRIHGNSSSTIYITPPQNTASQREESWLIKPNARKGDSLASSGVTKMSVISLA
NYEEAPPCTINHRIPAIVFSTSGYMGNIFHDFTDVLIPLFITSRQYGGEVQFVISETLAWWMSKYRPMLKEL
SRYEAIDFNKDERVHCYPHAIVGLRSHKEMSIDPLRAPNGYSMMDFAKLMRKSYSLPRENAIRLGPNQDKKP
RLLIIARKRTRSFKNVDEIVQMAEGLGYEVVVMEAGVGSTLARFAQIVNSCDVMMGVHGAGLTNLVFLPVNA
TVIQVVPLGEIDNIARGDFGVPALDMTLRYLQYKISEEESTLIEMYPRDHPVFKDPISIHKQGWMALRGVYL
DKQSVRLDVGRFRGILVQALEFLH------------------------------------------------
------------------------------------------------------------------------
------------------------------------------------------------------------
------------------------------------------------------------------------
-------------------------
>FCEL_22470_Monocots_GT61CW/1-377
PRSDVCEMEGDIRIHSNSSSIVFMNPSNGVPSQRAESWRIKPHARKGDTTALHLVGEISVKSLSNHDNSFQC
SVNHTVPAIIFSTGGYMGNIFHDFTDVLIPMFITSRHYQGQVQFLISETHTWWLSKYRPLLKELSHHKIIDF
NIDKRVHCYPHATVGLTSHKEMTIDPSRSPNHYSMLDFAHLLRKSYSLERQSATKLRETKTNKKPRLLIIAR
KWTRSFRNANEIVQLAEGLVFEAVVAEADVSSNLANFSRIVNLCDVMVGVHGAGLTNLVFLPMNAVVIQVVP
LGGLERIAWADFGGPSLDMKLKYLQYGISEEESTLIEMYPRDDPVFKDPGSIHRQGWMALREVYLDKQSVRL
DVVRFKSYLEQALQLLH-------------------------------------------------------
------------------------------------------------------------------------
------------------------------------------------------------------------
------------------------------------------------------------------------
-------------------------
>XFJG_15223_Monocots_GT61CW/1-386
EMRPLCDFSDPRSDVCEMEGDIRIHGNSSSILFMNPSNGATPQRNESWFIKPHPRKGDLTALHLVQQMSVKS
LSNHDEASPCDVNHNVPAVVFSTGGYMGNIFHDSTDVLIPLFVTSRHYQGEVQFLISESHSWWLSKYGPYLK
ELSHYEVINFNKETRVHCFPRATIGLRSHKEMSIDPLRAPNGYSMVDFARLMRKAYSLEREGAIKLGAIQSK
KPRLLIIARKWTRSFKNVDEIVLMAEGLGYEVVVAEADTGSDLARFSKIVNSCDVMMGVHGAGLTNLVFLPT
NATVIQVVPLGGLEQIAWLDFGRPSLDRKLRYLQYSITDEESTLIEMYPRDHAVFKDPGSIGRQGWLALRGV
YLDKQSVRLDVRRFKGFLEHALQFLH----------------------------------------------
------------------------------------------------------------------------
------------------------------------------------------------------------
------------------------------------------------------------------------
-------------------------
>AFLV_13940_Monocots_GT61CW/1-404
LPQDRSDSKHSDLSDQTAKQEKKPICNFSDRRSDVCEMDGDIRIHGNSSSILSLTSSQTSTYQRNESWKIKP
HPRKGDSLALSHVTEISVISSTNPQEAPPRCSVNHSVPAIVFSIGGYMGNIFHDFTDVLIPLFITSVQFKGE
VQFLISESHIWWIWKYGPILKQLSRYEIIDFNMDQRVHCYPHVIVGLRSHKEMTIDTSRSPNGYSMVQFAQL
MRTSLGLKRENAIRVGADQGKRPRLLIIARMRTRLFKNVEEIARMAEGLGYEVVVAEGGSDLTRFAQIVNSC
DVMMGVHGAGLTNIVFLPTSAIVIQVVPLGGLEGIAWGDFGGPSLDLKLRYLEYRINVEESTLIELYPRDSP
VLNDPISVHKQGWYALSEAYLIKQNVRIDVGRFRGVLLQALELL----------------------------
------------------------------------------------------------------------
------------------------------------------------------------------------
------------------------------------------------------------------------
-------------------------
>SFCT_7289_Monocots_GT61CW/1-341
NISWKIKPHPRKGDTVALSLVTEITVAQSTGIQETLNCTVDHSVPAIVFSTGGYMGNIFHDFTDMLIPIFIT
SRQYHGEVQFLVSEMQEWWINKYKPFLKQLSRYEILNFNTDQRVHCYPHSIIGLRSHKEMTIDPSRSSNRYT
MLDFCQLMRNSFDLKRESALRLGFDQDKKPRLMIIARRWTRSFKNVDEIVKMARGIGYDVVVAETDPKSDLV
RFAEMVNSCDVMMGVHGAGLANLVFLPVRAVVIQVVPLGKLEGIAWEDFGGPSLDANMRYMEYRIRVEESTL
VEMFPRDHPVLKDPVSVHRQGWLAVRDAYLVKQSVRIDVERFRGVLIQALELL-------------------
------------------------------------------------------------------------
------------------------------------------------------------------------
------------------------------------------------------------------------
------------------------------------------------------------------------
-------------------------
>AFLV_15248_Monocots_GT61CW/1-389
VENKNPARKPLCDVSDPRSDLCEMDGDIRIHGNSSSVTFVEHTQTSNSEGNNSWLIRPYARKGDNIAFSHVR
QVSVRSNEEAPQCTYNHSIPALVFSVGGYTGNLFHDFTDVLIPLFLTARQFDGEVQFLVSDMNIWWIRKYQL
FLQKLSRYPIIDFDKDEKIHCFPRAIVGLRCHKELSIDPSRAPNGYSMVDFTRFMRQSYSLERETPIRIGEE
QGKKPRLLIISRKRTRAFLNVDEIVHMAEELGYEVVVAEANVGSDVARFAHTVNSCDVMMGVHGAGLANLVF
LPTNATMIQIVPWGGLQWIAMLDFGDPAKDMKLRYSQYSISENETSLIDLYPRDHPVFKDPFSFHNKGWNLL
RDVFMDKQNVRLDVKRFRTVLVKALEDLH-------------------------------------------
------------------------------------------------------------------------
------------------------------------------------------------------------
------------------------------------------------------------------------
-------------------------
>OOSO_2374_Monocots_GT61CW/1-387
NEHHERKPLCDLSDPRSDLCEMDGDIRIHGNSSSVTFVAQSQTGNSEGNNSFRIRPYARKGDSNAFSHVREV
FVRSQEESPQCTQNHSIPAILFSIGGYTGNLFHDYTDVIIPLFLTAKQFDGEVQFLISDMNIWWIRKYELVL
QKLSRYPIIDFDKDEEVHCFPHAIVGLRCHKELSIDPSRAPNGYSMVDFTRFMRRSYSLERDSPIRIGAQVD
TKPRLLIISRKRTRAFLNVDEIVHMAEELGYEVVVEEADVGSDLGRYARVVNSCDVMMGVHGAGLTNSVFLP
TNATLIQIVPWGGLEWIAMLDFGVAAKDMKLNYLQYSISEEESSLMEQYPKDHPVFKNPFTYHNKGWNLIRN
MFMDKQNVRLNVWRFRAVLLKALEHLH---------------------------------------------
------------------------------------------------------------------------
------------------------------------------------------------------------
------------------------------------------------------------------------
-------------------------
>OOSO_2375_Monocots_GT61CW/1-557
RDSRAQKLGIAVLAVCFLASMTFVVLPKPREVPSPTLNLVLSLHEAEDARNSQQSENSRLENATQEIKPKCE
VGDQESGLCGDDDVVRMNGNSPTTSLDSSGREDAKPTTQLAGSTNEEQEISNICDDPKSDQCRTVGEASIPN
NSSSTNTDPTQKASTTDSDELDSRGENEHHERKPLCDLSDPRSDLCEMDGDIRIHGNSSSVTFVAQSQTGNS
EGNNSFRIRPYARKGDSNAFSHVREVFVRSQEESPQCTQNHSIPAILFSIGGYTGNLFHDYTDVIIPLFLTA
KQFDGEVQFLISDMNIWWIRKYELVLQKLSRYPIIDFDKDEEVHCFPHAIVGLRCHKELSIDPSRAPNGYSM
VDFTRFMRRSYSLERDSPIRIGAQVDTKPRLLIISRKRTRAFLNVDEIVHMAEELGYEVVVEEADVGSDLGR
YARVVNSCDVMMGVHGAGLTNSVFLPTNATLIQIVPWGGLEWIAMLDFGVAAKDMKLNYLQYSISEEESSLM
EQYPKDHPVFKNPFTYHNKGWNLIRNMFMDKQNVRLNVWRFRAVLLKALEHLH-------------------
------------------------------------------------------------------------
-------------------------
>FCEL_91965_Monocots_GT61CW/1-373
NVSTKIKPLCDISDKRSEICEISGEIRIHGNSSTVTLISDRKESYRIRPYTRKGDEGAMSHIRQVFVRSNDR
GSESRCTVNHTTPAIVFATNGYAGNLFHDFTDLLIPLFVTSHEFNGEVQFLVTNLNPWWVNKYKLVLSNLSK
YPIIDFDKNNQVHCFPLAIIGLKCHKELSIDPHRAPNNYSMHDFAKFMRSTYTLERDMIRPSQNKPRLLIIS
RKRTRAFTNVDEIVRLAEELGYEPVIVEPQIGSDVAQFAQIVNSCDVVMGVHGAGLTNMVYLPTNATIIQVV
PWGGLGWVARYDFEYPAKDLGLNYLHYEISTEESSLIEEYPRDHPIFKDPFSYHKKGWDVLRDTFMGANVRL
DVKRFRATLLEAL-----------------------------------------------------------
------------------------------------------------------------------------
------------------------------------------------------------------------
------------------------------------------------------------------------
-------------------------
>MUMD_18970_Monocots_GT61CW/1-363
IAGEIRVQGNSSTVTFVTSSRIPSSGRDESYGIRPYARKGDEAAMSNVREVLVRTSNGHTQCMLNHTIPAVI
FSVAGYTGNIFHDFTDILIPLFLTAREFNGEVQFLVTDINYPWWIHKYIHVLSKLSRYEVIDFDKDSQVHCF
SRVIVGLRCHKELSIDPSRAPNGYSMRDFTKFMRSAYNLQTGLSQRLNQKPRLLIISRKGSRAFTNINEIVK
LADEVGFEPSVVEPKFGSNITKFTRIVNSFEVMMGVHGAGLTNMVYLPTNSTVIQVVPWGGLGWVCRYDFGY
AAEDMGLNYLQYEISAEESSLINKYPRDHTVFKDPLSFHRLGWDSLRSIFMDKQNVKLDTKRFKAILLQALA
LVY---------------------------------------------------------------------
------------------------------------------------------------------------
------------------------------------------------------------------------
------------------------------------------------------------------------
-------------------------
>LSJW_22298_Monocots_GT61CW/1-368
KQLCEIDKRSDVCDIVGDIRVHGNSSSVTLVTSNSERNESYRIRPYARKGDEGAMSRVRGVSVATNREYSRC
TLNHTVPAIIFSVSGYSGNIFHDFTDMVIPLFLTAREFNGEVQFIVTDMSYPWWIHKYQLILSKLSKYPIIN
FDTDDTIRCFSRVIVGLMCHKELSIDSQRAPYGYSMRDFTRFMRSTYGLERDWAGTSRRPRLLIIARKRTRA
FTNVDEIVNLAGGLGYEAVVAEAQMGSNVAQFARIVNSCDVMMGVHGAGLTNLVYLPENATVIQVVPWGGLG
WVARYDFGDPARDMGLKYLQYEISAEESSLAEVYPRDHPVFKDPLSFHKGGWNVLRDMFMDKQNVRLDVNRF
RVVLSEAL----------------------------------------------------------------
------------------------------------------------------------------------
------------------------------------------------------------------------
------------------------------------------------------------------------
-------------------------
>HOKG_114189_Monocots_GT61CW/1-440
KSFSRFHDQKVSIMLIGCFLASMLFLSLSNPYDQLSQMLTTLHANQTKIKSESGIKAKMIDTKRKQLCEIDK
RSDVCDIVGDIRVHGNSSSVTLVTSSKFPNYGRNESYRIRPYARKGDKGAMSHVREVSIGMNEEYSRCTLNH
TVPVIIFSVSGYSGNIFHDFTDILIPLFLTAREFNGEVQFFVTDMNYPWWIHKYQLILSKLSKYPIIDFDKD
NTMHCFSRVIVGLRCHKELSIDPQRAPYGYSMRDFTKFMRNTYNLEREWARVSQRPRLLIIARKKTRAFTNV
DDIIHLARDLGYEPVVAEPQIGSNVAQLARIVNTCDVLMGVHGAGLTNLVYLPENATVIQVVPWGGLGWVAR
YDFGDPARDMGLKYLQYEISAEESSLAEVYPRDHQVFKDPLSFHKGGWNVMRGMFMDKQNVRLDVKRFRAVL
LEALPLVH----------------------------------------------------------------
------------------------------------------------------------------------
------------------------------------------------------------------------
-------------------------
>XFJG_22230_Monocots_GT61CW/1-367
KQLCEIDQRSDVCDVVGDIRVHGNSSSVTLLTSSERNESYRIRPYARKGDEGAMSHVREVSVGMSKEYSGCT
LNHSVPAIIFSVSGYSGNMFHDFTDMLIPLFLTAREFNGEVQFFVTDMNYPWWIHKYQLILSKLSRYPIVDF
DKDGTVHCFSRVIVGLKCHMELSIDPRRAPYGYSIRDFTKFMRNAYNLERERAGISQRPRLLIIARKKTRAF
TNVDDIIGLARGLGYEAVVAEPKIGSDVARFARVVNTCDVLMGVHGAGLTNVVYLPENATVIQVVPWGGLGW
VSRYDFGDPARDMGLKYLQYEISAEESSLAEVYPRDHQVFKDPLSFHKGGWNVLRDMFMDKQNVRLDVKRFR
AVLLEAL-----------------------------------------------------------------
------------------------------------------------------------------------
------------------------------------------------------------------------
------------------------------------------------------------------------
-------------------------
>TZNS_4218_Commelinids-B_GT61CW/1-423
KDDNSDQDEPHNRMTLPTFSNYPINDNLQVENKSNPEQQSPVEIKNVEKKLECEFSDPRVDICEMSGDIRIP
GNSSEIIFVESQEKNQVFRLRPYARKGDEAAFSRVRELAVKSTPAAPQCTVRHNVPAVVFSAGGYTGDLFHD
FTDVLIPLFVTARQFDGEVQFVVSDMNPWWIFKYLLVFQKLSKYPVINFDKDKEVHCFSKVTVGLRAHKELS
IDPSRAPHGYSMVDFGNFLRSALNLERESISNIEDLAGRRPRILIVARKKSRAFVNLYEIAQLADQLGFEVI
VDEAEAADVPKFAKLVNSVDVLLAVHGAGLTNLVFLPPNATVIHVVPLGGLEWMATMEFGDPAKDMKLDYVQ
YSISVEESSLIEQYPRDHPVFKDPFSFQKQGLGVMRSVFMDKQNVKLDIKKFKNVLWKALEHI---------
------------------------------------------------------------------------
------------------------------------------------------------------------
------------------------------------------------------------------------
-------------------------
>KNKV_9416_Commelinids-B_GT61CW/1-434
EGTTKNDGRTDQDEPHNRMTLPTISNYTINDNVQVENKTTPEQTPEQPGQDIKIVEKKLSCEFSDPRVDVCE
MSGDIRIPGNSSEVIFVESPERNEVFRLRPYARKGDETALGHVRELTVKSSAAASAPQCTVNHDVPAVVFSI
GGYTGNLFHDFTDVLIPLFVTARQYDGEVQFVVSDMNPWWIYKYLLVFQKLSKYPVINFDKDKDVHCFSKAT
VGLRAHKELSIDPARAPNGYSMVDFGKFMRSALSLERESMSNIEDLAGRRPRILIIARKRTRVFVNLFEIVQ
LAEQLGFEVVVGEAEVGSNIAEFAKLVNSVDVMLGVHGAGLTNLVFLPPNATVIQVVPWGGLEWLSMLDFGD
PAKDMKLNYVQYSISIEESTLTEQYPRDHPVFTDPFSFHKQGFHVLRSTFMKNQNVKLDIKKFKNVLWKALE
HV----------------------------------------------------------------------
------------------------------------------------------------------------
------------------------------------------------------------------------
-------------------------
>KNKV_9417_Commelinids-B_GT61CW/1-434
EGTTKNDGRTDQDEPHNRMTLPTISNYTINDNVQVENKTTPEQTPEQPGQDIKIVEKKLSCEFSDPRVDVCE
MSGDIRIPGNSSEVIFVESPERNEVFRLRPYARKGDETALGHVRELTVKSSAAASAPQCTVNHDVPAVVFSI
GGYTGNLFHDFTDVLIPLFVTARQYDGEVQFVVSDMNPWWIYKYLLVFQKLSKYPVINFDKDKDVHCFSKAT
VGLRAHKELSIDPARAPNGYSMVDFGKFMRSALSLERESMSNIEDLAGRRPRILIIARKRTRVFVNLFEIVQ
LAEQLGFEVVVGEAEVGSNIAEFAKLVNSVDVMLGVHGAGLTNLVFLPPNATVIQVVPWGGLEWLSMLDFGD
PAKDMKLNYVQYSISIEESTLTEQYPRDHPVFTDPFSFHKQGFHVLRSTFMKNQNVKLDIKKFKNVLWKALE
HV----------------------------------------------------------------------
------------------------------------------------------------------------
------------------------------------------------------------------------
-------------------------
>KNKV_9418_Commelinids-B_GT61CW/1-434
EGTTKNDGRTDQDEPHNRMTLPTISNYTINDNVQVENKTTPEQTPEQPGQDIKIVEKKLSCEFSDPRVDVCE
MSGDIRIPGNSSEVIFVESPERNEVFRLRPYARKGDETALGHVRELTVKSSAAASAPQCTVNHDVPAVVFSI
GGYTGNLFHDFTDVLIPLFVTARQYDGEVQFVVSDMNPWWIYKYLLVFQKLSKYPVINFDKDKDVHCFSKAT
VGLRAHKELSIDPARAPNGYSMVDFGKFMRSALSLERESMSNIEDLAGRRPRILIIARKRTRVFVNLFEIVQ
LAEQLGFEVVVGEAEVGSNIAEFAKLVNSVDVMLGVHGAGLTNLVFLPPNATVIQVVPWGGLEWLSMLDFGD
PAKDMKLNYVQYSISIEESTLTEQYPKDHPVFKDPQSVHKQGFHVMRSTFMDNQNVKLDVKKFKTVLWKALE
HI----------------------------------------------------------------------
------------------------------------------------------------------------
------------------------------------------------------------------------
-------------------------
>BDJQ_90551_Commelinids-B_GT61CW/1-561
KLRLVRSTNQSRRFRFLLLIVGCFIVTVTFLVVSKPQALVSNLGFGTSASTSPPVADGVSSDDDGVNGADSA
AVRREEEDDERGHESESNNEKEENLSGEKNIVVDANPKEEVHEHELTESITESEEHSAKSDDPGSSQDDAPG
RLTLPTVSNYSIGDHTQPESNTPIVSEKLGEQIQTPERKPLCDNSDRRADICEMNGDIRIHGSTSSVLFVES
LKIEQSEAWQIHPYARKGDQACFNEVRELMVKASNEAPQCTTNYDVPSIVFSIGGYAGNLFHDFADLLVPLF
LTARQFNGEVQFVVTNLKSWWITKFNPVLQKLSKYPVINFDLGNDVHCFKQAIVGLRAHNEFQIDPARAPNG
YTMVDFAKFMRSAVSVGRETVPNIEDLSARKPRLLIISRKQSRIFTNINEIVATAEEMGYEVVVNEADVSSG
ISQFAEIVNSCDVMVGVYGSGLTNSVFLPQNATLIQVVPWGGLEWMASNSYGEPAKQMGLNYVQYSVGIEES
SLLEQYPKDHAVFTDPASIHIRGFQEMRSTFLEKQNVKLDINKFRDVLWKTLEQLIQ---------------
------------------------------------------------------------------------
-------------------------
>JQCX_84381_Commelinids-B_GT61CW/1-562
KLRLVRSANQSRRFRFVFLIVGCFVVTVTFLVVSKPQALVSNLGFGTSASTSTPVADGVSSDDDGVNGADSA
AVRREEEDEERGHESKSNNEKEENLSGEKNILVDANPKEEVIEHELTESRTESEANSAKSDDPGSSQDDAPG
RLTLPTVSNYSIGDHHAQPESSTPIVSEKLGEQIQTPERKPLCDNSDRRADICEMNGDIRIHGSTSSVLFVE
SSKIEQSEAWQIHPYARKGDEACFQGVRELTVKASNEAPQCTTNYDVPSIVFSIGCYAGNLLHDFADLLIPL
FLTARQFNGEVQFVVTDLKNWWITKFNPVLQKLSKYPVINFDLGNDVHCFKQAIVGLRAHNEFQIDPARAPN
GYTMVDFAKFMRSAFSVGRETVPNIEDLSARKPRLLIISRKQSRAFTNINEIVATAEEMGYEVVVDEADVSS
GISRFAEIVNSCDVMVGVYGSGLTNLAFLPQNATLIQVVPWGGLEWMASNNYGEPAKQMGLNYVQYSVGMEE
SSLLEQYPKDHAVFTDPASIHNRGFQEMRSTFLEKQNVKLDINKFRDVLWKTLEQLIQ--------------
------------------------------------------------------------------------
-------------------------
>OYLU_95608_Commelinids-B_GT61CW/1-562
KLRLVRSANQSRRFRFVFLIVGCFVVTVTFLVVSKPQALVSNLGFGTSASTSTPVADGVSSDDDGVNGADSA
AVRREEEDEERGHESKSNNEKEENLSGEKNILVDANPKEEVIEHELTESRTESEANSAKSDDPGSSQDDAPG
RLTLPTVSNYSIGDHHAQPESSTPIVSEKLGEQIQTPERKPLCDNSDRRADICEMNGDIRIHGSTSSVLFVE
SSKIEQSEAWQIHPYARKGDEACFQGVRELTVKASNEAPQCTTNYDVPSIVFSIGCYAGNLLHDFADLLIPL
FLTARQFNGEVQFVVTDLKNWWITKFNPVLQKLSKYPVINFDLGNDVHCFKQAIVGLRAHNEFQIDPARAPN
GYTMVDFAKFMRSAFSVGRETVPNIEDLSARKPRLLIISRKQSRAFTNINEIVATAEEMGYEVVVDEADVSS
GISRFAEIVNSCDVMVGVYGSGLTNLAFLPQNATLIQVVPWGGLEWMASNNYGEPAKQMGLNYVQYSVGMEE
SSLLEQYPKDHAVFTDPASIHNRGFQEMRSTFLEKQNVKLDINKFRDVLWKTLEQLIQ--------------
------------------------------------------------------------------------
-------------------------
>TZNS_8328_Commelinids-B_GT61CW/1-414
ITLPTVSNYSILEHAQSDSSIVPEKSGEQVQTPATRKPLCNVSYPRVDICDMNGDIRIGANSSFVMFVEPSA
TEQQEEWRVHPYARKGDQTCLNGVRQLTVKASSEGPQCTVSHDVPAVVFSIGGYTGNLFHDFSDLLVPLFTT
SRQFNGEVQFIVTDWKQWWINKYRVVLQNLSNYPLIDLAAGDEQVRCFKQVTVGLRAHTEFRIDPRRAPNGY
TMVDFARFMRSCFSLERETPSTIEDLAARKPRLLLIARKWSRAFTNSEEIVATAEELGYEVVVEEADVSSDL
ARFARIVNSCDVMMGVHGAGLTNLVFLPANATIVQIVPWGGLEGIAMLDFGNAAKDMGLNYMQYSIGMKEST
LTEKYPRDHPVFTKPLSFHGRGFHVLRSTFMKQQNVKLDVKRFRGVLWEALVHL------------------
------------------------------------------------------------------------
------------------------------------------------------------------------
------------------------------------------------------------------------
-------------------------
>LSKK_22104_Commelinids-B_GT61CW/1-379
RKPLCDLSDPRADICEMYGDIRIPLNTSSVIFVDSSNTEHQKEQWRIHPYPRKGDEVCLAGVKELTVKASSE
APQCTIHHDAPALVFSVNGYTGNTFHDFTDLLVPLFLTARHFDGEVQFVVTDFKRWWINKYIPVFRTLSKYP
LIDIDGGEGVHCFKRVTVGLRAHKEFHIDPARAPNGFTMVDFTRFMRSVFSLPRETLNSVDDGLVKPRLLII
ARKGSRAFTNVDEIVAMAEGLGYEAVVDETDGSNLPTFARIVNSCDVMMGVHGAGLTNLVFLPLNATIIQIV
PWGGLEWIAMLDFGNPAKEMGLNYVQYSIDIEESSLTEQYPRDHPVLRDPFSVHREGFNIVRKTFLEKQNVR
LDVNRFRDVLWNALEHIIQ-----------------------------------------------------
------------------------------------------------------------------------
------------------------------------------------------------------------
------------------------------------------------------------------------
-------------------------
>TZNS_88786_Commelinids-B_GT61CW/1-554
VKMGSKLRLVRNVNQSRRFRFIALAVGCFVVTMTFLVVSKPQSLVLSNFGFGPSMPPPQPVQDMVNGDDNGI
QKGDSAHVEREEAQRSQVLESNNEKEEGEKNIVVDATIKDQTDIHEFTETATDNEESGTKPDQDEAHNRLAL
PTISNYTINDRTQVDTTVVPERLGEQIQTPERKPLCDDSDRRSDICEMSGDIRIPGKASSVIFVETSETSEQ
KEVWQIHPYPRKGDEACFKGVRQVTVKASGEAPQCTAGHDVPAIVFSVGGYAGNLFHDFADVLVPLFLTARQ
FDGEVQFVITDLKSWWITKFLPVLQKLSKYPVIDFDKDEEVHCFKQVIVGLRSHNEFHIDPARAPNGYTTVD
FTKFMRSAFSLEREAVLNIEDLSARKPRLLIISRKQSRAFTNVNEIVEMSEELGYEVVVDEADVSSGLARFA
GIVNSCDVMMGVHGTGLTNMVFLPQNATMIQIVPWGGLEWIATLNFGNPAKEMGLNYIEHSIAIEESTLTEQ
FPRDHPVFTDPLSFHNRGFHVMRSTFMDNQNVKLDVKKFRDVLWTALEHL----------------------
------------------------------------------------------------------------
-------------------------
>LSKK_15067_Commelinids-B_GT61CW/1-415
EMHSRLALPTVSNYTTQADNTVVPEQSGQQIQTPERKPLCDVSDQRTDVCEMYGDIRIPGSSSSVIFMESSN
TEQQEQWHIRPYPRKGDGACLSGVRELTVKASSEASQCTVNHDAPAVVFSIGGYAGNPLHDFIDLLVPLFLT
ARQFDGEVQLVVTNYKSWWITKYFAVLQKLSKFPVIDFDNDNDKAVHCFKQVVAGLKAHNEFQIDPARAPNG
YTILDFTKFMRSAFSLERETLLNIEDLSARKPRLLIISRKQSRVITNVNEIAGLAEELGYEVVLDEADAGSD
LARFARIVNSCDVMMGVYGSGLTNLVFLPLKATLIQIVPWGGLDWMAAQNYGNPAKEVGLNYVQYSIAIEES
TLTEQYPRDHPVFTNPASVHNQGFQAMRSTFMDGQNVKLDVKKFREVLWKTLEHL-----------------
------------------------------------------------------------------------
------------------------------------------------------------------------
------------------------------------------------------------------------
-------------------------
>LSKK_15068_Commelinids-B_GT61CW/1-559
GSKLRLVRNVNQSRRFRFVVLIVGCFVVTMTFLVVSKPQSLVLSSFGFKPSSPLPQSDQDVVNGDDKGIQGS
DSAAAAGGDEDAQTSQVLGNNNEKEVSLLEERNDIVVDSTRKEETSVHELTETGTETDESGKKPEDLSSNQD
EMHSRLALPTVSNYTTQADNTVVPEQSGQQIQTPERKPLCDVSDQRTDVCEMYGDIRIPGSSSSVIFMESSN
TEQQEQWHIRPYPRKGDGACLSGVRELTVKASSEASQCTVNHDAPAVVFSIGGYAGNPLHDFIDLLVPLFLT
ARQFDGEVQLVVTNYKSWWITKYFAVLQKLSKFPVIDFDNDNDKAVHCFKQVVAGLKAHNEFQIDPARAPNG
YTILDFTKFMRSAFSLERETLLNIEDLSARKPRLLIISRKQSRVITNVNEIAGLAEELGYEVVLDEADAGSD
LARFARIVNSCDVMMGVYGSGLTNLVFLPLKATLIQIVPWGGLDWMAAQNYGNPAKEVGLNYVQYSIAIEES
TLTEQYPRDHPVFTNPASVHNQGFQAMRSTFMDGQNVKLDVKKFREVLWKTLEHL-----------------
------------------------------------------------------------------------
-------------------------
>UOEL_3618_Commelinids-B_GT61CW/1-556
GSKLRLVRNVNQSRRFRFVVLIAGCFVVTMTFLVVSKPQALVLSNFGFRPSLPTLQSDQDVVNGDDNGVQRS
HSASVGSEDAQSSQVLEDNNEKEVSLQGVVDSTLKEETSIHELTETRTETEVSVTKPDDLSSNQDEMHDRLT
LPTVSNYTINDRTQADNTIVPEQSDAGQQIQTPERKPLCDVSDRRTDICEMNGDIRIPGNSSSVIFLEASKT
EQQEQWQIRPYPRKGDEACLSGVRELTVKASSEAPQCSINHDVPAVVFSVGGYSGNLFHDFNDLLVPLFMTA
RQFDGEVQFVVTDFKSWWITRFLVVLQKLSKYPAIDFEIDKEVHCFKQVIVGLRAHDEFHIDPARAPNGYTM
TDFTKFIRTAFSLERETLLNIEDLSARKPRLLIIARKQSRVITNTKEIVEMAEEMGYEVVIDEADAGSDMSR
LARIVNSCDVMMGVHGTGLTNMVFLPLKATIIQIVPWGGLEWMAMLKYGNPAKEMGLKYVQYSIAVEESTLT
EQYPREHPVFTDPSSFHNRGYHVMRSTYLDGQNVKLDVKKFREVLWKTLEHL--------------------
------------------------------------------------------------------------
-------------------------
>UOEL_3621_Commelinids-B_GT61CW/1-430
TKPDDLSSNQDEMHDRLTLPTVSNYTINDRTQADNTIVPEQSDAGQQIQTPERKPLCDVSDRRTDICEMNGD
IRIPGNSSSVIFLEASKTEQQEQWQIRPYPRKGDEACLSGVRELTVKASSEAPQCSINHDVPAVVFSVGGYS
GNLFHDFNDLLVPLFMTARQFDGEVQFVVTDFKSWWITRFLVVLQKLSKYPAIDFEIDKEVHCFKQVIVGLR
AHDEFHIDPARAPNGYTMTDFTKFIRTAFSLERETLLNIEDLSARKPRLLIIARKQSRVITNTKEIVEMAEE
MGYEVVIDEADAGSDMSRLARIVNSCDVMMGVHGTGLTNMVFLPLKATIIQIVPWGGLEWMAMLKYGNPAKE
MGLKYVQYSIAVEESTLTEQYPREHPVFTDPSSFHNRGYHVMRSTYLDGQNVKLDVKKFREVLWKTLEHL--
------------------------------------------------------------------------
------------------------------------------------------------------------
------------------------------------------------------------------------
-------------------------
>UOEL_3619_Commelinids-B_GT61CW/1-377
KPQCDVSDPRADICEMHGDIRIPGNSSSVIFVESSTTEQKEVWQIHPYPRKGDQVCLSGVRQLTVKASSEGP
QCTVNHDVPAVVFSVGGYTGNLFHDFTDLLVPLFLTARQFNGEVQFVVADYKTWWMNKYSPVFQRLSNYPVI
DFSGDEQVHCFKQVIVGLRAHKEFHIDPARAPNGYTMVDFTRFMRGVFSLERETLNTIKHLSARKPRVLIIA
RKQSRAFTNINEIVAMVEELGYEAVVDEADAGSDLARFAQTVNSCDVMMGVHGTGLTNMVFLPLKATIIQIV
PWGGLEWMAMLKYGNPAKEMGLKYVQYSIAVEESTLTEQYPREHPVFTDPSSFHNRGYHVMRSTYLDGQNVK
LDVKKFREVLWKTLEHL-------------------------------------------------------
------------------------------------------------------------------------
------------------------------------------------------------------------
------------------------------------------------------------------------
-------------------------
>UOEL_3620_Commelinids-B_GT61CW/1-377
KPQCDVSDPRADICEMHGDIRIPGNSSSVIFVESSTTEQKEVWQIHPYPRKGDQVCLSGVRQLTVKASSEGP
QCTVNHDVPAVVFSVGGYTGNLFHDFTDLLVPLFLTARQFNGEVQFVVADYKTWWMNKYSPVFQRLSNYPVI
DFSGDEQVHCFKQVIVGLRAHKEFHIDPARAPNGYTMVDFTRFMRGVFSLERETLNTIKHLSARKPRVLIIA
RKQSRAFTNINEIVAMVEELGYEAVVDEADAGSDLARFAQTVNSCDVMMGVHGAGLTNLVFLPLNATIIQIV
PWGGLEWVAMIDFGNPAKEMALNYVQYSISVEESSLTEKYPRDHPLLTDPMSFHSRGFQFLRTTFLENQNVK
LDVKRFRHVLWKALEHI-------------------------------------------------------
------------------------------------------------------------------------
------------------------------------------------------------------------
------------------------------------------------------------------------
-------------------------
>JQCX_83159_Commelinids-B_GT61CW/1-365
PLCDLSNYRSDTCEIKGDVRVAGKDSSSVVALLPGSRPQSWKIKPYARKSDPSAMSNVRQVNVRAVADHTAV
PQCDVTHTAPAVVFSTGGYLGNYFHDFSDVLVPLFQTAWPFAGEVQLVVANYKFWWVGKYSPYFNRISPYPI
IDFDNDERVHCFRHVLVGLSSNRDLIIDPASSPARYTMFDFAKFMRETYSLDRHHAGGAQGKRNPRLLVISR
ARTRKFMNVDGIARLARKVGFEVVVAEADFGGVANFSRLVNTCGAMLGVHGAGLTNAVFLQTNAVLIQVVPF
GKLEWIAANYFRNPAREMRLQYLEYTIGAAESTLTELYSRDDPVFTDPASIHKRGWSEMGAIYLRKQNVRLD
LRRFR-------------------------------------------------------------------
------------------------------------------------------------------------
------------------------------------------------------------------------
------------------------------------------------------------------------
-------------------------
>OYLU_14696_Commelinids-B_GT61CW/1-377
PLCDLSNYRSDTCEIKGDVRVAGKDSSSVVALLPGSRPQSWKIKPYARKSDPSAMSNVRQVNVRAVADHTAV
PQCDVTHTAPAVVFSTGGYLGNYFHDFSDVLVPLFQTAWPFAGEVQLVVANYKFWWVGKYSPYFNRISPYPI
IDFDNDERVHCFRHVLVGLSSNRDLIIDPASSPARYTMFDFAKFMRETYSLDRHHAGGAQGKRNPRLLVISR
ARTRKFMNVDGIARLARKVGFEVVVAEADFGGVANFSRLVNTCGAMLGVHGAGLTNAVFLQTNAVLIQVVPF
GKLEWIAANYFRNPAREMRLQYLEYTIGAAESTLTELYSRDDPVFTDPASIHKRGWSEMGAIYLRKQNVRLD
LRRFRPVLARALKLLKK-------------------------------------------------------
------------------------------------------------------------------------
------------------------------------------------------------------------
------------------------------------------------------------------------
-------------------------
>LSKK_12621_Commelinids-B_GT61CW/1-380
KPMCDSSNHRCDICDLHGDVRINGKNLSSVILLTPSQAGRNESWKVKPYSRKWDGGAVHNVREVNVRSLSDP
SAAPQCTVSHTVPAVVFSTAGYVGNYFHDYTDVLVPVFQTAAQFGGEVQFVITTYKFWWINKYKPFFEKLSR
YEIIDFDEDPRVHCFEHVIVGLRSDEDLTIDPAKSPMGYTMVDFMRFMRSAYSLDRDYASRIGDQEQGKKPR
LLIVSRSRTRKFMNADKIAGLAKKVGFEVVVQEAASDVSNFSRIVNSCDAMMGVHGAGLTNSVFLPANAVLI
QVVPFGRLDWAARTYFRNPSKGMKLKYLEYTIREEESTLTELYPKDDPVFKDPMSIHKLGWFKMGAIYLDKQ
NVRVNLKRFRPVLVKALQLL----------------------------------------------------
------------------------------------------------------------------------
------------------------------------------------------------------------
------------------------------------------------------------------------
-------------------------
>TZNS_2965_Commelinids-B_GT61CW/1-379
KPMCDTSNHRCDLCDIHGDIRIIGKDSSSVLLVTPSQSRRNESWQVKPYARKWDHGIMPKIKVVNVRSVNDY
ASAPQCSVGHSVPAIIFSMSGYMGNFFHDFTDVLVPLFQTARQFDGEVQLLIIGCKFPWISKYMPYLRRLTR
YEIIDFDKDERVHCFKHAIVGLRVDRDMMIDPANSPMGYTMSDFRKFMRDTYGLDRDYALRVGEQPGRKPRM
LIISRGHSRKFVNIDQIVGLAEEVGFEVVVFEAQFDLAEFSRIVNSCDVMLGVHGAGLTNFVFLPTNAVLIQ
VVPFGRHEWISSTYFGNPAKGMELKYLEYTIDVEESTLTELYPRDDPVFTDPKSIHKRGWFKMGEIYLTKQN
VRLDLNRFRPVLVKALELL-----------------------------------------------------
------------------------------------------------------------------------
------------------------------------------------------------------------
------------------------------------------------------------------------
-------------------------
>KNKV_18895_Commelinids-B_GT61CW/1-374
KPLCDSSNYRCDVCDLHGDIRIIGKDLSSVILVTSQAGRNESWKVKPYARKWDHGVMPHIREVNVKSMNDYL
AAPQCTVDHTVPAIVFSMAEYMWNYFHDFTDVLVPLFQTARQFDGEVQFVVSGCNFLWISKYMPYFKKLSRY
EIIDYDKDARVHCFKHVIVGLRSDQDLMIDPSKSPGYTMSDFRKFMRSIYSLERDYALKTGEQPGKKPRLLI
ISRSWTRRFVNVGMIAGLAKKVGFEVVMSDGAFDLANFSRIVNSCDVMMGVHGAGLTNFVFLPTNAVLIQVV
PFGRLDWLASTYFARPAQGMELKYLEYTISEDESTLTELYPRDDPVFRDPKSIHKRGWHKMEEIYLRKQNVR
LDLKRFEPVLVEAM----------------------------------------------------------
------------------------------------------------------------------------
------------------------------------------------------------------------
------------------------------------------------------------------------
-------------------------
>LSKK_18888_Commelinids-B_GT61CW/1-406
DRYQIPVTSDSKKPALPADVDAETGQMPMCDTSSMRCDICDLHGDIRIIGKDLSSVILVSTSQSRRNESWKV
KPYARKWDHGSQPNVKEVNVRSMNDYLAAPQCTVGHTVPAIVFSMAGYVGNYFHDFTDVLVPLFQTARQFDG
EVQLVVSSNAWWINKYLPYFKKLSRYEIINYNNDARVHCFKHVIVGLRADQDLMIDPSRSPMGYTMSDFRKF
MRNTYSLDRDYAIKIGEQPGKKPRLLIISRARTRKFVNIKDIVGLGKEVGFEVVVSEGAFDLANFSRIVNSC
DVMLGVHGAGLTNLVFLPTNAVVIQVVPFGGHEWVATTYFGRPAKGMGLKYLEYTISEDESTLTELYPRDHP
VFRDPKAIHKLGWFKMGEIYLEKQNVRLDLNRFKPVLLEALDLLRK--------------------------
------------------------------------------------------------------------
------------------------------------------------------------------------
------------------------------------------------------------------------
-------------------------
>UOEL_22290_Commelinids-B_GT61CW/1-382
RPMCDTSNNNRCDICDIYGDIRIIGKDLSSVILVTSSKAGRNEAWKVKPYARKWDHGALIHVKEVNVRSMND
HVAAPRCTVGHTVPAIVFSMAGYAGNYFHDFTDILLPLFQTARQFDGEVQLLISGCNFMWISKYMPYFKRLS
RYEIIDYDKDARVHCFKHVIVGLRSDQDMMIDPSKSPMGYTMSDFRKFMRTTYSLDRDYALRMGEQPGKKPR
LLLISRRWSRKFVNVNEIAGLAKEVGFEVVVSEASYDLAQFSRIVNSCDVMLGVHGAGLTNLVFLPTNAVLI
QVVPFGGHEWVATTYFGRPAEGMNLKYLEYTISVDESTLTELYPRDDPVFTDPKSIHKRGWFKMGEIYLEKQ
NVRLDLKRFKPILLEALKLLRE--------------------------------------------------
------------------------------------------------------------------------
------------------------------------------------------------------------
------------------------------------------------------------------------
-------------------------
>WXNT_6971_Commelinids-Y_GT61CW/1-459
IPSVASEESTNTTQQLGILEDEELQVQDVTPPPKNSSSIVVPSDPVPVPVPVQQISPPEVKQPETRREDLKP
AEWKPLCDRTSNFRIDWCELEGDVRIVGRNTSIMLVASPESDNRNFRVETWHIKPYPRKADKAAMGNVREVT
VKSLASSEDAPQCTDTHDVPALVFSDRGYTGNYFHAYTDVILPLFLTARQYGGEVQFLVADFQMWWLGKFLP
VFQNLSRYDMIDLDNDDRVRCYPRVQVGLTSHDDFSIDPRRAPNGYSMVDFAKFLRTTYGLPKDTATGIGAP
PYRKPRLLIIARAHSRKFVNVKEIIRDAEKVGFEVVVSEGQNDVAQFAQVVNTCDAVMGVHGAGLTNMVFLP
VHAVVIQVVPLGGLEFVAGYFRGPSRDLNLHYIEYRITPEESTLIDQYPRDHAVFTDPASIRAKGWVSLKEA
FLDKQDVKLDMRRFRPVLKKALGYLRK---------------------------------------------
------------------------------------------------------------------------
------------------------------------------------------------------------
-------------------------
>CXSJ_402_Commelinids-Z_GT61CW/1-402
DSGTPVVREWKPLCDVTSNKRIDWCELDGDVRVLGANGTITLVASPGAGAAAFREESWRIRPYPRKADPNAM
RHITNLTVRSVSVADALAPACADHDGVPALVFSDRGYSGNYFHAFTDVILPLFLTARPYAGEVRLLVTNFQM
WWLGKFMPVFKALSNYDLVDLDQDPRVRCFRHVQVGLTAHGDFSIDPARAPNGYSMLDFTKFMRSVYNLPRD
AAFSMIPNKDKEKEKEKEKKKKRPRLLVIARAKTRRFVNTEEIVRGAEKVGFEVVVSEGNHEVAPFAEIANG
ADAIMGVHGAGLTNMVFMPPGGVVIQVVPLGGLEFVVNYFRGPSRDMGHKYLEYRIKPEESTLIDQFPRDHV
IFTDPEGVKSKGWDSLKNAYLDKQDVRLDMKRFRPTLKKAIA------------------------------
------------------------------------------------------------------------
------------------------------------------------------------------------
------------------------------------------------------------------------
-------------------------
>LOC_Os01g02940.1|12001.m06933/1-673
MEGGGKAGYSYGGHHHHQDAKLLKNLSRVEPRRFGLGLVAGFLIVTCAYFSTAKFDAIHIAMISSPAKNAAG
FMNASSDGSNQQQLDLDRDAMSREGSKAQVLDTDGDDKISSLGPDLGHNASALEGKKKDETFAKDSGDASVS
ASTDEALAKDDDAIVGAVLPPLSSEEPTNITQDSVLEDEELKVQETAPATTNPSPEKSSNNGSSPSVVPSDP
ATLPVQQIPPTQEAKDPPAQQIPAVPEAKVPPVQQIPTFPVVKTDSEAAPRRKEWKPLCDLWSNRRIDWCEL
DGDVRVAGANGTVSLVAPPGPADERTFRAESWHIKPYPRKADPNAMRHVRVLTVQSLPAPAASAAAPACTER
HDVPGLVFSDRGYTGNYFHAYTDVILPLFLTARQYSGEVKLLVSDFQMWWLGKFLPVFKAVSNYDLINLDDD
RRVHCFRHVQVGLTCHADFSIDPSRAPNGYSMVDFTRFMRATYRLPRDAPFPASGEQQPRRPWRPRLLVIAR
ARTRRFVNADEIVRGAERAGFEVVVSEGEHEVAPFAELANTCDAMVGVHGAGLTNMVFLPTGGVVIQVVPLG
GLEFVAGYFRGPSRDMGLRYLEYRITPEESTLIDQYPRDHPIFTDPDGVKSKGWNSLKEAYLDKQDVRLDMK
RFRPILKKAIAHLRKNSGNNNTTHN
>XUAB_7164_Commelinids-Z_GT61CW/1-498
VLPPVSSEETGNSTQESGVLEDEELQVQDAVAKPPSKKSNGSAAAHSSSNGSSPSVVHSDPAVLPAPVQQIP
PTTQEVKALADQQIPAAPKVKQADSETPAREWKPLCDLTSNRRIDWCELDGDVRVLGANASVTLVAPPGADD
RTFREESWRIKPYPRKADPNAMRFIRELTVQSVSGEAPACTDRHDVPALVFSDRGYVGNYFHAYTDVILPLF
LTARQYAGEVLLLVTDFQMWWLGKFSPVFKSISNYELVDLDHDPLVHCFRHVQVGLTSHNDFSIDPRRAPNG
YSMIDFTKFMRTTYGLPRDVPWPAAAAANATASKSRPRLLVIARARTRRFVNTEEIVRGAEKIGFEVVVSEG
EHEVAPFAELANSCDAMMGVHGAGLTNMVFVPTGGVVIQVVPLGGLEFVAGYFRGPSRDMGLRYLEYSITPE
ESTLIDQYPRDHAIFTDPEGVKKRGWDSLKEAYLDKQDVRLDMKRFRPTLKKAIAHLRKAKANGSS------
------------------------------------------------------------------------
------------------------------------------------------------------------
-------------------------
>WCOR_22542_Commelinids-Z_GT61CW/1-657
MGMDGAGKLPYSYAGVGHQDGKLVKSFSRVEPRKFGLGLVAGFLLVTCAYFSTAKFDAIHIAMISPISKDAA
GFGSLVTGAADTSKQQLDVGVQDRNALSKEGSKAEVLEKDDGNTSSSEPDSGRNAPLEDTRRDETFVGDSGD
ASGVGASSTAANPAAEGGKGEVPATAAVLPPVSSEEAGNSTQESGVLEDEELQVQDAVAKPPSKKRNDSAAA
ATSSSNGSSPSVVHSDPAVLPAPPQQIPPTTQEVKALADQQIPAVPKVKADSGTPAREWKPLCDLTSNRRGD
VRVLGANASVTLVAPPGADDRTFREESWRIKPYPRKADPNAMRFIRVLTVQSVSGEAPACTDRHDVPALVFS
DRGYTGNYFHAYTDVILPLFLTARQYAGEVLLLVTDFQMWWLGKFLPVFKSISNYELIDLDHDPRVHCFRHV
QVGLTSHDDFSIDPRRAPNGYSMLDFTKFMRTTYGLPRDVAWAGAAAANATASKSRPRLLVIARARTRRFVN
TEEIVRGAEKVGFEVVVSEGEHEVAPFAELANSCDVIMGVHGAGLTNMVFVPTGGVVIQVVPLGGLEFVAGY
FRGPSRDMGLRYLEYRITPEESTLLDQYPRDHVIFTDPEVVKKRGWDSLKEAYLDKQDVRLDMKRFRPTLKK
AITHLRKVK----------------
>XBKS_7730_Commelinids-Z_GT61CW/1-371
WCELDGDVRVLGANASVTLVAPPGADDRNFREESWRIKPYPRKADPNAMRFIRVLTVQSVSGEAPACTDRHD
VPALVFSDRGYTGNYFHAYTDVILPLFLTARQYAGEVLLLVTDFQMWWLGKFLPVFKSISNYELIDLDHDPR
VHCFRHVQVGLTSHDDFSIDPRRAPNGYSMLDFTKFMRTTYGLPRDVAWAGAAAANATAASVQLARARTRRF
VNTEEIVRGAEKVGFEVVVSEGEHEVAPFADLANSCDAIMGVHGAGLTNMVFVPTGGVVIQVVPLGGLEFVA
GYFRGPSRDMGLRYLEYRITPEESTLLDQYPRDHVIFTDPEVVKKRGWDSLKEAYLDKQDVRLDMKRFRPTL
KKAITHLRKVK-------------------------------------------------------------
------------------------------------------------------------------------
------------------------------------------------------------------------
------------------------------------------------------------------------
-------------------------
>SILJ_83306_Monocots_GT61CW/1-376
ERKPLCTLDRRSDFCDFTGDVRIRGKSSIVLLVESIGSHNESWQVQPYARKSDLAAMSNVRKVMVKSSSVDS
TAPQCSVFYEVPAIVFSIAGYTGNYFHDFTDVLVPLFLTAREFDGEVQFLVADLHLWWIHKYSHIFKKLSNY
EVIDFNKDDIVHCFRRSLVGLRTHKELSIDPLQPPYKYSMKDFTRFMRETYSLPREEVIQATVRENPNKKPR
LLIVSRKRTRKFINVNKISRVAEKLGFEVIVYEAQPDVPTFAGVVNSCDVMLGVHGAALTNIVFLPVNALLI
QVVPWGKLDWIANIYFRNPANDMGIRYLEYMAMEEESSLVDEYPRDHAVFRDPMSIHKLGWNQMKEIYLKQD
VRVNVRRFRSVLKRAL--------------------------------------------------------
------------------------------------------------------------------------
------------------------------------------------------------------------
------------------------------------------------------------------------
-------------------------
>BRUD_63181_Commelinids-B_GT61CW/1-380
KWKPMCDVSNKRSDLCEIEGDVRILGSNSTIILVTSPEMDGLDTNEVWRIKPYPRKPDKAAMAHVREVTLKT
MNNYAEAPQCTDNHNVPAIVFSDRGYTGNYFHDFTDVLVPIFETSYQFDGEVLFLITDFKLWWIGKYLPVFK
NLSRYELIDIDNDNRVHCFRHAIIGLRSHDDFTIDPYRSRNDYSMVDFTKFMRRTYSLKRDYVMAIDAKTDR
KPRLLIVAREQTRKFVNIKKIISMATKLGYEVVVSEGHTDVAQFSQVVNTCDVMMGVHGAGLTNIVFLPVNA
ILIQIVPWGGLDWVARTYFRQPAMEMNLRYMEYKIMAEESTLIDQYPRDHAVFKDPESIRRLGWNSLKEVFL
DKQDVKLNLKRFKPVLLKAL----------------------------------------------------
------------------------------------------------------------------------
------------------------------------------------------------------------
------------------------------------------------------------------------
-------------------------
>HWUP_20468_Commelinids-A_GT61CW/1-380
ERKPMCDTSARRSDVCEMDGDVRILGKNSSVTYVTPSKIGARGRNESWKIRPYCRKTDKAAMANVREVSLKS
LENYEAAPRCTVNHTVPAIVFSVAGYTGNYFHEFTDVLVPLFLTSYQYNGEVQLVVTNFKLWLIKKYLPILK
KLSRYEIIDFDNDERVHCFKHAIVGLKSHNDMSIDPSKAPNGYSMVDFTRFMRSAYSLERNSLVRLGRDPGK
KPRLLIIARSRTRRFVNLDKIIRMAEKLGFEVVVSEADINVTRFAHVVNSCDVMMGVHGAGLTNLVFLPTNA
ILIQILPWGNLDWVAHTYFRDPSKEMKLRYLEYTITAEESTLIDQYPRDHAVFKDPLSIHKLGWNGMQEIFL
VKQSVKLNIRRFRPVLIKAL----------------------------------------------------
------------------------------------------------------------------------
------------------------------------------------------------------------
------------------------------------------------------------------------
-------------------------
>DGXS_22975_Monocots_GT61CW/1-382
KRERKPMCVMDHRSDLCEMDGDIRIQGKSSTVILVEPSQMRDSARNESWQIRPYARKSDAAAMANVRKVHVK
SLNRYEEAPQCNLSHSVPAIVFSNTGYTGNYFHDFTDVLVPLFLTSREFNGEVQFLVTNMRQWWINKYLPIL
RKLSRYPVIDFDNDDRVHCFPRAIVGLQCHKELSIQPWRSPNGYSMLDFTKFMRSTYSLERDIPMKTGEMIP
GKKPRLLILSRSRTRKFTNIGKIVRMAEKLGYEVVVSEAEPQVAKFARIVNSCDVMMGVHGAGLTNLVFLPT
RAVLIQIVPWGNLDWIAKNYFREPAKDMNLRYLEYSISKEESTLIEQYPRDHPVFQDPSSLHKLGWNAMMDI
FLVKQNVKLNVRRFRAVLKKAL--------------------------------------------------
------------------------------------------------------------------------
------------------------------------------------------------------------
------------------------------------------------------------------------
-------------------------
>GDKK_73428_Monocots_GT61CW/1-405
PAVNSIMIVDTSKKLDVRSEAMNPVEKLTCDFSDRRTSVCEMEGDVRIIGKSSSVILVTSSQMGNSATNETW
RIRPYARKADSAAMGSVREVAVKSLSSLKEAPQCTVNHSVPAIIFSVTGYTGNYFHDFTDVIVPIFLTSQQF
DRQVQFLVTNFRSWWINKYLPIFKRLSRYDIIDFDNDERVHCFPHAIVGLKAHKDLTIEPLRPPIGHSMVEF
TKFMRRTYSLERDVPLRLGRIPSRKPRLLLIARARTRRFTNLDMIVRMAEKLGFEVVVAEQGGGEVARFAQL
VNSCDVMMGVHGAGLTNLVFLPTNAILIQIVPWGKLEWIAATYFREPAKDMKLRYLEYSISEEESTLIDQYP
RDHPVFKDPTSIHKLGWNGMMEIYLVKQNVKLNVKRFRRVLAKAL---------------------------
------------------------------------------------------------------------
------------------------------------------------------------------------
------------------------------------------------------------------------
-------------------------
>AFLV_11313_Monocots_GT61CW/1-380
KPMCDVSDKRSDVCEMEGDIRITGKFSSVILVTSSEMGDSKRNESWRIKPYPRKADSTAMASVREVSLKSLD
GNEESPRCTVNHSIPAIVFSDTGYTGNYFHAFTDVLLPLFLTSHEFNGEVQFLVTDLRLWWIHKYLPIFKML
SRYEMIDFDNDDRVHCFRHAIVGLKCHDDLNINPSRPPKGHSMVEFTEFMRNTYSLSRDSPLQMGEIPGRKP
RLLIVARSRTRMFTNIDKIVRMASKLGYEVVVAENDGKSDVAEFAQLVNSCDVMMGVHGAGLTNLVFLPTNA
ILIQIIPWGKLEWIAGYYFREPAKTMKLRYMEYSISEEESTLKDLYPRDHPVLKDPMSIHKGGWNSIREVYL
VKQNVKLNVRRFRGVLSKAL----------------------------------------------------
------------------------------------------------------------------------
------------------------------------------------------------------------
------------------------------------------------------------------------
-------------------------
>OOSO_85837_Monocots_GT61CW/1-390
SEEVKPERKPMCDLSDFRADVCEMNGDIRIIGKYSSVIFVTSSQMGNSERKESWRIRPYARKSDNTAMSNVR
EVFLKSSDSNEEPPRCAVNHSIPAIVFSDAGFTGNYFHDFTDVLVPLFQTSRQFNGEVQFLVTNYRYWWIHK
YLPIFQLLSRYEIIDFDNEDHVHCFPHAIVGLRSDRDLNIDPSRSPNGYTMAEFTKFMRSAYSLERESPLRI
IGKIPSRRKPRLLIIARSWTRRFTNLDKIVRMAKKLGYEVVVAENDGRTDVAKFAHMVNSCDVMMGVHGAGL
TNLVFLPTNAILIQIVPWGGLDWIANNYFNYPAKEMKLRYLEYRISEDESTLRELYPRDHPVFKDPMSIHKL
GWNAMGDIYLVKQNVKLNVKRFKVLLSKAL------------------------------------------
------------------------------------------------------------------------
------------------------------------------------------------------------
------------------------------------------------------------------------
-------------------------
>EMJJ_3529_Monocots_GT61CW/1-372
KPMCNFSNRRSNICEMDGEIRVHGKSSSITFMTSSQRNESWVIKPYARKSDLTAMSDVTQLHLKSSDVYHDP
PRCTVKHSIPAIVFSVAGYTGNYFHDFTDVLVPLFLTSYQSGGEVQFLVTNFRSWWINKYLPFFKKLSRYEV
IDLDHDDRVHCFPHTIVGLNAHDDLTIDPSKSPNGYSMVDFTKLMRSTYSLPRESPITVGKDPGKKPRLLII
ARGRTRRFTNLNSTVKMAEKLGFEVVVTEAQSDVAEFAKIVNSCDVMMGVHGAGLTNLVFLPTNAIFIQIVP
WGRLDWIARTYFRVPAESMKLRYLEYSIKEEESTLLDLYPRDHPVIKDPMSVHKNGWPAVMDMYLSKQNVKL
NVRRFRAVLKKA------------------------------------------------------------
------------------------------------------------------------------------
------------------------------------------------------------------------
------------------------------------------------------------------------
-------------------------
>EMJJ_3530_Monocots_GT61CW/1-370
KPMCNFSNRRSNICDMDGESRVHGKSSSITTSSQRNESWVIKPYARKSDLTAMSDVTQLHLKSSDVYHDPPR
CTVKHSIPAIVFSVAGYTGNYFHDFTDVLVPLFLTSYQSGGEVQFLVTNFRSWWINKYLPFFKKLSRYEVID
LDHDDRVHCFPHTIVGLNAHDDLTIDPSKSPNGYSMVDFTKLMRSTYSLPRESPITVGKDPGKKPRLLIIAR
GRTRRFTNLNSTVKMAEKLGFEVVVTEAQSDVAEFAKIVNSCDVMMGVHGAGLTNLVFLPTNAIFIQIVPWG
RLDWIARTYFRVPAESMKLRYLEYSIKEEESTLLDLYPRDHPVIKDPMSVHKNGWPAVMDMYLSKQNVKLNV
RRFRAVLKKA--------------------------------------------------------------
------------------------------------------------------------------------
------------------------------------------------------------------------
------------------------------------------------------------------------
-------------------------
>FCEL_91555_Monocots_GT61CW/1-362
IRIHGKSYSVVSVTSDSPPRNESWVIQPYARKTDLTCMANVRRLTVSSSKSYEDPPRCSVNHNVPAVIFSVT
GYTGNFFHDFTDVWVPLFLTSYQFGGEVQFLVVNYRSWWINKYLPIIKNLSNYEIIDLDSDDRVHCFSRAIV
GLYSHDDLKIDTWQSPNGYSMVDFTKFLRKAYSLPKESPLTIGELNHKKKPRLLIVARNHTRRFINLNKIVK
MAEKTGYEVVVAEAETNVAHFAHIVNTCDVMMGVHGAGLTNFVFLPTNAILIQIVPWGRLDWIARTYFGEPS
KGMNLRYLEYRISVEESTLSELYPKDDPVLKDPSTVTKNGWDSLRETYLVKQNVKLNVRRFRPVLLKALKLL
HE----------------------------------------------------------------------
------------------------------------------------------------------------
------------------------------------------------------------------------
------------------------------------------------------------------------
-------------------------
>LSJW_23541_Monocots_GT61CW/1-376
KEMKPLCDFSNRRSNLCDMYGDIRIQGRSSSVIYVTSSQDSQRNESWRVKPYARKTDPTAMAGVREITVRTS
NSHEDSPQCLVNHSIPAIIFSVAGYTGNYFHDFTDVLVPLFLTSYQFSGEVQFLIANSRLWWINKYRPIFSG
LSKYEFIDLDSEDRVHCYRHVVLGLNSHDDLRIDAWRSPGGYSMLDFTKFLRTAYSLPRERAAQPRKKPRLV
IVARSRTRKFTNLSRIVKMARTLGFEVVVGEAELNVAHYAQVVNSCDVLMGVHGAGLTNLMFLPTNAVLVQI
VPWGELEWIAKNYFREPAKGMRLRYLEYKIGLDESTLTELYSRDDPVLKDPLNSVHRYGWGHIAEIYLMKQN
VKLNVRRFRPVLLKAL--------------------------------------------------------
------------------------------------------------------------------------
------------------------------------------------------------------------
------------------------------------------------------------------------
-------------------------
>XFJG_21687_Monocots_GT61CW/1-379
EIKPLCDFSNRRSNLCDMYGDIRIHGKSSSVVYVTSSQDAQRNESWRIKPYARKTDLTAMAGVREITVRSSD
SYGDSPQCSANHSVPAIIFSVAGYTGNYFHDFTDVLVPLFLTSYRFNGEVQFLIANFRWWWIDKYRPIFSGL
SKYEFIDLDNDDRVHCSRHVMLGLDSHDDLRIDARRSPNGHSMVDFTKFLRTAYSLPRDSPLTVGVQPRKKP
RLLIVARSRTRRFTNLSQIVKMARKLGFEVVVGEAELNVTHYARIVNSCDVLMGVHGAGLTNLMFLPTNAIL
IQIVPWGELEWIAKRYFREPANGMSLRYLEYKIRLDESTLTELYARDDPVLKDPLTSVHKYGWNRLAEIYLM
KQNVKLNEKRFRPVLLEAL-----------------------------------------------------
------------------------------------------------------------------------
------------------------------------------------------------------------
------------------------------------------------------------------------
-------------------------
>AT3G18170.1/1-384
MKPICTKLARTEFCELNGDVRVHGKSATVSAAITFAFSGNSTWHIRPYARKGDTVAMKRVREWTVKLEQNAD
QLENANFSRCVRNHSVPAMIFSLGGYSMNNFHDFTDIVIPLYTTARRFNGEVQFLVTNKSPSWINKFKELVR
KLSNYEVIYIDEEDETHCFSSVTVGLTRHREYFKELTIDPSNSEYSMSDFRSFLRDTYSLRNDAVATRQIRR
RRPRILILARGRSRAFVNTGEIARAARQIGFKVVVAEANIGIAKFAQTVNSCDVMLGVHGAGLTNMVFLPEN
AVVIQVLPIGGFEWLAKTDFEKPSEGMNLRYLEYKIAVEESTLVKKYGRDHEIVRDPSAVAKHGWEMFKSVY
LVQQNVSIDINRFKPVLVKALELL------------------------------------------------
------------------------------------------------------------------------
------------------------------------------------------------------------
------------------------------------------------------------------------
-------------------------
>AT3G18180.1/1-470
MTKKDILYDTVLARSFSKTDQKRLCCGAFIASLLLVLTLCTVVKPYLSPLPIVELQLSVGTGLRMLSITELT
TNTTISKEEVISECNKMEKPICHCNTLGSKEFCDVSGDVRIHGKSATVLAAVTFAFSGNSTWYMRPYARKDQ
VPAMKRVREWTVKLVQNASLSRCVRNHSVPAILFSLGGFSLNNFHDFTDIVIPLYTTARRFSGEVQFLVTNK
NLLWINKFKELVRKLSNYEVIYIDEEDETHCFSSVIVGLNRHRDYDKELTTDPSNSEYSMSDFRKFLRDTYS
LRNSAVTTRRKPRILILSRSRSRAFVNAGEIARAARQIGFKVVVAEANTEIASFAITVNSCDVMLGVHGAGM
TNMVFLPDNAIVIQILPIGGFEWLAKMDFEYPSKGMNLRYLEYKITAEESTLVKQYGRDHEFVRDPLAVAKR
GWGTFKSVYLVQQNVSVDINRFKLVLVKALELLHNQSV----------------------------------
------------------------------------------------------------------------
------------------------------------------------------------------------
-------------------------
>SMZF_61467_Basal-Eudicots_GT61CW/1-474
MEYDQIFTKSFTQKDQKKFGYRALMAIFIILLTSFTHLYNQYFLDHLQILNLGLSIRAGMRTIMVEYKSQEN
KVIDIEMKSPVCNVFEPRSDFCEIEGEVRVDGKSSTVYFSLSQKNGIISGSSESWRIKPYARKGDNWAMKSI
TELSIISFLDNDQKEAAPYCTVNHSVPAIIFSIGGYAGNQFHDFTEVLVPLFLTSHQFHQEVQFLVIDSKPY
WLSKYEPILKKLSKYPIIEINEESNVVHCYKSVTVGLKHHKDLGIDRMKSPKGYSMTDFAEFLRISYSLERS
TAIKIDEEYNIYNSKKKPRLLIVSRKRTRRFINEVEIVSMAEKLGYEVIVAEPGVTATSSRFAQIVNSCDVM
MAVHGAGLTNLVFLPSNAILIQIIPLGGLEWFANHIFGEPAKEMKVKYLEYKIRKEESSLIDEYPIDHDVFK
NPNSIGKQGWSAVKSIFLDQQNVKLDLGRFRVTLLKALELLH------------------------------
------------------------------------------------------------------------
------------------------------------------------------------------------
-------------------------
>QUTB_16587_Basal-Eudicots_GT61CW/1-457
MTYETIFSRSFGRREQKKLGCGAFVGCLIFVLSICTVFKPYLGPLPVLNLRLSMDGGPKMLMIEDTNSSQRL
EIGTKGRMPMCNTSEPRSDFCDIDGDIRIHGNSSTIFIASSDQIGILAENRSWTIRPYARKGDAAAMAHVRN
FSIKSIVGHQEIPHCTLNHSVPAILFSIGGYSGNHFHAFSDVVIPLYLTSRQFNGEVQFLVTDKKPWWINKF
WAILKNLSRYEIIYIDRVDEIHCFPSVIVGLKCHKELNIDPSKSPYSMKNFRQFLRSSYSLKRATAIKIRDG
EDKRPRLLIISRRKSRSFTNEGKIAEMARNLGYDVVVAEPDIAMNLSKFAQIVNSCDALMGVHGAGLTNTVF
LPDKAVLIQVVPLGGMEWMARYDFGEPSKDMNIRYLEYKIREGESSLIQQYPLDHVVFRDPNSFHKKGWGAF
SSVYLDKQNVKLDVGRFRATLLEAL-----------------------------------------------
------------------------------------------------------------------------
------------------------------------------------------------------------
-------------------------
>MTHW_52876_Monocots_GT61CW/1-375
KPICRELNKRSDTCDARGDVRIQSINHTIFINSTKKEWKIKPYARKGDDLGALRHVSQWSLKPFVQVPNCTL
KQDIPAVIFSSNGYTGNMFHDFTDVIIPLFITTHQFHGRVILLVADAKPWWANKYKMILNQLSAHEPIDLSK
DDFETVRCFPRVIAGLHFHKELGVDSSKSPAGYSIVDFKVLLRKACGLERGETVASSQRKPRLLIISRNHSR
SFVNEKGIVGMAADLGFEVVVGEAGVSTDVSKFARLVNSADVLMGVHGAGLTNMVFLPSGAVVIQIVPYGGL
EWLARETFMKPSRDLELKYLEYRIQEEESTLIDQYSREDPVLRNPESVHKKGWSAMKTVYLEKQNVRPRLDG
LKKTLMEALKLLRGG---------------------------------------------------------
------------------------------------------------------------------------
------------------------------------------------------------------------
------------------------------------------------------------------------
-------------------------
>MTII_41308_Monocots_GT61CW/1-389
TKPLCDTTGRRSSTCDVEGDIRIHGSSGTIVFSAATTDDDHHHHQQEWKIRPYARKHDPVASANIKEWSLKP
FAGDGGLPNCTKTHDVPAVVFSIGGFTGNLFHDFTDILVPLFTTARQFDGDVQFIVSDVKSWWVGKFKLILG
RLSKRELIDAGDEDGRDAVHCFRRVIIGPMFHKELGIDSAKSPKGYSMADFRTLLRDSFGLRRRTVTEIDAE
RPDQRPRLLIISRKRSRAFVNAHGMEEMARSIGYDVVSAEPGMATDIAKFARLVNSADVMVGVHGAGLTNMV
FLPDKAVVIQVIPLGGLEYLARNSFREPALEMDLHYLEYVLREDESTLSDVYPKDHPVIKDPQSVHKKGWDA
LKEVYLDKQNVRPHLGRLREKFMEALKLL-------------------------------------------
------------------------------------------------------------------------
------------------------------------------------------------------------
------------------------------------------------------------------------
-------------------------
>CIEA_53591_Commelinids-U_GT61CW/1-462
QRHSTRGEPRRVGNIVIIASMLLSLLFLSYVKSRYCASHHARTEAHFNSEVETKEVGLNQVEQSIDSTGEED
EDEEQKPASYYGTVTLSDPKYNRPVCFVPTKRSETCDAKGDIRVEGATKTIFIPSITEEHKIKPYARKHDKV
ALSNVAEWTLKPFNNVPKCSKKHSVPAMLFSDNGFTGNLFHDYTDVLVPLFINTYQFHGEVKFVITEIKDWW
VKKFILIFKQLSNYDIIDVDTDNEVHCFPRVIAGPTYHKELGVDPSKTGNKFSILEFKAMLRKAFGLERERV
VVKRKPRLLIISRKTSRRFMNVNAMVETAEKLGFEVKLAEADMHTDMIEFARLVNSVDVMIGVHGAGLTNMV
FLPVGAVLIQFVPYGDLEWLTRETFKDPSSDMGIHYMDYFVKLDESTLIEQYPKDHPVLADPDAYHKQGGWD
ALKSEYLDKQNIRPNLERFKSHLVEALKLL------------------------------------------
------------------------------------------------------------------------
------------------------------------------------------------------------
-------------------------
>PWSG_10772_Commelinids-X_GT61CW/1-466
SRGEPRRLGNVVIIASMLLSLIFLSFIKSRYCNSPPSSSPHVRADAHLNSGLNTNGVVRNEKTHSTNSDVEE
DEDEEIQINPAAIGTVSLADKNNRPVCYVPTKRSETCDARGNIRIQGATSTIFVPSITQEHKIKPYARKHDE
VALSHVKEWTLKPSNGDQAPPKCTQKHSVPAMLFSSNGFTGNLFHDYTDVLVPLFINTYPFHGEVKLVVTQI
KSWWINKFIMVFKQLTNYDIIDVDDDGEVHCFPRVIAGPTYHKELGVDPSKTPTGFSVLEFKRMLRTAFKLE
RAEVAPVRKPKLLIISRKTSRRFMNLKAMIGAAEKLGFEVKTAEADMNTDPPTFARLVNSVDVMLGVHGAGL
TNMVFLPVGAVLIQFVPYGNLEWLTKETFKDPAPDMGIHYMDYFVQLNESTLSEQYPKDHPVLKDPTAVHTQ
GGWDALKSIYLDKQNIRPNIEKFKRTLVEAQRLL--------------------------------------
------------------------------------------------------------------------
------------------------------------------------------------------------
-------------------------
>WBIB_6950_Commelinids-X_GT61CW/1-463
QRHSTRGETKRIGNVVIIASMLLSLLFLSLIKSRYCASSSHVRTDAHSNSLVDANKLVRNEEAHSTDLTPEE
DEEEEIKINPAAIGTVSLPDVDNKPICFVPTKRSETCDAKGDIRIQGSTATIFVPTITREHKIKPYARKHDE
FALAYVREWTLKPSNEDHSLPKCTQKHSVPAMLFSTNGFTGNLFHDYTDVLVPLFINTYPFHGEVKLVVTEV
KAWWIKKFIMIFKQMTSYDIIDTDNDDEVHCFPRVIAGPTYHKELGIEPSKTPNGFSILEFKRMLRTAFKLE
RAEVVPTRKPKLLIISRKKSRRFMNIKAMMAAAEKLGFEVKNAEPEKHTDTPSFARLVNSVDVMIGVHGAGL
TNMVFLPVGAVLIQFVPYGNLEWLTKETFKDPAPDMGIHYMDYFVKLDESTLSDQYPKDHPVLKDPTAIHTQ
GGWDALKSIYLDKQNIRPNIERFKEALGEAL-----------------------------------------
------------------------------------------------------------------------
------------------------------------------------------------------------
-------------------------
>FCEL_91805_Monocots_GT61CW/1-471
MKSVRSFGKAENRKLGNFLIIACTILSLCILSLVKAHYCPNPSVKSQAALKIQVFSKAEVKMVTDESGEDSP
LQEDEDEDLDEGRKLITEKPKPICYESSSRSDTCEAEGNIRVQGSSKTVFLNSLPPSQELKIKPYTRKHNPG
AIAHIREWSLKSLPNNDIHSLPQCTKNYTSPALIFSIGGFTGNIFHDYTDVLVPLFITSRRFQGEVHFLVSD
TKSWWLDRFRKVLSQLSNHEIIDTDSPSELNTIRCFPKLVVGPTFHKELGIIDTSSTQHNISMLGFKELLRS
AFGLRRAKTAISQRPRLLIISRKRSRTFVNERGIVSMATSLGFDVRVGEPDMNTEVAKFARLVNSADVMIGV
HGAGLTNMVYLPEGAVVIQVVPLGGLDWLAKDTFGEPSKGMGVKYLEYVIREEESTLIDEYPRDHEVIRDPY
AVHKRGWGALREVYLDKQNVRPHLGRLRDTLLEAIKLLP---------------------------------
------------------------------------------------------------------------
------------------------------------------------------------------------
-------------------------
>XFJG_14392_Monocots_GT61CW/1-385
KSTPVCYESGPRSDTCEAEGDIRVQGSSRTIFMINGNPATSQEWKTKPYTRKSDAGALAHVKEWTLKPSSSA
EPPPQCTKNHTAPAVVFSIGGFTGNLFHDFTDVLVPLYITARRFRGDVHLLVSDTKPWWLGRFGRILSQLSS
HEVVVTDSEEESGAVRCFPKVIVGPTFEQELGVDTGRPSRNLSMPEFRGLVRAAFGLERNRAMTGTSLSLRK
PRLLIISRRKSRTFVNENGIVAMAASLGFDVRVGEPDMNTDVAKFARLVNSADVLLGVHGAGLTNMVYLPDG
AVVVQVVPLGGLEWIARGSFKEPAKGMEVRYLEYQISEEESTLIELYGRDDPVIRDPKSVHREGWGRMKEVY
LDRQNVRIHLGRLRSTLLDAVKILP-----------------------------------------------
------------------------------------------------------------------------
------------------------------------------------------------------------
------------------------------------------------------------------------
-------------------------
>OKEF_11558_Basal-Eudicots_GT61CW/1-373
ICNLSGTRSDICKIEGDVRVQGNYKAIFIPHSSKEQGETKIRPYARKGDGSAMANVKEILLKPLVGHEVAPP
GCTQNHSVPAVIFSIGGYTGNLFHDFTDVLVPLFITSRQFDREVQFLITDSKSWWVEKYDLILKQLSKYEII
QLDGDDETVHCFRRAIVGTNFHKELGVDPSRSPNGYSILDFKQLLKDSFSLKNSVVTTIPKPRLLIISRKRS
RAFLNEKGIVEMAKSLGYDVVVAEADVGTDPSKFARLVNSCDVLMGVHGAGLTNMVFLPDGAVVIQIIPLGG
LEWFARDSFKGPSMDMKVSYLEYKIEEAESSLIEEYPHDHPVIKDPSSIHKQGWKALKSVYLDKQNVRLHLG
KLRTTLIEALRLL-----------------------------------------------------------
------------------------------------------------------------------------
------------------------------------------------------------------------
------------------------------------------------------------------------
-------------------------
>GDKK_73098_Monocots_GT61CW/1-474
IKSFKNYGRPETRKMGNVAIIAAMLISLCILSLIKAHYCPTHTGKAQAPVPLKAAIKSDIKMTTDEIIEDED
DDEGSDKLKPLSNSAINTIKPTCYETSRRSNICEAAGDIRVHGKSTTIFINPSTSNKEWKIKPYPRKNDALA
LTNVKEWTLKPLPPPHPCTHNHSSPAILFSLGGFTGNPFHDFTDILVPLFITSHHFHGEVHFLVSESKPWWI
NKYVPIIKHLTNHDVVDIAADAGTVLRCYPKVIAGLDFHKELGVDPIKATQSPFTVQDFKQVLRKSLGLRRT
HAMTEGDDVHGEPRHRPRLLIISRKRSRRFANERGMVAMATSIGFDVRVAEPEVSTDVSKFARLVNSADVMI
GVHGAGMTNMVFLPEGAVVVQVIPLGKLEWLARDSFKEPTKDLGIHYLEYVIKPEESTLIDQYPRDHPVLKD
PYSVHKQGWDVMKAVYLDKQNVRPHLGSLRDTLMEAIKLLPH------------------------------
------------------------------------------------------------------------
------------------------------------------------------------------------
-------------------------
>SFCT_9145_Monocots_GT61CW/1-475
VKSFKNYGRPESRKIGNVAIIASMLISLCILTLIKAHYCPAHTGKARAPVPLKAAIKSDIKMTTAEEIIEDE
DDEGSDKLKPLSNPAIDAAIKPTCYETSRRSDICQGTGDIRVHGKSATIFISPSTSNHEWKIKPYPRKNDAL
ALTNVKEWSLKPLLPSHPCTHNHSSPAILFSLGGFTGNPFHDFTDVLIPLFITSRSFLGEVHFLVSESKPWW
INKYMPVIKHLTNHDVVDVAADDETVVRCYPKVTAGLDFHKELGVDPTKGPYTVQDFKKLLKESLGLHRTHA
MTEGGGGDHEELRSRPRLLIISRRKSRKFTNERGMVAMATSIGFDVRVAEADVSTDVSKFARLVNSADVMVG
VHGAGMTNMLFLPEGAVVVQVIPLGRLEWLARDSFKEPTKDLGIHYLEYVIKPEESTLMEEYPRDHPVLKDP
YSVHKQGWDVLKAVYLDKQDVRPHLGSLRDVLLEAVKLLPRGN-----------------------------
------------------------------------------------------------------------
------------------------------------------------------------------------
-------------------------
>SFCT_9146_Monocots_GT61CW/1-383
KPTCYETSRRSDICQGTGDIRVHGKSATIFISPSTSNHEWKIKPYPRKNDALALTNVKEWSLKPLLPSHPCT
HNHSSPAILFSLGGFTGNPFHDFTDVLIPLFITSRSFLGEVHFLVSESKPWWINKYMPVIKHLTNHDVVDVA
ADDETVVRCYPKVTAGLDFHKELGVDPTKGPYTVQDFKKLLKESLGLHRTHAMTEGGGGDHEELRSRPRLLI
ISRRKSRKFTNERGMVAMATSIGFDVRVAEADVSTDVSKFARLVNSADVMVGVHGAGMTNMLFLPEGAVVVQ
VIPLGRLEWLARDSFKEPTKDLGIHYLEYVIKPEESTLMEEYPRDHPVLKDPYSVHKQGWDVLKAVYLDKQD
VRPHLGSLRDVLLEAVKLLPRGN-------------------------------------------------
------------------------------------------------------------------------
------------------------------------------------------------------------
------------------------------------------------------------------------
-------------------------
>JQCX_2729_Commelinids-B_GT61CW/1-383
RPMCAEISRRSDVCEASGDVRVRGSSQTIFVSPDLTNQEWKMKPYARKHDQRALANVKEWTMKPVSGQTPLP
ACTDNHTAPAVVFSIGGYAGNLFHDFTDVLVPLFLTARHFRGEVQFVVADARAWWLSKFSPVLRQLSNYETV
DADADEDAVRCFPSVVAGLTFHKEFGVDSTKSPTGYAMADFKAMLREAFGLEREDAEPAGDKWDIRQKPRLL
IISRKDSRIFLNERGMSDMAMSLGFDVRVADPDLATDIGKFARLVNSADVLIGVHGAGLANIVFLPRGAVFI
QVVPIGNLDWLTKTTFENPSLEMELKYLGYQIQADESTLSDQYPKDHPVFTDPQSIHKKGWDELSRVYLENQ
NLKPHLSRLRLTFLEALKILPHG-------------------------------------------------
------------------------------------------------------------------------
------------------------------------------------------------------------
------------------------------------------------------------------------
-------------------------
>OYLU_1682_Commelinids-B_GT61CW/1-383
RPMCAEISRRSDVCEASGDVRVRGSSQTIFVSPDLTNQEWKMKPYARKHDQRALANVKEWTMKPVSGQTPLP
ACTDNHTAPAVVFSIGGYAGNLFHDFTDVLVPLFLTARHFRGEVQFVVADARAWWLSKFSPVLRQLSNYETV
DADADEDAVRCFPSVVAGLTFHKEFGVDSTKSPTGYAMADFKAMLREAFGLEREDAEPAGDKWDIRQKPRLL
IISRKDSRIFLNERGMSDMAMSLGFDVRVADPDLATDIGKFARLVNSADVLIGVHGAGLANIVFLPRGAVFI
QVVPIGNLDWLTKTTFENPSLEMELKYLGYQIQADESTLSDQYPKDHPVFTDPQSIHKKGWDELSRVYLENQ
NLKPHLSRLRLTFLEALKILPHG-------------------------------------------------
------------------------------------------------------------------------
------------------------------------------------------------------------
------------------------------------------------------------------------
-------------------------
>JQCX_2728_Commelinids-B_GT61CW/1-384
RPMCAEISRRSDVCEASGDVRVRGSSQTIFVSPDLTNQEWKMKPYARKHDQRALANVKEWTMKPVSGQTPLP
ACTDNHTAPAVVFSIGGYAGNLFHDFTDVLVPLFLTTRHFRGEVQFVVTDAKAWWLSKFSQVLRQLSNYEII
DGDADGDAVRCFPRVVAGLTFHKELGIDPAKSPNGYAMADFKVMLREAYGLERAAAVPGGDKWDVRRKPRLL
IISRKGSRVFLNERGMSDMAMSLGFDVRVADPDVTTDIGKFARLVNSADVLIGVHGCGLTNVVFLPQGAVFI
QVVPMGDLGWLARDTFEIPSPEMELKYLAYRIQADESTLSDQYPKDHPVFTDPQSIHKKGWGELSRIYLENQ
DLKPHLGRLRLTLLEALKLLPHGR------------------------------------------------
------------------------------------------------------------------------
------------------------------------------------------------------------
------------------------------------------------------------------------
-------------------------
>JQCX_2727_Commelinids-B_GT61CW/1-382
RPICVETSRRSDVCEASGDVRVHGSSQTIFVDRDLTSQEWKIKPYARKHDKGALANVKEWTIKAVPDEAPQC
TDNHAVPAVVFSVGGYTGNLFHDFTDVLVPLFLTTRHFRGEVQFVVTDAKAWWLSKFSQVLRQLSNYEIIDG
DADGDAVRCFPRVVAGLTFHKELGIDPAKSPNGYAMADFKVMLREAYGLERAAAVPGGDKWDVRRKPRLLII
SRKGSRVFLNERGMSDMAMSLGFDVRVADPDVTTDIGKFARLVNSADVLIGVHGCGLTNVVFLPQGAVFIQV
VPMGDLGWLARDTFEIPSPEMELKYLAYRIQADESTLSDQYPKDHPVFTDPQSIHKKGWGELSRIYLENQDL
KPHLGRLRLTLLEALKLLPHGR--------------------------------------------------
------------------------------------------------------------------------
------------------------------------------------------------------------
------------------------------------------------------------------------
-------------------------
>OYLU_11260_Commelinids-B_GT61CW/1-382
RPICVETSRRSDVCEASGDVRVHGSSQTIFVDRDLTSQEWKIKPYARKHDKGALANVKEWTIKAVPDEAPQC
TDNHAVPAVVFSVGGYTGNLFHDFTDVLVPLFLTTRHFRGEVQFVVTDAKAWWLIKFSQVLRQLSNYEIIDG
DADGDAVRCFPRVVAGLTFHKELGIDPAKSPNGYAMADFKVMLREAYGLERAAAVPGGDKWDVRRKPRLLII
SRKGSRVFLNERGMSDMAMSLGFDVRVADPDVTTDIGKFARLVNSADVLIGVHGCGLTNVVFLPQGAVFIQV
VPMGDLGWLARDTFEIPSPEMELKYLAYRIQADESTLSDQYPKDHPVFTDPQSIHKKGWGELSRIYLENQDL
KPHLGRLRLTLLEALKLLPHGR--------------------------------------------------
------------------------------------------------------------------------
------------------------------------------------------------------------
------------------------------------------------------------------------
-------------------------
>JQCX_8463_Commelinids-B_GT61CW/1-480
MMKSTRAFTRPEPRRAGNAFVLSSMLLSLCVLSLVRARYSSSPNYAKQRASPEIETTMESIKMVTAQSRKLA
LNGDGDGTLGKRPEENRATASAAAELLQKPICVETSRRSDMCEAEGDVRVQGSSQTVFVPATLTSQEWKVKP
YARKKDQFALSNVKEWTLKPFPGHAPPPSCTENYTVPAVVFSTAGFTGNLFHDFTDVLVPLFITASRFDGEV
QFVVAEAKAWWLSKFGAILGQLSKYEVIDADADDGSVRVIAGLSFHKELDVDPSKPPGGARSMADFKAMLRR
AYGLERETTEPSGGSAWDVRRKPRLLIISRRGSRMLLNERGMADMAMSLGFDVRTAEPEIATDLGKFARLVN
SADVMVGVHGAGLTNLVFLPKGAVFVQVVPIGELTWLARDTFGTPAPDMDLHYLEYLIQADESTLSDQYPQD
HPVFKDPQSIHRKGWNELSRVYLENQNVKPHLGRLRLTLLEALKLLPH------------------------
------------------------------------------------------------------------
------------------------------------------------------------------------
-------------------------
>JQCX_8462_Commelinids-B_GT61CW/1-391
ATAEQLPKPICVETSRRSDVCEAEGDVRVQGSSQTVFLPGSLTSREWKVKPYARKHDQFALSNVKEWTLKPF
PDHERPAVCTENHTVPVVVFSTAGFTGNLFHDFTDVLVPLFITASRFDGEVQFVVAEAKAWWLSKFGAILGQ
LSKYEVIDADADDGSVRCFPRVIAGLSFHKELDVDPSKPPGGARSMADFKAMLRRAYGLERETTEPSGGSAW
DVRRKPRLLIISRRGSRMLLNERGMADMAMSLGFDVRTAEPEIATDLGKFARLVNSADVMVGVHGAGLTNLV
FLPKGAVFVQVVPIGELTWLARDTFGTPAPDMDLHYLEYLIQADESTLSDQYPQDHPVFKDPQSIHRKGWNE
LSRVYLENQNVKPHLGRLRLTLLEALKLLPH-----------------------------------------
------------------------------------------------------------------------
------------------------------------------------------------------------
------------------------------------------------------------------------
-------------------------
>JQCX_8464_Commelinids-B_GT61CW/1-391
ATAEQLPKPICVETSRRSDVCEAEGDVRVQGSSQTVFLPGSLTSREWKVKPYARKHDQFALSNVKEWTLKPF
PDHERPAVCTENHTVPVVVFSTAGFTGNLFHDFTDVLVPLFITASRFDGEVQFVVAEAKAWWLSKFGAILGQ
LSKYEVIDADADDGSVRCFPRVIAGLSFHKELDVDPSKPPGGARSMADFKAMLRRAYGLERETTEPSGGSAW
DVRRKPRLLIISRRGSRMLLNERGMADMAMSLGFDVRTAEPEIATDLGKFARLVNSADVMVGVHGAGLTNLV
FLPKGAVFVQVVPIGELTWLARDTFGTPAPDMDLHYLEYLIQADESTLSDQYPKDHPVFTDPQSIHRKGWKE
LSRVYLENQNVKPHLGRLRLTLLQALELLPH-----------------------------------------
------------------------------------------------------------------------
------------------------------------------------------------------------
------------------------------------------------------------------------
-------------------------
>TZNS_4565_Commelinids-B_GT61CW/1-467
MKSARSTFPRPEPRRAGNAFIIASMLLSLCALSLIKDRFCSATYAKSQASTELESIKMVTAKSGDFALKRTG
VEMEHRASSGNMELQRPICVETSKRSNVCEAEGDLRIKGSSQTIFLHPSLTSQEWKTKPYARKHDQFALSNV
KEWTIKPFPDHEPAPTCTENYTVPVVVFSIAGFTGNLFHDFTDVLVPLFITSYQFGGEVQFVVADGKDKSWW
LSKFSSILSQLSKYEIIDADGDQDAVRCFPRVIAGLSFHKELGVDPARTPGRYSVVDFKEMLRKAYGLERAN
AEPSGDEWDVRRKPRLLIISRKSSRAFLNERGMSDMAMSLGFDVRIAEPEITTDLGKFARLVNTADVMIGVH
GAGLTNMVFLPSGAVFIQVVPMGNLQWLARDTFEEPSPEMKLKYLDYRIQADESTLSDQYPKDHPVFTDPQS
IHKKGWNELSRVYLENQNVKPHLGRLRLTLLEALK-------------------------------------
------------------------------------------------------------------------
------------------------------------------------------------------------
-------------------------
>LSKK_5978_Commelinids-B_GT61CW/1-388
EEVKKPICTETSRRTDICEAEGDVRVKGSSQTIFLPFSLTTQEWKLKPYARKHDHAAVANIKEWTIKPFPDK
EAPPTCTENYTVPAVVFSIGGYTGNLFHDFTDVLVPLFITSYHFNGEVQFVVADAKSWWLGKFSSIFKQLSN
YEIIDADNDQDAVRCFPRVITGLNFHRELGVDPAKAPNGYSIMDFKQMLRNAYGLERPTAEPTGNQWDVRRK
PRLLIISRKSSRMFLNERGMSDMAMSLGFDVRIADPDITTDLGKFARLVNSADVMIGVHGAGLTNIVFLPAG
AVFIQVVPMGNLEWLARDTFENPSPDMQIKYLDYRIQADESTLSDQYPKDHPVFTDPLSIHKKGWDELNRIY
LENQNVKPHLGRLRLTLLEALEFLPHGR--------------------------------------------
------------------------------------------------------------------------
------------------------------------------------------------------------
------------------------------------------------------------------------
-------------------------
>TZNS_88679_Commelinids-B_GT61CW/1-470
STRSYPRPEPRRTGNGFIITSILLSLCLLSLIKAQYGKSRESFELEKAMEALKMLTAKGGDLASRGNEDDEA
NRVLLDKVSEEKSAKPLCVETSRRSDVCDVEGDVRVKGSSQTIFVSPSQATREWKMKPYARKHDQGALAHIK
QWTIKPFPDPQGLPTCSDNYTVPAVVFSIGGYTGNLFHDFTDVLVPLFVTTYHFHGEVQFIIPDSKPWWLSK
FSQILKQLSKYEVIDADNDQGAVRCFPRVIAGLNFHKELGIDPSKAPNGYSIMDFKEMLRTAYGLERPTAES
SGDPWDMRKKPRLLIISRKSSRVFLNERGMSDMAMSLGFDIRIADPDITTDLGKFARLVNSADVMIGVHGAG
LTNIVFLPAGAVFIQVVPMGNLEWLARDTFEKPSPDMQLKYLDYRIQTDESTLADQYPKDHPVFTDPQSIQK
KGWDELSRVYLENQNVKPHLGRLRLTLLEALNFLPHTR----------------------------------
------------------------------------------------------------------------
------------------------------------------------------------------------
-------------------------
>BDJQ_20015_Commelinids-B_GT61CW/1-478
MKAVRNPTRHEPRRSGNAIIIAAMLISLCILSLVKSRYCSAPYAKPQRLAEAEAHEASGAAMEKSEEAALTV
DEEPISAAPKEVAAERAASMSNKPICSETSKRSDVCEVEGDARLQGSSQIIFLPPSLTDREWKTKPYCRKHD
PPAMRNVKEWTLKPFPGDAPPPQCSVNHTAPALVFSISGFTGNLFHDFTDVLVPLFISAYQFRGEVQFVIAE
HKSWWVSKFALIFKQLSNYEIIDADNDDRGTIHCFPRVIVGLSFHKELSADPARTPTGYTMAEFKSMLRKAY
GLERPRAVPTGDQWDIRRKPRLLIITRKKTRVFLNERGMTDMAMSLGFDVRVAEPGMSTDLSKFARLVNSAD
VMIGVHGAGLTNMVFLPDGAVLIQVVPFGGLDWLARETFKEPAPAMRLHYLDYHIKPEESTISQQYAADDPV
IKDPYAVHKRGWNEISRIYLENQNVKPQLGRLRETLLEALKHLPHG--------------------------
------------------------------------------------------------------------
------------------------------------------------------------------------
-------------------------
>LSKK_18048_Commelinids-B_GT61CW/1-379
SQPICYETSKRSNVCNAEGDIRLQGSSQTIFLHPSLTDREWKTKPYCRKHDPPAMKSVKEWTIKPFASGKRP
PRCTARYKVPALVFSVSGFTGNLFHDFTDVIVPLFISAYQFHGEVQFVVADIKDWWVDKFIAIFKQLSNDDP
GAMRCFPRVVVGLSFHKELGVDPAKTPTGYSMVEFKEMVRKAYRLERATAAPSGDKWDIRRKPRLLIISRKK
TRVFLNERGMMDMATSLGFDVRATEPDRNTDLDKFSRLVNSADVMIGVHGAGLTNMVFLPAGAVLIQVVPLG
SPDWLANQTFGKPSAGMQLKYMEYHIQADESTLSERYAADDPVLKDPKSIHKQGWYALSKIYLENQDVRPHL
GRLRKALLEALKHLPHSKK-----------------------------------------------------
------------------------------------------------------------------------
------------------------------------------------------------------------
------------------------------------------------------------------------
-------------------------
>TZNS_22220_Commelinids-B_GT61CW/1-479
SVRSPPRLEPRRTGNALIIAVMLLSLCILSLIKARYCPAPYAKLQPVAGVEPVEVSNFASAKSEEAALTEDE
DEEVNASITTQKIVVEKTVISSSKLICSETSNRSNVCTAEGDIRLQGSSQTIFFHPSLTDREWKTKPYCRKN
DAPAMQHIKQWTLKPFPGDGPPPQCTVNYSVPALVFSIGGFTGNLFHDFTDVIVPLFISSYQFHGEVQFVIP
DIKSWWVTKFSLILKQLSNYDIIDADNDDPDAVRCFPRVIVGLSYHKELGVDPAKTPTGYSVLEFKEMLRKA
YGLERARAAPRGDQWDIRQKPRLLIITRKKTRVFLNERGMTDMATSVGFDVRVAEPDSSTDLAKFARLVNSA
DVMIGVHGAGLTNMVFLPAGAVLIQVVPMGGLGWLARETFKDPSPDMQIKYLDYHIQAAESSLSDQYPKDHP
VLKNPSSINNKGWYETSRVYLENQNVRPHLSRLRNTLREALKHLPHG-------------------------
------------------------------------------------------------------------
------------------------------------------------------------------------
-------------------------
>LSKK_674_Commelinids-B_GT61CW/1-511
MKSHRTPLRVEPRRTGSAFIIAAMLLSLCVLSLIKSRYCSTPYGVFVLLRLSPVPVHHLCRYNYGSCSFVLF
AAKLQSFPEMESVEASSLVTEKSGEAAALPEDEDDEGSAETSQQIAAEQTVVKLRKPICSDTSKRSSVCEAE
GDARLQASSRTISLHPSLTDQEWKTKPYCRKHDPPAMKHVKEWTIKPFPGSEPPPRCTVNYTVPALVFSIGG
FTGNLFHDFTDVIVPLFISSYQFHGEVQFVVAENKPWWVSKFILILKQLSNYDIIDADNDDPDAVRCFPRVV
VGLSFHKELGIDPSKTPAGYSMVEFKEMLRKAYGLERPTAAPTGNRWDIRRKPRLLIISRKKTRAFLNERGM
TDMAMSLGFDVRVAEPDITTELGKFARLVNSADVMIGVHGAGLTNMVYLPAGAVLIQVVPMGGLDWLARETF
GGEAAPGMQLKYLEYHIRADESTLSEQYPKNHPVLKDPYSIHKQGWNALSKIYLDNQNVRPHLGRLRNTLME
ALKHLPH-----------------------------------------------------------------
------------------------------------------------------------------------
-------------------------
>LSKK_675_Commelinids-B_GT61CW/1-412
AEDEDDEGSAETSQQIAAEQTVVKLRKPICSDTSKRSSVCEAEGDARLQASSRTISLHPSLTDQEWKTKPYC
RKHDPPAMKHVKEWTIKPFPGSEPPPRCTVNYTVPALVFSIGGFTGNLFHDFTDVIVPLFISSYQFHGEVQF
VVAENKPWWVSKFILILKQLSNYDIIDADNDDPDAVRCFPRVVVGLSFHKELGIDPSKTPAGYSMVEFKEML
RKAYGLERPTAAPTGNRWDIRRKPRLLIISRKKTRAFLNERGMTDMAMSLGFDVRVAEPDITTELGKFARLV
NSADVMIGVHGAGLTNMVYLPAGAVLIQVVPMGGLDWLARETFGGEAAPGMQLKYLEYHIRADESTLSEQYP
KNHPVLKDPYSIHKQGWNALSKIYLDNQNVRPHLGRLRNTLMEALKHLPHSR--------------------
------------------------------------------------------------------------
------------------------------------------------------------------------
------------------------------------------------------------------------
-------------------------
>KNKV_1397_Commelinids-B_GT61CW/1-383
KPICSETSKRSNVCEAEGDIRLQGSSHSIFLHPSLTDQEWKIKPYCRKHDPPAMKNIKEWTLKPFPSSEPPP
QCTVNYMVPALVFSIGGFTGNLFHDFTDVIVPLFISSYQFHGEVQFVVADIKPWWVSKFNLILKQLSNYDII
DANNDDPAAVRCFPRVIAGLSFHKELGVDLAKTPTGYSVVEFKEMLRKAYGLERPTAAPWGDEWDIRRKPRL
LIISRKKTRAFLNERGMTDMAMSLGFDVRAAEPDITTDLAKFARLVNSADVMIGVHGAGLTNMVFLPAGAVL
IQVVPMGGLDWLARETFKDPSPAMQLKYMDYHIQADESNLSEQYPKDDPVLKDPHSIHKKGWYVLSRIYLEN
QDVRPHLGRLRNTLLEALKHLPH-------------------------------------------------
------------------------------------------------------------------------
------------------------------------------------------------------------
------------------------------------------------------------------------
-------------------------
>KNKV_1398_Commelinids-B_GT61CW/1-383
KPICSETSKRSNVCDVEGNIRLQGSSQTIFLHPSLTAQEWKIKPYCRKHDPPAMKSIKEWTLKPFSRSERPP
KCTVKYTVPALVFSVSGFTGNLFHDFTDVIVPLFISSYQFHGEVKFVIADIKPWWVTKFISILKQLSNYDII
DADNDDPASVRCFPRVVVGLSFHKELGVDPSKTPTGYSMVEFKEMLRKAYGLERLTAAPSGDQWDLRRKPRL
LIVSRKKTRVFLNERGMMDMATSLGFDVRVAEPDINTDLDKFSRLVNSADVMIGVHGAGLTNMVFLPAGAVL
IQVVPMGGLDWLARETFKDPSPAMQLKYMDYHIQADESNLSEQYPKDDPVLKDPHSIHKKGWYVLSRIYLEN
QDVRPHLGRLRNTLLEALKHLPH-------------------------------------------------
------------------------------------------------------------------------
------------------------------------------------------------------------
------------------------------------------------------------------------
-------------------------
>KNKV_1399_Commelinids-B_GT61CW/1-385
LSRPICSETSKRSNVCDVEGNIRLQGSSQTIFLHPSLTAQEWKIKPYCRKHDPPAMKSIKEWTLKPFSRSER
PPKCTVKYTVPALVFSVSGFTGNLFHDFTDVIVPLFISSYQFHGEVKFVIADIKPWWVTKFISILKQLSNYD
IIDADNDDPASVRCFPRVVVGLSFHKELGVDPSKTPTGYSMVEFKEMLRKAYGLERLTAAPSGDQWDLRRKP
RLLIVSRKKTRVFLNERGMMDMATSLGFDVRVAEPDINTDLDKFSRLVNSADVMIGVHGAGLTNMVFLPAGA
VLIQVVPMGGLDWLARETFKDPSPAMQLKYMDYHIQADESNLSEQYPKDDPVLKDPHSIHKKGWYVLSRIYL
ENQDVRPHLGRLRNTLLEALKHLPH-----------------------------------------------
------------------------------------------------------------------------
------------------------------------------------------------------------
------------------------------------------------------------------------
-------------------------
>EMJJ_24338_Monocots_GT61CW/1-379
SKPICYESSKRSDTCEAEGDIRVRGNSKTILINPSNQEWKIKPYARKGTMSALTHVKEWSLKPFPNNQSPPN
CTNHHTVPAVVFSTGGFTGNFFHDFTDVLVPLFISSHQFHKQVQFLVSDTKSWWINKYISLLKQLSDYEIID
TDSDDESTVRCFPKVIAGPSFHKELGVDSSKTWGYSMVDFRVVLKNAFGLERSNAMTSLVEGGLRRPRLLIM
SRKNSRVIVNERGMVSMATTLGFDVRVGEPEMSGEVAKFARLVNWADVLIGVHGAGLTNMVFLPAGAVVIQV
IPFGGLEWLARGSYKEAAKDMELKYLEYKIGVDESTLIEQYPKEHPVLRDPSTVHKQGWPALKEVYLDKQNV
RPHLGRLRNTLMEALKLLP-----------------------------------------------------
------------------------------------------------------------------------
------------------------------------------------------------------------
------------------------------------------------------------------------
-------------------------
>AFLV_83828_Monocots_GT61CW/1-463
NYSRTEPRKIGNVAIIASMLLSLCILSLIKARYCPSSSVKSQAPLQIHEHIGSDVKMVTDENIEDEDQEENV
VNNVVDTTEPICSETSRRSDTCEARGDIRVQGSTHTIYINPSSTIQQEWKIKPYARKGDVVALATVKEWTLK
PPSDHQPPPACTTNHSIPAVIFSLGGFMGNLFHDFTDVLVPLFITSHQFDGEVQFLVADSKSWWVNKFILIL
KHLSKYDVINVDSDRESVRCFPRVIIGPSFHKELGVDSSKTPNGYSVLDFKKLLRRSLGLQRSNAMTEGIDG
EVRRRPRLLIISRKRSRGFVNERGMVAMATSLGFDVRVGEPDMNTDMSKFARLVNSADVMIGVHGAGLTNMV
FLPEGAVMIQVIPLGGLEWLARNSFKTPSKEMEVKYLEYMIQEDESTLIDQYPRDHPVLKDPSTVHKQGWDA
LKSVYLDKQNVRPHLGRLRSTLMEALKSLPH-----------------------------------------
------------------------------------------------------------------------
------------------------------------------------------------------------
-------------------------
>OOSO_85011_Monocots_GT61CW/1-461
MKSYRNSPRPEPRRIGNVAIVASMLLSFFILSLIKARYCPSPSVKTPVQFQEHTGNNVRMVTDENIEDEDPE
VNSVTTVVVDSSKPICYESSRRSDTCEAHGDIRVQGSSNTIYINPSTTKQEWKIKPYARKGDVVAMAGVKEW
SLKPSPGPACTSNHSIPAVIFSLGGFTGNLFHDFTDVLVPLFITSHQFHGEVQFLVSDFKSWWVGKFILILK
QLSRYEIIDVDGESTVRCFPRVIVGPSFHTELGVDASKTPAGYSVLDFKEQLRKALGLQRTAAMTEGGEGEL
RRRPRLLIISRKGSREFVNERGMEAMAASLGFDVRIGEADVNTDVSKFARLVNSADVMIGVHGAGLTNMLFL
PEGAVVIQVIPMGGLEWLARDSFREPAKEMKVGYLEYIIQQSESTLIEQYPRDHVVLRDPISVHKQGWGALK
AAYLDKQNVRPHLGRLRTTLMESMKLLPH-------------------------------------------
------------------------------------------------------------------------
------------------------------------------------------------------------
-------------------------
>HWUP_7505_Commelinids-A_GT61CW/1-386
KPICYETSKRSDTCEAEGDIRVHGSSRTVFVQPMSRRQERKIKPYARKNDHVAIGNVKEWSLKASDSHQLPP
ECTTNHTVPAMILSVGGYVGNLFHDFIDVLVPLFISSYQFHGEVQFLVSDYKSWWVNKFSLIFKQLSKYEII
DVDSEQESTVRCFPRVIMGPSFHKVLGVDASKTPTGYSIVDFKAMLREALGLERATATPPEDEWDIRRRPRL
LILSRQSTRKFLNERGMADMAMSLGFDVRIGQPDISTEVAKFARLVNSADVMIGVHGAGLTNMVFLPAGAVI
IQVVPMGGLEWLVRETFQEPAKELELIYFEYKIQADESTLSEQYPKDHPVLTNPYKIHKQGWNALKSVYLDN
QNVRPHLGRLRNTLMEALKRLPHNVT----------------------------------------------
------------------------------------------------------------------------
------------------------------------------------------------------------
------------------------------------------------------------------------
-------------------------
>HWUP_824_Commelinids-A_GT61CW/1-457
MKPQRSFGRAEPWRIGNVSIIASMILSLCILSLIKARYGSSPCGKSEVSLKLMVPTHKNLRNHTDENWKPTL
PEEEDDEGDGTAVGMGKPICYETSKRSETCEAEGDIRVHGSSRTVFIHPTSMKQERKMKPYARKNDPVAIAN
VKEWSLKPLTSRQPPPECTKNHSIPAMIFSIGGFTGNHFHDFTDVLVPLFISSYQFHGEVQFLLSDFKSWWV
NKFILIFKQLTNYEIIDVDSDRESVRCFPRAIMGPSFHKVLGVDSSRSPTGYSIVDFKAVLRKAFGLERATV
APPKDDWDIRRRRPRLLIISRKSTRKFLNERGMVDMATSLGFDVRIGRPDMGTEVSKFARLVNTADVMIGVH
GAGLTNMVFLPAGAVVIQVVPMGGLDWLVRETFGDPAEELQLKYLEYRIQADESTLSEQYPRDHPVLANPVK
IKKQGWDALKSVYLDNQNVRPHLGR-----------------------------------------------
------------------------------------------------------------------------
------------------------------------------------------------------------
-------------------------
>BRUD_4881_Commelinids-B_GT61CW/1-464
SQRNYSRPEPRRVGNVIIIVSMLVSLCILSLIKAHFAPTGQSDETPNFGPEKEDETGETDSTVTEEDGGGEG
EEEEGKSNPIELSKPTCFETSRRSDTCEAQGEIRVQGISQTIFVDPMDQEWKIKPYCRKHDPFALGHVKEWT
LKPLSREQSPPQCTKNHSVPAMVFSNGGFTGNLFHDYTDVLVPVFISSYHFHGEVQFLVSSLKSWWVNKFIL
IFKQLSKYEIIDIDNDQEIRCFPRAVVGPTFHKELGVDAAKTPTGYGAADFKKLLRDAFGLERATAEPTGDN
WDIRRKPRLLIISRKNTRTFLNERAMVDMATSLGFDVRIGEPDMNTDVAKFARLVNSADVMIGVHGAGLTNM
VFLPAGAVLIQVVPYGGLEWLARGTFKDPSKDMEINYLEYMIQLDETTLSEQYPKDHPVLKDPDSIHKQGWD
ALKTVYLDRQNVRPHLGRLKNTLMEALRLLPH----------------------------------------
------------------------------------------------------------------------
------------------------------------------------------------------------
-------------------------
>CIEA_10706_Commelinids-U_GT61CW/1-479
RTEPRRFGNVSLIALMLLSLCILSLIRARFTPYTNGKTEEAIKTGHEESKLSLQQRIVKEEVQETIRVDPQK
QEEELDEEEDPSAKSHLSSAISSEIDLSKPTCFETSRRSDTCEAKGDVRVAGEAQTIFVSPLNQEWKIKPYC
RKHDAFAQSHVKEWTLLPLRNPLPECSKNHSVPALLFSNGGFTGNLFHDYTDVLIPLFISSYKYHGEVQFLV
SSYKSWWISKFILIFQQLSNYDVIDIDSEKDVHCYPELVAGPTFHKELGVDSSKTPGGYSIVDFRKMLRNSF
GLERATAVPSGDQWDIRRKPRLLIISRKNSRAFLNERMMVDMAMSLGFDVRVGEPDINTDVSKFARLVNSAD
VMIGVHGAGLTNMVFLPAGAVLIQVVPFGGLEWLARTTFKEPSSEMEIHYLEYEIQPDETTLSDQYPKDHPV
LKDPYSIHKQGWDALKTIYLDKQNVRPHLGRLKNKLLEALKLLPHER-------------------------
------------------------------------------------------------------------
------------------------------------------------------------------------
-------------------------
>PWSG_45183_Commelinids-X_GT61CW/1-483
MKGSRNQLRTEARRFGNVSLIALMLLSLCILSLIRARFAPYSNGKSDKEIATEGEEIKHNLKRLAVEQPKET
EAAEIEKEEVEEPEEQKQHTDSAIASEVDLSKPTCFETSRRSDTCEARGEVRVEGESQRILVRPMKQEWKIK
PYCRKHDAFAQSHVKEWTLLPLSHVTPPPACTRNHSVPALLFSNGGFTGNLFHDYTDVLVPLFISSYHYHGE
VQFLVSSLKSWWINKYILIFQQLSNYDIIDIDNEKDVHCFPQITAGLTFHKELGVHATKTPGGYSVVDFKKM
LRKSLGLERETAAPSGDQWDIRRKPRLLIISRKNSRAFLNERMMVDMAMSLGFDVRVGEPDINTDVAKFARL
VNSADVMIGVHGAGLTNMVFLPAGAVLIQLVPFGGLEWLARGTFKEPSADMQIHYLEYMVQLDETTLSEQYP
KDHPVLKDPYSIHKQGWDTLRTIYLDKQNVRPHLGRLKNTLMEALKLLPHG---------------------
------------------------------------------------------------------------
------------------------------------------------------------------------
-------------------------
>XPAF_58055_Commelinids-X_GT61CW/1-484
MKGSRNILRTEPRRFGNGSLIALMLLSLCILSLIRARFSPYSNGKTEEAIEAGGEETNTILKRLVVEEAKDT
TTGEPEIEEVDEEEKSHTDSALASEVDLSKPTCFETSRRSDTCEARGDVRVQGEAQRIFVRPMAQEWKIKPY
CRKHDAFALSHVREWTLLPLDHVIPPPACTKNHSVPALLFSNGGFTGNLFHDYTDVLIPLFISSYHFHGEVQ
FLVSSLKSWWINKFILIFQQLSNYEIIDIDNEKDIHCFPQIVAGPTFHRELGVDSSKTPGGYSIVDFKKLLR
NSFGLERETAAPSGDQWDIRRKPRLLIISRKNSRAFLNERMMVDMAMSLGFDVRVGEPDINTDVAKFARLVN
SADVMIGVHGAGLTNMVFLPAGAVLIQVVPFGGLEWLARGTFKEPSAEMQVHYLEYMIQLDETTLSELYPKD
HPVLKDPYSIHKQGWDSLKTVYLDKQNVRPHLGRLKNTLLEALKLLPHGRSN--------------------
------------------------------------------------------------------------
------------------------------------------------------------------------
-------------------------
>LOC_Os02g22650.1|12002.m07502/1-504
MKSNRNLTRGDGRRLGNAALIAFMLGSLLVLSLVRARFSPIGKPGEAIKTEEQEAMRKGSVKMETLEAADEA
AASAAAAEEEEETQPKAGDTTAGGGGGGASSAAVAAASTTATDHLTKPVCYESSRRSDTCEATGDVRVHGRS
QTIHISPLEQEWKVKPYCRKHDAFALSHVKEWALRPLSTADTYPAVPHCTVNSSATAFVLSTGGFTGNPFHD
YTDVLIPAFITAHRFAGEVQFLVSSFKSWWTNRYMQIFQRLSKYELVDIDNDDEVRCYRSVVVGPTFHKELG
VDASRTPSGYSMVDFRTMLRGALGLERAVAEPSGDRWDIRRRPRLLIISRRNSRAFLNERAMADMAMSLGFY
VRLGEPDISTDVSKFARLVNSADVMVGVHGAGLTNMVFLPAGAVLIQVVPYGGLEWLARGTFKEPAADMQIH
YLEYMIQLDETTLSEQYPKDDPVLKDPYSIHKQGWNALKMVYLDKQNVRPHLGRLKNTFMEALKLLPHGHTN
------------------------------------------------------------------------
------------------------------------------------------------------------
-------------------------
>BSTR_18992_Commelinids-Y_GT61CW/1-483
MKAYRNFSRGGEPRRIGNVALIALMLGFLLVLSLIRARFSPIEEAMQHEEKEGRTESIKVEETKEIGDAAPT
VDEEEEDQPKPPDTSGGTTATSKVDLSKPVCYESSRRSDTCEAAGDIRVQGNTQSIFISPMQQDWKVKPYCR
KHDAFALSHVKEWTLKHIAGGDASVPQCTTSTSVTAFVLSTGGFTGNLFHDYTDVLIPTFISAYQFGGEVQF
LISSLKSWWINKFVLVFQQLSKYDIIDIDNDEEIRCYPNVVVGPTFHKELGVDASKTPTGYSMVDFKKMLRN
AFGLERATATPSGDQWDIRRKPRLLIISRKNSRAFLNERAMVDMAMSLGFDVRVGEPDINTDVSKFARLVNS
ADVMVGVHGAGLTNTVFLPAGAVLIQVVPYGGLEWLARGTFKEPSEEMQVHYLEYLIQLDETTLSEQYPADH
PVLKDPYSIHKQGWDQLKTVYLDKQNLRPHLGRLKNTFLEALKLLPHGQSN---------------------
------------------------------------------------------------------------
------------------------------------------------------------------------
-------------------------
>WXNT_9179_Commelinids-Y_GT61CW/1-487
MKSNRNFSRGEPRRYGNVALIALMLGSLLVLSLIRARFSPIGKTGDAIKTEEQQVMRKEGVKMETSDGADDA
AAATVEEEEDEAQPKPDDSSGGTADLSKPVCYESSRRSDTCEAAGDIRVQGSAQTIYVRPMQQEWKIKPYCR
KHDAFALSHVKEWALKPLPAAAASGDAPPPQCTTNSSATAFVLSTGGFTGNLFHDYTDVLIPAFITAYRFGG
EVQFLVSSLKSWWINKFVLIFQQLSKYEIIDIDNDEEVRCFPNIVVGPTFHKELGVDATKTPSGYSMVDFKK
MLRSAFSLERATATPSGDQWDIRRKPRLLIISRKNSRAFLNERAMVDMAMSLGFDVRIGEPDINTDVSKFAR
LVNSADVMVGVHGAGLTNMVFLPAGAVLIQVVPYGGLEWLARGTFKEPSAEMEIHYLEYMIQLDETTLSEQY
PKDHPVLKDPYSIHKQGWDSLKTVYLDKQNVRPHLGRLKNTFLEALKLLPHGQSN-----------------
------------------------------------------------------------------------
------------------------------------------------------------------------
-------------------------
>LOC_Os10g35020.1|12010.m06325/1-500
MKTRSSGRGGGEPRRRLRNAAVMALMLSSLVALSLVRARFSPIASDGGEALKLKADESKLVVTTNHAVVNTE
SGDSSSSSSSAAAEEEEEVAAPAKPAAAGGGGARPVCYETSRRSDTCEAAGDVRVVGGSQTVYADTLDREWK
TKPYCRKHDAFALSHVKEWTLRPLPSGDGGGGGAAVAPRCTTNSTATAFVLSTGGFTGNPFHDYTDVLIPAF
ITAHRFGGEVQFLVSSYKSWWMNKYIQIFQQMSRHDVVDVDADGDEVRCYRSAVVGPEFHRELGVDPTKTPS
GYSVLDFRKMLRGAFGLDRATATPSGDRWDIRRRPRLLIISRRAARGRAFMNERAMADMAASLGFDVRVGEP
DASTDTSKFARLVNSCDVMVGVHGAGLTNMVFLPAGAVLVQVVPYGKLEWLARNTFAEPSSAMEIHYLEYAV
QLDETTLSEQYPADHPVLRDPMAIHKQGWEALKTTYLDKQNVRPHLGRLKNTFLQALKLLPHDKETMN----
------------------------------------------------------------------------
------------------------------------------------------------------------
-------------------------
>YPIC_3440_Commelinids-Z_GT61CW/1-496
MKTRSSARGEPRRLGNAALLVLMLCSVVALSLIRGRFAPIVTTAGDAIKSEDDDDAAAAAAAAVRVSKAAVN
VDTVDGADEADAEAAAAAAAEEKDKEEEVQVQPKPADSAKPVCYETSRRSDTCEAAGDVRVVGSTQTVYVDS
LDREWKTKPYCRKHDNYALAHVKEWVLKPLLPSAAAPRCTVNSSATAFVLSTGGFTGNPFHDYTDVLIPAFI
TAHPLRGEVQFLVSSYKSWWLNRYIQIFQQMSRYEVVDIDADDEVRCYRSVVVGPAFHRELGVDASKSVSGH
TTADFRRMLRDAFGLERATATPSGDQWDIRRRPRLLIISRRASRGRAFMNERAMADMAASLGFDVRVGEPDT
STDTSKFARLVNSCDVMVGVHGAGLTNMVFLPAGAVVVQVVPYGRLEWLARNTFAEPSAGMEVHYLEYVVQL
DETTLSEQYPSDDPVLKDPMAIHKQGWNALKTTYLDKQNVRPHLGRLKNTFLQALKMLPHGRDD--------
------------------------------------------------------------------------
------------------------------------------------------------------------
-------------------------
>CXSJ_27248_Commelinids-Z_GT61CW/1-486
MKTRSSARGEPRRLGNVTLLTLMLCSVVALSLIRGRFAPIVSSIGDAVKSEGLAMVVSKAAVADHIYAGGEA
AAAEEKDSDEVEPGTTSKPALNEEEQPKPVCRETSRRSDTCEASGDVRVVGRTQTVYAATVDREYKTKPYCR
KHDAFALSHVKEWSLLPLLDAASPPPACTSNGSSASTAFVLSTGGFTGNPFHDYTDVLIPAFITARRFRGDV
QFLVSSYKPWWVSRYTQIFQQLSRYDIIDIDADAEVRCYDRVVVGPAFHRELGVDPSKSPEGYTTADFRRML
RDAFGLERAAAAPTGDQWDIRRRPRLLILSRRPSRGRAFTNERAMADMAASLGFDVRTVEPDSTTDVSKLAR
LVNSCDVMVGAHGAGLTNMVFLPAGAVVVQVVPYGKLEWLARNTFAEPAQGMEVHYLEYKVQLDETTLSEQY
PADHPVLRDPMAIHKQGWNALKTTYLDKQNLRPHLGRLKNTLLQALSMLPHGRE------------------
------------------------------------------------------------------------
------------------------------------------------------------------------
-------------------------
>CXSJ_581_Commelinids-Z_GT61CW/1-356
TQTVYAATVDREYKTKPYCRKHDAYALSHVKEWSLRPLDAASPPPACTSNSSSASTAFVLSTGGFTGNLFHD
YTDVLIPAFITARRFAGDVQFLVSSHKSWWTSRYAQIFQQLSRHEVVDADADDEVRCYPNVVVGPRFHKELG
VDPAQTPGGPYSMPDFRAMLRAAFGLERATSAPTGDTWDIRRRPRLLVISRRATRRFMNERGMADMAGSLGF
DVRVADPEATSDVSKFARLVNSADVMVGVHGAGMANMVFLPAGAVVIQVVPYGGLEWLARGTFGEPCGDMEL
HYLEYRIQLDETTLSEQYGKDDPVLKDPAAVHKQGWNALKTVYLDKQNVRLNLTRFTKTLQQARDLLP----
------------------------------------------------------------------------
------------------------------------------------------------------------
------------------------------------------------------------------------
------------------------------------------------------------------------
-------------------------
>CXSJ_582_Commelinids-Z_GT61CW/1-363
TQTVYAATVDREYKTKPYCRKHDAYALSHVKEWSLRPLDAASPPPACTSNSSSASTAFVLSTGGFTGNLFHD
YTDVLIPAFITARRFAGDVQFLVSSHKSWWTSRYAQIFQQLSRHEVVDADADDEVRCYPNVVVGPRFHKELG
VDPAQTPGGPYSMPDFRAMLRAAFGLERATSAPTGDTWDIRRRPRLLVISRRATRRFMNERGMADMAGSLGF
DVRVADPEATSDVSKFARLVNSADVMVGVHGAGMANMVFLPAGAVVIQVVPYGGLEWLARGTFGEPCGDMEL
HYLEYRIQLDETTLSEQYGKDDPVLKDPAAVHKQGWNALKTVYLDKQNVKPHLGRLKNTFLEALKLLPHGRQ
RNN---------------------------------------------------------------------
------------------------------------------------------------------------
------------------------------------------------------------------------
------------------------------------------------------------------------
-------------------------
>CXSJ_583_Commelinids-Z_GT61CW/1-363
TQTVYAATVDREYKTKPYCRKHDAYALSHVKEWSLRPLDAASPPPACTSNSSSASTAFVLSTGGFTGNLFHD
YTDVLIPAFITARRFAGDVQFLVSSHKSWWTSRYAQIFQQLSRHEVVDADADDEVRCYPNVVVGPRFHKELG
VDPAQTPGGPYSMPDFRAMLRAAFGLERATSAPTGDTWDIRRRPRLLVISRRATRRFMNERGMADMAGSLGF
DVRVADPEATSDVSKFARLVNSADVMVGVHGAGMANMVFLPAGAVVIQVVPYGGLEWLARGTFGEPCGDMEL
HYLEYRIQLDETTLSEQYGKDDPVLKDPAAVHKQGWNALKTVYLDKQNVKPHLGRLKNTFLEALKLLPHGRQ
QRN---------------------------------------------------------------------
------------------------------------------------------------------------
------------------------------------------------------------------------
------------------------------------------------------------------------
-------------------------
>LOC_Os06g49320.1|12006.m09456/1-460
MKHHHVARGRAEPRRMGNAAMVITMLLSLCVLTYIKARYCSTPFPKAAEEMEVVEIDEDYDSTRYKMTGPIG
EEDFDPTRPTCYVTSKRSERCAAVGDIRVDGNHSKIYINPLDKEWRTKPYARLHDAVAMDDVREFTLVPFGG
ANHTAVPPLCTRNHSVPAFLFSSGGFAGNLYHDYTDVLVPLFTSTNHFGGEVQFLLSGIKDWWLDKFTPLFR
QLSRYDVIDVDNDQEVHCFPRIFIGATFHRAMGIDPARSPGGVTVADFKRLLRRTFRLERAVASRTGAPRRD
KPRLLIISRKSSRRFLNERAMAHAAALARFDVRIAEPDNHTDMPNFARLVNSADVMMGVHGAGLTNMVFLPS
RAVLIQVVPFGGLEWLTRVTFKDPAKDMDVNYMEYNVSFDESSLRELYPRDHFYIQHPYDVHKKGWDAIKTV
YLDKQNVELNLTKLTNTLERARDFLPEP--------------------------------------------
------------------------------------------------------------------------
------------------------------------------------------------------------
-------------------------
>CXSJ_580_Commelinids-Z_GT61CW/1-457
MKQPRSRQEPRRMGNAAMVVTMLISLCVLTYIKARYCSNPFPKAAEVEVVEIDEDYDSTRYKLDGPIGEEDF
DPTRPTCYNTSKRSERCAAVGDIRVDGNHSLIYISPLSKEWKTKPYARRHDPVAMDEVREFTLLPFGGANND
TAVPPLCTRNHSVPGFLFSNGGFAGNLYHDYTDVLVPLFTSTHHFDGEVQFMISGIKDWWVDKFTPLFRQLS
RYDIIDVDNDQEVHCFPRIFIGATFHRAMGIDPTRSPGAETVADFKRLLRRTFRLERAVASRTGAPRRDRPR
LLIISRKSSRRFLNERAMAHAAAMAKFDVRIAEPDNHTDMPNFARLVNSADVMMGVHGAGLTNMVFLPSRAV
LIQVVPFGGLEWLSRVTFKDPARDFDVNYMEYNVSLEESSLRDLYPKDHFYLKHPYDVHKKGWDAIKTVYLD
KQNVRLNLTRFTKTLQQARDLLPSP-----------------------------------------------
------------------------------------------------------------------------
------------------------------------------------------------------------
-------------------------
>YXNR_6694_Commelinids-Z_GT61CW/1-441
RSRQEPRRMGNAAMVVTMLLSLCVLTYIKARYCSNPFPKPAEELEVVEIDEDYDSTRYKMEGPIGEEDFDPT
RPTCYPTSKRSERCAAVGDIRVDGNHSVIYINPLSKEWKTKPYARRHDPVAMDEVREFTLLPFGGDNDTAVP
PLCTRNHSVPGFLFSNGGFAGNLYHDYTDVLVPLFTSTHHFGGEVQFMISGIKDWWVDKFTPLFRQLSKYDI
IDVDNDQEVHCFPRIFIGATFHRAMGIDPTRSPGGVTVADFKRLLRRTFRLERTVASRTGAPRRDQPRLLII
SRKTSRRFLNERAMAHAAALAKFDVRIAEPDNHTDMPNFARLVNSADVMMGVHGAGLTNMVFLPSRAVLIQV
VPFGGLEWLSRVTFKDPARDYDVNYMEYNVSLEESSLRDLYPEDHFYLKHPYDVHKKGWDAIKTTYLDKQNV
RLNLTRFTK---------------------------------------------------------------
------------------------------------------------------------------------
------------------------------------------------------------------------
-------------------------
>YXNR_6695_Commelinids-Z_GT61CW/1-451
RSRQEPRRMGNAAMVVTMLLSLCVLTYIKARYCSNPFPKPAEELEVVEIDEDYDSTRYKMEGPIGEEDFDPT
RPTCYPTSKRSERCAAVGDIRVDGNHSVIYINPLSKEWKTKPYARRHDPVAMDEVREFTLLPFGGDNDTAVP
PLCTRNHSVPGFLFSNGGFAGNLYHDYTDVLVPLFTSTHHFGGEVQFMISGIKDWWVDKFTPLFRQLSKYDI
IDVDNDQEVHCFPRIFIGATFHRAMGIDPTRSPGGVTVADFKRLLRRTFRLERTVASRTGAPRRDQPRLLII
SRKTSRRFLNERAMAHAAALAKFDVRIAEPDNHTDMPNFARLVNSADVMMGVHGAGLTNMVFLPSRAVLIQV
VPFGGLEWLSRVTFKDPARDYDVNYMEYNVSLEESSLRDLYPEDHFYLKHPYDVHKKGWDAIKTTYLDKQNV
RLNLTRFTKTLQDARNLLP-----------------------------------------------------
------------------------------------------------------------------------
------------------------------------------------------------------------
-------------------------
>XBKS_2574_Commelinids-Z_GT61CW/1-447
VAMKQPRGRQEPRRMGNAAMVVTMLVSLCVLTYIKARYCSNPFPKAAEQLEVVEVDEDYDSTRYKLDGPIGE
EDFDPSRPTCYNTSKRSERCAAVGDIRVDGNHSKIYISPLDREWKTKPYARRHDPVAMDDLVPFGGANDTAV
PPLCTRNHSVPAFLFSNGGFAGNLYHDYTDVLVPLFTSTHHFGGEVQFLLSGMKDWWNDKFTPLFRQLSKYD
VIDVDNDREVHCFPRIVIGATFHRAMGIDPSRSPGGVTVADFKRLLRRAFRLERAVASRTGAPRRDRPRLLI
ISRKSSRRFLNERAMAHAAALARFDVRIAEPDNHTDMPNFARLVNSADVMMGVHGAGLTNMVFLPRGAVLIQ
VVPFGGLEWLTSVTFKDPAADMEVSYMDYNVKLEESSLIDQYPRNHQVLTDPYAVHKQGWDALKTAYLDKQN
IRMDLDRFRSMLQEA---------------------------------------------------------
------------------------------------------------------------------------
------------------------------------------------------------------------
-------------------------
>ZMGN_13739_Commelinids-Z_GT61CW/1-458
TMKQPRGRQEPRRMGNAAMVVTMLVSLCVLTYIKARYCSNPFPKAAEQLEVVEVDEDYDSTRYKLTGPIGEE
DFDPSRPTCYNTSKRSERCAAVGDIRVDGNHSKIYISPLDREWRTKPYARRHDPVAMDDVREYTLVPFGGAN
DTAVPPLCTRNHSVPGFLFSNGGFAGNLYHDYTDVLVPLFTSTHHFGGEVTFLLSGMKDWWNDKFTPLFRQL
SRYEVIDVDNDREVHCFPRIVIGATFHRAMGIDPTRAPGGVTVADFKRLLRRAFKLERAVASRSGAPRRTRP
RLLIISRKSSRRFLNERAMAHAAAAARFDVRIAEPDNHTDTPNFARLVNSADVMMGVHGAGLTNMVFLPSRA
VLIQVVPFGGLEWLAGVTFKNPARDMDVNYMEYNVSLEESSLRDLYPEDHFYLKHPYDVHKKGWDAIKTTYL
DKQNVRLNLTKFIKTLEQARDLLPVP----------------------------------------------
------------------------------------------------------------------------
------------------------------------------------------------------------
-------------------------
>WCOR_10815_Commelinids-Z_GT61CW/1-459
VAMKQPRGRQEPRRMGNAAMVVTMLVSLCVLTYIKARYCSNPFPKAAEQLEVVEVDEDYDSTRYKLDGPIGE
EDLDPRRPTCYNTSKRSERCAAVGDIRVDGNHSKIYISPLDREWKTKPYARRHDPVAMDDVREYTLVPFGGA
NDTAVPPLCTRNHSVPAFLFSNGGFAGNLYHDYTDVLVPLFTSTHHFGGEVQFLLSGMKDWWNDKFTPLFRQ
LSKYDVIDVDNDQEVHCFPRIVIGATFHRAMGIDPSRSPGGVTVADFKRLLRRAFRLERAVASRTGAPRRDR
PRLLIISRKSSRRFLNERAMAHAAALARFDVRIAEPDNHTDMPNFARLVNSADVMMGVHGAGLTNMVFLPSR
AVLIQVVPFGGLEWLTRVTFKDPARDMDVNYMEYNVSLEESSLRDLYPEDHFYLKHPYDVHKKGWDAIKTVY
LDKQNVRLNLTRFTKTLEQARDLLPVP---------------------------------------------
------------------------------------------------------------------------
------------------------------------------------------------------------
-------------------------
>XBKS_2573_Commelinids-Z_GT61CW/1-454
VAMKQPRGRQEPRRMGNAAMVVTMLVSLCVLTYIKARYCSNPFPKAAEQLEVVEVDEDYDSTRYKLDGPIGE
EDFDPSRPTCYNTSKRSERCAAVGDIRVDGNHSKIYISPLDREWKTKPYARRHDPVAMDDLVPFGGANDTAV
PPLCTRNHSVPAFLFSNGGFAGNLYHDYTDVLVPLFTSTHHFGGEVQFLLSGMKDWWNDKFTPLFRQLSKYD
VIDVDNDREVHCFPRIVIGATFHRAMGIDPSRSPGGVTVADFKRLLRRAFRLERAVASRTGAPRRDRPRLLI
ISRKSSRRFLNERAMAHAAALARFDVRIAEPDNHTDMPNFARLVNSADVMMGVHGAGLTNMVFLPSRAVLIQ
VVPFGGLEWLTRVTFKDPARDMDVNYMEYNVSLEESSLRDLYPEDHFYLKHPYDVHKKGWDAIKTVYLDKQN
VRLNLTKFTKTLEQARDLLPVP--------------------------------------------------
------------------------------------------------------------------------
------------------------------------------------------------------------
-------------------------
>NNOK_16738_Commelinids-Z_GT61CW/1-459
MAMKQPRVRQEPRRMGNAAMVVTMLVSLCVLTYIKARYCSNPFPKEAEQLEVVEVDEDYDSTRYKLDGPIGE
EDFDPSRPTCYNTSKRSERCAAVGDIRVDGNHSKIYISPLDKEWKTKPYARRHDPVAMDDVREYTLVPFGGA
NDTAVPPLCTRNHSVPGFLFSNGGFAGNLYHDYTDVLVPLFTSTHHFGGEVVFLLSGMKDWWNDKFTPLFRQ
LSRYEVIDVDNDQEVHCFPRIVIGATFHRAMGIDPSRSPGGVTVADFKRLLRRTFRLERAVASRTGAPRRSR
PRLLIISRKSSRRFLNERAMAHAAAQARFDVRIAEPDNHTDMPNFARLVNSADVMMGVHGAGLSNMVFLPSR
AVLIQVVPFGGLEWLAGVTFKKPARDMDVNYMEYNVSLEESSLRDLYPEDHFYLKHPYDVHKKGWDAIKTVY
LDKQNVRLNLTKFTKTLEQARDLLPVP---------------------------------------------
------------------------------------------------------------------------
------------------------------------------------------------------------
-------------------------
>ZENX_16143_Commelinids-Z_GT61CW/1-458
TMKQPRGRQEPRRMGNAAMVVTMLVSLCVLTYIKARYCSNPFPKAAEQLEVVEVDEDYDSTRYKLDGPIGEE
DFDPSRPTCYNTSKRSERCAAVGDIRVDGNHSKIYISPLDKEWKTKPYARRHDPVAMDDVREYTLVPFGGAN
DTAVPPLCTRNHSVPGFLFSNGGFAGNLYHDYTDVLVPLFTSTHHFGGEVVFLLSGMKDWWNDKFTPLFRQL
SRYEVIDVDNDREVHCFPRIVIGSTFHRAMGIDPSRSPGGVTVADFKRLLRRTFRLERAVASRTGAPRRSRP
RLLIISRKSSRRFLNERAMAHAAAQARFDVRIAEPDNHTDMPNFARLVNSADVMMGVHGAGLTNMVFLPSRA
VLIQVVPFGGLEWLAGVTFKNPARDMDVNYMEYNVSLEESSLRDLYPEDHFYLKHPYDVHKKGWDAIKTVYL
DKQNVRLNLNKFTKTLEQARDLLPVP----------------------------------------------
------------------------------------------------------------------------
------------------------------------------------------------------------
-------------------------
>HATH_18679_Commelinids-Z_GT61CW/1-480
MKSSLRSRQEPRRVSNGVIIGAMLLSLCVLSIVKARYCATPFAGKAEDQLQEQMNSSIRMETEESPARTPGE
EEDEEEEPSNAAPAVTTPATVVAGGVGGCGKKKGKPTCYMTSKRSERCDASGDIRVDGNRSIIYVSGIDREW
KTKPYARYHDPVAMAYVREYTLKPLGGAAPACTKNHSVPGFLFSNGGFSGNLYHDYTDVLVPLFISTHQFKG
KVQFLLSGMKPWWVAKFTPYFRQLTKYDVIDVDNDEEVHCFPRIVVGATFHKDMGVDPSRSPGHVSVVDFKS
ALRRAFGLDRAAASRGGATGHGKPRLLIISRKNSRRFLNERDMAAAAAAEGFDVRIAEPDQHTDMATFARLV
NSADVMIGVHGAGLTNMVFLPRGAVLIQVVPFGGLEWLTRVTFKDPAADMEVRYMDYNVQLEESSLLDQYPR
NHQVLTDPYAVHKQGWDALKTAYLDKQNIRVDLDRFRSTLREALSRLP------------------------
------------------------------------------------------------------------
------------------------------------------------------------------------
-------------------------
>LOC_Os02g04250.1|12002.m05774/1-485
MKQSMRSRQEPRRVSNGVIIAAMLLSLCVLSIVKARYCSTPFVKPDDQLQEQMNSSIRMETDEPATMAAGEQ
EEDEEEESSGGGGAEPEVSATPAVVVTAAAGGGGGKRKPTCRMTSKRSERCEARGDIRVEGNASTIYIGGID
KEWKTKPYARYHDPVAMAVVREFTLKPVTESSPACTRNHSVPAFVFSNGGFSGNLYHDYTDVLVPLFLSTHQ
FKGQVQFLLSGLKPWWVNKFNLFFRQLTKYDILDIDNDKDVHCFPRIVVGATFHKDMGVDPKRSPGHVSVVD
FKRALRRAFGLERVAASRGGATGNGKPRLLIISRKNSRRFLNEREMAQAAAAVGFEVRIAEPDQHTDMSTFA
QLVNSADVMIGVHGAGLTNMVFLPRGAVLIQVVPFGGLEWLTTVTFKNPAKDMEVTYMDYNVQLEESSLIDQ
YPRNHQVLTDPYAVHKQGWDALKTAYLDKQNIKMDMDRFKKTLQEALDRLPPA-------------------
------------------------------------------------------------------------
------------------------------------------------------------------------
-------------------------
>WXNT_9817_Commelinids-Y_GT61CW/1-461
KSQRNRQEPRRIGNAVIIAAMLLSLCVLSIIKARYCSTPFEKPDAQLEAEMNDSIRMEAAEATESTTSKEGE
EDEEDGSGGVADTSKPTCFETSRRSDTCEAAGDIRVEGNTSTIFIHPMQQEWKTKPYARKHDPVAMAYVKEF
TLKPFHGVPAPPLCTKNHSVPAFIFSNGGFSGNLYHDYTDVLVPLFVSTYHFKGEVQFLLSGLRSWWVNKFI
LIFKQLSNYEILDIDNEIDIHCFPRIVVGATFHKDMGIDPSRTPSGFSVADFKKMLRKAFGLERAVASRGGP
GRKKPRLLIISRKNSRKFLNEKEMAQAAASIGFDVRIAEPDQHTDMSTFARLVNSADIMIGVHGAGLTNMVF
LPRGAVVIQVVPYGGLEWLTRVTFKDPAKDMEVIYMDYNVQLDESSLSDQYPKNHLVLKDPYAVHKQGWDAL
KTVYLDKQNVRLNLGRFKNTLQEALKLLP-------------------------------------------
------------------------------------------------------------------------
------------------------------------------------------------------------
-------------------------
>BSTR_512_Commelinids-Y_GT61CW/1-376
KPTCFETSRRSDRCEAAGEIRVEGSSQTIFIRPMQQEWKTKPYARKHDPVALASVKEWTLKPFDADRSPPSC
TKNHSVPAFVFSNDGFTGNLYHDYTDVLIPLFASTYHFRGEVQFLVSGLKSWWVKKFILIFKQLTNYEIIDI
DNEDEIHCFRKIVLGATFHKDMGMDPSRTPTGFSIVDFKKMLRKAFGLERAVASRHGGSGKHKPRLLIISRK
NSRKFLNEREMVDAAAELGFDVRIAEPDMHTDVSSFARLVNSADVMIGVHGAGLTNLVFLPKDAVLIQVVPY
GGLEWLTGVTFKDPCQDMEITYMGYNVQLDESSLIDEYPKNHTVLKDPYSIHKQGWDALKTAYLDKQNVRIN
VDRFKSALQDALKQLP--------------------------------------------------------
------------------------------------------------------------------------
------------------------------------------------------------------------
------------------------------------------------------------------------
-------------------------
>BSTR_513_Commelinids-Y_GT61CW/1-376
KPTCFETSRRSDTCEAAGDVRVEGSSQTIFIRPMQQEWKTKPYARKHDPVALASVKEWTLKPFDADRSPPSC
TKNHSVPAFVFSNDGFTGNLYHDYTDVLIPLFASTYHFRGEVQFLVSGLKSWWVKKFILIFKQLTNYEIIDI
DNEDEIHCFRKIVLGATFHKDMGMDPSRTPTGFSIVDFKKMLRKAFGLERAVASRHGGSGKHKPRLLIISRK
NSRKFLNEREMVDAAAELGFDVRIAEPDMHTDVSSFARLVNSADVMIGVHGAGLTNLVFLPKDAVLIQVVPY
GGLEWLTGVTFKDPCQDMEITYMGYNVQLDESSLIDEYPKNHTVLKDPYSIHKQGWDALKTAYLDKQNVRIN
VDRFKSALQDALKQLP--------------------------------------------------------
------------------------------------------------------------------------
------------------------------------------------------------------------
------------------------------------------------------------------------
-------------------------
>REOF_20509_Basal-Eudicots_GT61CW/1-430
FFILLIPHLGPLPIINLQHSMDAGLTVQGIENSNTSQPSSAEVIERKPICNVSDPKYDFCDVEGDIRIHGKS
SKIFVVSSQTDNLLGNESWTVKPYPRKKDQYMMGMIKEFSVIVTLGHEEEALPCSLNHSVPAIVFSVGGYAG
TNYWHAFTDILVPLFAASAQFHGEVQFLVANFDERWIMKYQAILKQLSRYEIINIDAEDKVHCFPYLMVGLK
HFKELRVDPLTASKGYSMKEFRKLIRNAYSLKKSTAIKTCPDSEKKPRVMILSRNDTRKFLNIKEIAELAKS
MGFEVVIAEAMADLDKFSHIVNSCDVMVGIHGAGLTNLVFLPSNAIVIQVLPWGGFFEWLASNCFGDPALDM
GLRYMEYRIKEEESSLIEQYPLDHPVFKDTESIHKGDWVVFKSVYLDKQDLKLNISRFKATLLEALELLH--
------------------------------------------------------------------------
------------------------------------------------------------------------
------------------------------------------------------------------------
-------------------------
>REOF_20695_Basal-Eudicots_GT61CW/1-454
LEYWAITVYLILGFCIFTLLTSYWDPITISNLRLSMDTGLSESVIKDTNSSQMLNISSSQPPISSGEVVLKQ
ERKPFCNFSNPRFDICDVEGDVRIHGNSSTIFVVSSQMAALEGNGSWKIKPHPRKGDPNAMRFIREFTVKAI
VDHEEAPPCTVYHSVPAIVFSNGGYSRNIFHSFSDVLIPLYETSAQFHGEVQFLVTNFEPHLIVKFQAILKQ
LSRHQIININADNEIHCFPRMIVGVKFYQDLKIDPLISNGYSMKMFRQLLMNAYSLKKSTAIKIVPQTQEKP
KLLILSRKGSRQLTNAEEIAEMARSLGFEVVVSEGMKDLEEFTGVVNSCDVMLGVHGAGLTNMVFLPTNAIL
IQVLPWGGFEWTASNCYGKPPLGMDLRYLEYKVKVEESSLLQHYSPDDPIIKDPHSIHKGNWAQFQAIYMDK
QNVTIDVGRFRATLLEALELLH--------------------------------------------------
------------------------------------------------------------------------
------------------------------------------------------------------------
-------------------------
>REOF_19811_Basal-Eudicots_GT61CW/1-379
EPLCNAVNPRCDICDAEGDIRIHGRSVFAASSQRSVLAGNESWTVKPYARKTDKGAMSGTNEIFVKDISAPE
EAPTCSLNHSVPAIVFSTGGYSGNHFHSFTDVIIPLFVASSQFHGEVQFAVTNFQQRWINKFQTILQQLTKY
EIINIDTDDRIHCFPRVIVGLKQYKDLRIDPLDASKGYSIREFRQLISNAYSLKRSTAIKIGNGKRKKQPKL
LIISRKWTRGFQNVNEIAELARSLGFKVVVSEASTNLEKFSQVNSCDVMLGVHGAGLTNFFFLPTNAILIQV
LPWGGFEWLASTYFQQPILDTDLRYLQYQVKEEESSLIQQYPIDHAVFRDPKAVHKHDWAQFKSIYLEKQSV
KLDLGRFKAKLLEALELLH-----------------------------------------------------
------------------------------------------------------------------------
------------------------------------------------------------------------
------------------------------------------------------------------------
-------------------------
>OBOJ_17505_Basal-Eudicots_GT61CW/1-380
EPLCNAVNPRCDICDAEGDIRIHGRSVFAASSQRSVLAGNESWTVKPYARKTDKGAMSGTNEIFVKDISAPE
EAPTCSLNHSVPAIVFSTGGYSGNHFHSFTDVIIPLFVASSQFHGEVQFAVTNFQQRWINKFQTILQQLTKY
EIINIDTDDRIHCFPRVIVGLKQYKDLRIDPLDASKGYSIREFRQLISNAYSLKRSTAIKIGNGKRKKQPKL
LIISRKWTRGFQNVNEIAELARSLGFKVVVSEASTNLEKFSQVVNSCDVMLGVHGAGLTNFFFLPTNAILIQ
VLPWGGFEWLASTYFQQPILDTDLRYLQYQVKEEESSLIQQYPIDHAVFRDPKAVHKHDWAQFKSIYLEKQS
VKLDLGRFKAKLLEALELLH----------------------------------------------------
------------------------------------------------------------------------
------------------------------------------------------------------------
------------------------------------------------------------------------
-------------------------
>AT2G03370.1/1-452
MVRKPSSKIYSVAAAALVIVIYVVFCSVFDRQLLQSSSLYQGTLQQPWESRRIKQAPQQPQETTSATITCDR
SHTNYDLCSINGSCNLDLKTGTLTLMDPTSAPLVEKIRPYPKKADNWIMPRIRELTLTSGPLGLPRSCDITH
DLPAIVFSAGGYTGSIYHDLMDGFIPLFITANSVYPDRDFIPVVVNAKEWWMPKYIDILGTFSKHKPILLLD
KESVATTHCFTSAIVGLITHWPMTIDPTQIPNSKSLVDFHNLLEKAFTTNISTPKTHKPRLMLVSRYGNIGR
VILNEQEIKEMLEDVGFEVIIFRPSKTTNLKEAYKLIKSSHGMVGVHGAALTHLLFLRPGSIFVQVVPLGLG
WASKPCYESPAKTMKLEYLEYKVNVEESSLIEKYNRDDLVLKDPIAYRGMDWNATKMKVYLKEQDVSLDVNR
FRKHMNEAYKKAKIFMDING----------------------------------------------------
------------------------------------------------------------------------
------------------------------------------------------------------------
-------------------------
>IWMW_14810_Basal-Eudicots_GT61CW/1-387
ISCDRRNRRYDLCHLNGATVVDPATSTFFVPYANPTTILEKVRPYPRKWEDNIMSHIKELTLMAGPSNDINC
GCDVHHQAPVLAFSTGGYTGNLFHDFNDGLIPLFLTASSLFSNRNVIFAITNCRNWWLTKYSEVLARFTRYP
IINLDNDTKIHCFPSATVGLISHDFMTINPTLLPHSETFLTFRSLLGAAYNHGQISRGLASPPPIARPRLVF
TSRAGNIGRLIRNEADVAKTAEEIGFEVVMFKPTRYTSLSNAYSLINASHAMIGVHGAALTHMLFLRPGSVF
LQVVPLGIDWLGEACFGHPAKAMGLKYMEYKTRVEESSLLEKYARDHLVIRDPTAVVKQSFSNATIYLKGQD
VRLDLLRFEKYLRKAYKRAKRFMESEG---------------------------------------------
------------------------------------------------------------------------
------------------------------------------------------------------------
------------------------------------------------------------------------
-------------------------
>ZSNV_28078_Basal-Eudicots_GT61CW/1-383
INCDTSHDRYDLCTLNNTTTLDPTNSTFYVWDRQTNKKIHKIRPYPRKWENFTMARIKELTIVATSTKINCQ
IQHEAPALVFSVGGFTGNLFHDFNDGFIPLFITIRSAFPDGVAPILVVSHCREWWLKKYAELLGQFSPYPII
NLDNDSKTHCFPSTTTIGLISHGYMTINPTLLPNSDSFLDFRKLVGSAYDTKTSHYNQQARRTSSRPRLVLA
SRTGRSRVILNQAEVVLLAKEVGFEVSIFEPNEHTSLKEAYKLINSSHVMVGVHGAALTHSLFLRPKSILIQ
VVPVGIDWLAETCFGKSAKDMGLEYMEYIINVNESSLTEKYGKDHLVLKDPKAVMKDNWSKTKDIYLNDQNV
KVDLVRFRRYLTSAYKKAKDFMD-------------------------------------------------
------------------------------------------------------------------------
------------------------------------------------------------------------
------------------------------------------------------------------------
-------------------------
>QZBA_21612_Basal-Eudicots_GT61CW/1-340
IQKIRPHPRKWENFTMARIKELTIVATSTKINCQIQHEAPALVFSAGGFTGNLFHDFNDGFIPLFVTIRSAF
PNGVFPILVVSDCSEWWLKKYAELLRQFSPYPIIDLDNDSKTHCFPSTTTIGLLSHGYMTINPTLLPNSDSF
LDFRKLIGSAYDTKTSHYNEQASRIGSRPRLLLLASRTGRSRVILNQAEVVLLAKQVGFEVSIFEPNEHTSL
KEAYKLINSSHVMVGVHGAALTHSLFLRPKSIFIQVVPVGIDWLAETCFGKSAKDMGLEYMEYTINVNESSL
MDKYGKGHLVLKDPKAVMRGKWSNTKDIYLNDQNVKVDLVRFRGYLRSAYKK--------------------
------------------------------------------------------------------------
------------------------------------------------------------------------
------------------------------------------------------------------------
------------------------------------------------------------------------
-------------------------
>IORZ_32212_Basal-Eudicots_GT61CW/1-398
INCDKTHKFHDICVLNMPTTLDPNTSTFYVFDPFSDPSVISKPQVHKIKPYPRKLDNTAMSRVKELTLITTS
STTKIHCQIQHQAPALVFSAEGYTGNLFHDFNDGIVPLFVTIRSLFPNGDYPILVVSTSLDWWFSKYAELLV
SFTPHPIIYLENSTETHCFPSTTTVGLISHGYMTINSTLLPNSDGSFLGFRSLLGDAYDGITEHNWPIRKRR
RKRPILVLVGRMASAQVGRVILNQVDVEFLAKRIGFEVAIFEPNAFQSLSQAYELINKSHAMVGVHGAALTH
SLFLRPGSVLIQVVPLGIDWLAETYFGNSAKEMGLEYLKYKIEAKESSLTEKYGKNHLALQNPMEFMKNNWS
IQKDIYLREQNVRIDLVRFGKYLKSAYKKAKHFMAEMG----------------------------------
------------------------------------------------------------------------
------------------------------------------------------------------------
------------------------------------------------------------------------
-------------------------
>JSVC_157763_Basal-Eudicots_GT61CW/1-398
INCDKTHKLHDICILNMPTTLDPNTYTFYVFDPFSNPSVISKPEVHKIRPYPRKSDSTAMSQVKELTLITTS
STTKIHCQIQHQAPALVFSADGYTGNLSHDFNDGIIPLFVTIRSLFPDGDYPILVVSTSNDWWFSKYAELLE
RFTPYPIIYLENSTETHCFPSTTTIGLISHGFMTINSTLLPSSDGNFLGFRSLLGAAYDGITEHNWPIRKRR
RKRPTLVLVGRTASAQVGRVILNQADVEFLAKRVGFEVAVFEPNAFQSLSQAYELINKSHAMVGVHGAALTH
SLFLRPGSVFIQVVPLGVDWLAETYYGNSAKEMGLEYVKYKIEAKESTLAEKYGRNHLALKNPMEFMENNWS
IQRDIYLREQNVRIDLVRFGKYLKSAYKKAKHFMAETG----------------------------------
------------------------------------------------------------------------
------------------------------------------------------------------------
------------------------------------------------------------------------
-------------------------
>FAKD_14942_Basal-Eudicots_GT61CW/1-393
IICDRSHERYDLCTLNAPTLMNPNLSTFSLVNDNVNHQDTTSPSPPQRTFEKVRPYPRKWENGIISGIKEIT
FTSDPSTDSCQIQHHAPALVFSAGGYTGNLFHDFSDGFVPLFLTTRSLFSGVDPVLIVANCRDWWLSKYAEL
LRSFSPYPVINLDNETAIHCFPSATVGLISQGFMTIDPTLLPNKETFLDFRALLQTAYMHHQHLHVSSPSTA
RPRLVLVGRTGGVSRVILNQKEVVQLAKKIGFEVVVFKPTRYTSLSEAYKMINASHAMMGVHGAALTHFLFL
RPGSVLVQVVPIGIDWLGEICFGKPARDMGLEYMEYKITVDESSLVDEYGKDDLVLRNPEAVIKLAWSNTNI
YLKNQNVKLDLIRVGVHLKKAYKKAKRFIEKQG---------------------------------------
------------------------------------------------------------------------
------------------------------------------------------------------------
------------------------------------------------------------------------
-------------------------
>jgi|Selmo1|426574|fgenesh2_pg./1-445
MAKWSSKEDWDKQRQRQIQNLFLTVLCLSLAVLLIAVPREYRTTQTFSSKSGATSKKTVEDGVACDLSNYRT
AVCRLAGDLRISGSTVTLFSPRNTDEEILVQKIKPYPRKWQKQLLEKISEVTIKVRRSSSSTPQHQCDVNHT
QAAMIFSTGGYTGSVYHDFNDGLIPIYITSHGFEGEVVFLVSEFQPWWMKKYGSIVKQMTKYPVQDFSSNPA
QHRVHCFPKVVVGLDIHDELAINAAKMSHGKSIRDFQSILSAAFSASDSRTKVPSTRPKLVFITRRRTRVVT
NEEEVVQLAERAGFDVEALEPGFNHEMANLYGIIQSADVLLGVHGAAMTHLLFMRPGSLLLQIVPLGTKSPS
RSFYGNPAMKAGMQYMEYIVEASESSLLKRFGQNHSVIVSPPENPGSSSGWSDMKKIYLDKQNVTISLSRFE
PVLREAFEKISSL-----------------------------------------------------------
------------------------------------------------------------------------
------------------------------------------------------------------------
-------------------------
>LOC_Os01g72610.1|12001.m13296/1-491
MASKLPDLGGGGVEDGGGKKWPGFVQFFFVLSVVLCVLLYAPRFIVLTPTYGLDFFPQPPPNVTTSPARVVG
DHNAGEVVVLDNQLRSPCSSLAGDTICCDRSDFNTDVCFMAGDVRTDPSSLSLLLFPKQPPAANATVEERIR
PYTRKWEALIMSRVEEVRLRMAPPEEEPGHRCDVRHDAPLLVMTAGGYTGNLFHAFSDGFVPAWLTVQHLRR
RVVLGVLSYNPWWAGTYGEIISGLSDYHVVDLLHDKRTHCFPGAIVGTRFHGILSVDPARLRDNKTIVDFHD
LLAGVYETAGDTVVVDDVTQPAPRRPRLGIVSRRGTRVIENQAAVARLARSVGFDVDILETANGLPLPASYA
SVSACDVLVGVHGADLTKLLFLRPGAALVQIAPLGVAPIARGCYAEASARMGLHYEQYDAEGHESSLSRKYG
LRDVVVSDPEAAKRDKGWGFVARVYLGGQNVTLDLSRFRHTLTRLHARALRVRSLHPAP-------------
------------------------------------------------------------------------
------------------------------------------------------------------------
-------------------------
>XUAB_18230_Commelinids-Z_GT61CW/1-421
MALDNQAGSPCSSLRNHAICCDRSDNNADVCFMAGDVRTDAASLSLLLFPPQAQATAEKRIRPYTRKWDGKV
MGEIQEVRLRVARHEEAAAHRCDVRHDAPVHVLTAGGYNHNYFHAFNDGFLPAWLTVQHLRRRVVLAVLSYN
PRWAHKYSEIISGLSGYPAIDLLGDNMTHCFPGAIVGTRFHDYLSVDPARLRDNKTIADFHQFLARVYEPPP
PTSSSQGSSKPEEILHRQPRRPRLGIVSRRGTRVIENEAAVTHLAASAGFDVGILETGSAVAAQPLSELYAS
VRGYDALVGVHGSDLTSFLFLRPGRGVLVQIAPLGITQLSRGLLGEPAARMGLHYEQYDVSRRESSLSRTYS
LRHVVVADPERAMRRNGSTTEGDWDWDFIGRVYLAQNVSLDLGRFRHTLARMRSRLLRQHE-----------
------------------------------------------------------------------------
------------------------------------------------------------------------
------------------------------------------------------------------------
-------------------------
>jgi|Selmo1|86384|e_gw1.7.1007./1-441
MAKACKLEVNLHWIHHWLNLWKNKIIPKKMTKIHNIVATCVLLGSCSASFVVLATVILANSDCIGLASRESV
SCDFSHPSTSICSLQGDVRVKGSNLTVALTSANQSAHSNVLAKIRPYTRKWEKMMKTIGEVNMVSLPKSKQM
ACDVRHSVPAVIFSTGGYTGSIFHDFNDGLVPLFITAQRFKGEVVFMVLQFKHWWPGKYAPILKHLTHYPVV
DFDREQLVHCFPKVIVGLRIHGDLLIEEGLAGTSMRSFQNLLDIALNPGQVVLPKTKPMLVLVNRETSRVIV
NRNETIALAEKLGYEVHTFAPNFNTRLSEIYSLLHSADVLIGVHGAALTHFLFMRPGSTLIQIIPFGLNGPA
ETCFGRPAEKAGLNYVGYQILPSESTLSDEFGLNHTVIVNPDEVTAKGWTERKRIYLDGQNIRLHLPRLEQI
LKDVLTRHQ---------------------------------------------------------------
------------------------------------------------------------------------
------------------------------------------------------------------------
-------------------------
>jgi|Selmo1|85736|e_gw1.7.1040./1-486
MAKGWKKNRRSARVVLCFAALGSWIIVELLSVIQHRAAIVYDVPELFILFRSNPGRRMNLLLGKFSNGNQDR
AQQPAAQEEKAQGLGLNMEKIKSNITCDFSHFRTDVCELRGDVRVSGGRAGKVALLDAESPQDSHQVVAKIK
PYTRKWEKSCMATIGEVSLEILPLSSSPSMPCDTNHSVPAVILSTGGYTGNVYHEFNDGLIPLFITSHKFHG
EVVFLVLELHKWWMMKYGSIVSKLSNYPVQDFDRSKRIHCFPQAILGMQIHDELAIASQAPEASMRDFQQLL
KASLNSQKSPLKPMSRVAKVGNKVGGSSSPKLVLLARKGSRVLLNQNALVRLAKKIGFRVVVLAPNSHSSLF
ELHEELHSAHVMVGVHGAALTHFLFMRPASVFIQIVPLGTEWAAQTYYGQPAMKAGLRYLEYKIVAEESSLV
KKLGRESAAVAHPEEITSKGWWEMKKIYLQNQDVMLSLHRFRPLLEQAFKESVF------------------
------------------------------------------------------------------------
------------------------------------------------------------------------
-------------------------
>jgi|Phypa1_1|151156|e_gw1.330./1-399
CDRSQFRTDICNMKGDIRMLTFNGNKPIVLYAKDPATSSVTEIVKPYTRKWEKSCMDTVHEVTLRIVPANSQ
TDKTPCDVHHKVPGVVFSTSGYTGNLFHEFNDGLIPLFITSQHLKGEVVFIITEFHNWWLTKYFEVLQQLSQ
YEIISFENDTRVHCFPELEVGLHIHDDLTVDPNRMPNHESIRDFRKLLDRGYENALRFDSPIPDVSKPKLSI
IVRNGTRKFLNLGDIVTTAEELGFNVSLLSPDPTMELKRLFQLLNSTDVLMGVHGAAMTHFLFMKPGKVLIQ
VIPLGIDWASTTYYGKPTKKMGLHYLPYKILPSESSLSRQYNASDPILVNPDEIFNQQGWWTMKKIFLEGQD
VRPSLTRMRKIFMRALKKLKRPVTPPQSSRTATKGGLID---------------------------------
------------------------------------------------------------------------
------------------------------------------------------------------------
------------------------------------------------------------------------
-------------------------
>jgi|Phypa1_1|207714|estExt_Gen/1-463
MRTKTVDGWQRKDHFRLSVMKTMKNLRQARPGMIFGMILLTGLVLIHLHLHLRQDSSQASENTVSGYLPGTV
RDDQIFQCDRSQWRTDICNLRGDVQLEICNGTKAFVLYANQAVETTQLVRKETTKPYSRKWEEDSMSSVNEV
TLLRMPALSLAAQATRRPCDVRHKVPGIVFSTAGYTGNLYHEFNDGIIPLFITSQHLRREAVLIISSFHNWW
YSKYREVIEQITKYEIIDLERDERVHCFPEIETGLHIHGELSIDANRMPLKEGIQEFRDMLNRAYKPGPEDE
HKIRARLKNKINPRLTIIVRQGTRKLLNLDDVIHLAERIGFKVHLLTPDPTMELKKIFWLLNNTDVLLGVHG
AAMTHFLFMRPGSVFIQIVPLGTDWAANEYFGEPVSKLGLKYMPYKIQPDESSLSDIYNATDPVLVDPDRIT
QRGWGDLKKIYLEAQDVRPSLHRLRQVLQQA-----------------------------------------
------------------------------------------------------------------------
------------------------------------------------------------------------
-------------------------
>MFIN_53970_Monocots_GT61CW/1-435
ERTNRDVRPLETHISSLKETSLQALQEDLPPPSVSCSGLINGDTSAITDDPVLCCDRSHFRTDVCYMRGSVA
TVPRSNSIVVHSPKLQRRQEETIRPYTRKWETSIMSTIDELKLIAAPSVGVDSGTNGTGAGVQRCDVRHQVP
AVVFSTGGYTGNVYHEFSDGLLPLYATAGRFGGEVVLVVLEYHRWWASKYEAVVGLISKYEMVDMARDKRVH
CFPEMIVGLRIHGELTIDQRLMPNGKGMGDFQELLRQGFGGQPPTPLVPAAARKQKPKLVIIVRSRSRVLQN
LRQVIKASQTVGFEVEVLNPKMDTPMPDLYRAIHAADAVIAVHGAALTHLLFMHPTAVLIQIIPLGLDWPAE
EFYGQPARAAGLDYVEYKVLPEESSLLQIYDRRNPVIADPATIVKRGWLELKKFYLDHQDVRVDIRRFRKVL
ASA---------------------------------------------------------------------
------------------------------------------------------------------------
------------------------------------------------------------------------
-------------------------
>CIEA_54594_Commelinids-U_GT61CW/1-483
LLLLTFYCAASVFRLVNSPVIRTSDSDSEPFKTHVLDHGNLARKEKLSLPLLPCSALINGETDETREEEGTL
CCDRSHYRTDICYLRGDIRTEPASNPANIFLYGAPQEATIEKIKPYTRKFEVGIMNSIEEATINPIRISANQ
SDADQCDVVHRAPAIVFSTGGYTGNLYHEFSDGLIPLYITSKRFQGEVVFVVLEYHKWWGIKYRSVIEQMTN
YPIVDFREDRRVHCFKEMIVGLKIHGELIIDPKLMPGGYGIKDFHALLHRGLTNEDDLELDDLEQKPKRISE
PLSPSSHCLNITSNSNTSIISTNNSTQPLKIVIFIRKKTRVLQNVKEIVKTCHRLGFSVQILNAKLGTPLEM
IHHALASADVMLAVHGAAMTHFLLMRPGSLLTQIVPLGLDWAAENFYGEPARRLGLEYMEYKVSTEESSLSK
DYEPDDPVLVDPSYVARLDWWEMKKVYMDNQNVKVDVRRFGKLLQEAHGHV---------------------
------------------------------------------------------------------------
------------------------------------------------------------------------
-------------------------
>WBIB_3729_Commelinids-X_GT61CW/1-485
RVLLLLVLALYCAASVFRLANSPIIPHSDSDSEIKTHFSNPRNLQARREKPSVALLPCSALINGESDETNSN
SGDGILCCDRSHYRTDLCYLRGDVRTEPASNPANIFLYGAQQEAVTEKVKPYTRKFEEGVMNSIEEVTINPT
ALPANQTVADTCDVVHDVPAIVFSTGGYTGNLYHEFSDGLIPLYITSKRFEKEVVFVVLEYHRWWGIKYQGI
LEQMTKYPIIDFREDRRVHCFKEMIVGMKIHGELIIDPQLMPGGYSIKDFHSLLYRGLSSEADSEFNELEPP
QKPTKDQPLLPYSHCLNTSTTNITTNSTRNPKIVLFIRKKTRVLQNVREVVKTCHRFGFSVQLLNAKMGTPL
ENIYDALASADVMLAVHGAAMTHFLLMPPGSLLIQIVPLGLDWAAENFYGEPARRLGLEYMEYKVTTDESSL
SKDYEPDDPVLVDPSVVTKKGWWEMKKVYMDNQNVKVDVRRFSRLLQEAHAHV-------------------
------------------------------------------------------------------------
------------------------------------------------------------------------
-------------------------
>XPAF_10326_Commelinids-X_GT61CW/1-409
SNSDDGILCCDRSHYRTDLCYLRGDIRTEPASSPANIFLYGAQQEAVTEKVKPYTRKFEEGIMNSIEEVMIN
PITSLANQTEADTCDVVHDVPAIIFSTGGYTGNLYHEFSDGLIPLYITSKRFEREVVFVVLEYHRWWGIKYQ
GILEQMTNYPIIDFREDRRVHCFKEMIVGMKIHGELIIDPQLMPGGYSIKDFHSLLHGGLGSEADFQFNEFE
QRQKITRTIQPLLPYSPCLNISTTNSTTNSTRNLKIVIFIRKKTRVNIKEVVKTCHKFGFSVQILNAKMGTP
LETIYRALASADVMLAVHGAAMTHFLLMRPGSLLIQIVPLGLDWAAENFYAEPARRLGLEYMDYKVTTEESS
LSKDYQPDDPVLVDPSVVTKKGWWEMKKVYMDNQNVKVDVRRFGRFLQQ-----------------------
------------------------------------------------------------------------
------------------------------------------------------------------------
------------------------------------------------------------------------
-------------------------
>BSTR_21058_Commelinids-Y_GT61CW/1-505
YVYRLVPLLLLTFYSIVTVLRIPNSADLVVTTSDTEHIDTRTRDDLESLKTHLPSNQDGLQVREERRIPASL
PCSALINGEAEWSGSTGNDEQSLFCCDRTHYRSDVCYLRGDVRTDPETTSVFLYNAPEGASPEKIRPYTRKF
EKGIMKTIHKVTIVPVPARKASNVTRSMSKRCDVLYPKGVTAVMFSTGGYTGNVYHEFNGLIPLYVTAQRFH
GEVVFVILEYHYWWLHRYSTVLERMTNYKIVDFNHDRRVHCFSEMIVGIRIHGELVVDPKLMPNGNGIQDFQ
QLLHQGYGRNQPERQPLPLSSSFSPCLDYDEAAPEHPKTRPRLEIFIRKKNRALLNLKEIVTACRHMGFQVH
VLNVMRATPLPQIHKALVAADVMVAVHGAAITHFLFMRPGTVLLQVVPIGLDWAADAYYGTPAQKLGLQYLE
YKVAPEESSLAAVHGVNSSVLQNPSEISSKGWWEMKKVYMDKQNVTVNIKRFSELLKTARWQLMNSTCSKGL
S-----------------------------------------------------------------------
------------------------------------------------------------------------
-------------------------
>LOC_Os05g32544.1|12005.m07487/1-581
MQQASSHQHHYQHSAKPPVSRSSSWIRRSPPPSPPHKKLWGGGGGGGGGRSRYVCRIVPLLVLTVYSIFTVV
RIPSSSLVVSTADSERVERREDVEAFKTHLPSNQNNLEAREETRSPASLPCSALINGEAGGGQAAAESALCC
DRSHYRSDVCYLRGDVRTDPSTSSVLLYNAPRGSAPEKVRPYTRKFEGSIMSTIDEVTIVPVVDAGSGSNGT
TAGDTGKDSLRRRCDVRHPPGVPAVVFSTGGYTGNVYHEFSDGLIPLFITAQRFAGEVVFVVLEYHYWWLGR
YGAVLERLTNYKVVDFRYDRRVHCFSEMIVGLRIHGELVVDPKLMPNGKGIQDFQALLHQGYSRTPSATAAA
AAAQPPVPLALAAPPSRPCLRPDDHAKVAKPKLVIFIRKQNRVLLNLPHIVTACRRAGFAPHVMNLRRQTPL
PAIHAALSSADAMVAVHGAAVTHFLFMRPGSVLLQIVPVGLDWAADAFYGKPAQQLGLGYLEYKVAPEESSL
AAEYGVNSTVVRDPSVISSRGWWEMKKVYMDRQNVTVNIKRFGELLRSARLHLKNATACGKAASAATTTAAS
ATSWS-------------------------------------------------------------------
-------------------------
>WXNT_55562_Commelinids-Y_GT61CW/1-526
SSWIRRSPPTPPHKEARKSSYVYRLVPLLVLTVYSVVTVLRIPSSSLVVLTADSERIERREDLEAFKTHLPS
NQNGLEAREETRTPASLPCSALINGEAEWSSNDDKEGLLCCDRSHYRTDVCYLRGDVSTDPSSSSVILYNAP
QGTAPEKVRPYTRKFEDSIMNTIDEVTIVPAAARNDSRLSSRCDVRYPRGVPAVVFSTGGYTGNVYHEFSDG
LIPLYITAQRFRGEVVFVVLEYHYWWLGRYGAVLEKMTNYNIVDFSHDRRVHCFSEMIVGLGIHGELVIDPK
LMPHGKGIQDFQELLHQGFSRTSLRHDRKPPLQLPQSPQSRPCLRYDGGSGSGEHVKIKPKLVIFIRKQNRV
LLNLKEIVTSCRRAGFQVHVLNVKRQTPLPSIHAALAGADAMVAVHGAAVTHFLFMRPGSVLLQIVPVGLDW
AADAFYGKPAQQLGLEYMEYKVAPEESSLAVQYGVNSTVVRDPSVISSRGWWEMKKVYMDKQNVTVNIKKFS
ELLRNARLHLMNNTCKGATAAS--------------------------------------------------
------------------------------------------------------------------------
-------------------------
>LTZF_3099_Monocots_GT61CW/1-425
VEERKKLESLKTHITSNGNRLQVYEETGIKKSLSCSSFIDGTSVPTGDDEGILCCDRSHDRTDVCYMKGDIR
TNPHSSSINLLGVRNHNRTSEKIRPYTRKWETSVMNTIEELTLKPTKKSSKTTKKCDIRHKVPGLHKVPGLV
FSTGGYTGNVYHEFNDGLLPLYITSRRFDKEVVFVVEEYHSWWEAKYGEVLKELSNYKIVEFGKNGDGKVHC
FEEMIVGLRIHGELTIDSSLMPNGKGGIQDFQTLLKNSFTATPPLPHHRPKLTILIRKNSRVLLNLKPILRQ
CTRLGFSVEILNPKQSTPLSHIHSVISSSDALLAVHGAAMTHLLFLPPGSTLIQIVPIGLAWVADAFYGTPA
KKMGIEYVEYRVGPTESSLSGKYERGSVVLREPWKITTKGWAETKKVYMDRQNVRVNVKRFAKVM-------
------------------------------------------------------------------------
------------------------------------------------------------------------
------------------------------------------------------------------------
-------------------------
>TZNS_2215_Commelinids-B_GT61CW/1-358
EKIRPYTRKWDTGITATIQEISIRPLPSAADNGRSRRRCDVRHEGVPALLFSNGGYTGNLYHEFSDGLIPLY
VTAQRFRGEVVLVVAEYRSWWLTRYRPVLERLTKYKLVDFSRDTRVHCFSEMILGLRIHGELIIDPWLTPNG
NSIRDFQTLLREGFSGVVQPKPPLPESPPFLRPLIRSSPRGQCGSRRPRIAVFIRKGCRVLLNLRELARTCQ
RTGFDVQIVEPKRGTPLEVIHHALAPADVMLAVHGAAMTHFLFMRPASVLIQVVPLGLEKPAEEFYGEPARR
LGLEYLAYNITPEESSLYKIYDRQSPILVNTSSITSKGWEEMKKIYLDKQNVKLNLKRFSKILAQAYTHV--
------------------------------------------------------------------------
------------------------------------------------------------------------
------------------------------------------------------------------------
------------------------------------------------------------------------
-------------------------
>SILJ_17366_Monocots_GT61CW/1-397
IPCSSLVGGTLEINREFLCCDRSQYRTDTCYMKGDVRTHPSSSSIFIYSKELSEQVSPERIKPYTRKWEHSV
METIDEVTLSPVRSTAEMRSCHVIHKGVPAVVFSTGGYTGNVYHEFNDGLIPLYITARRFEGQVVFVVLEYH
SWWMTKYRNVVQALSNYKVVDFSRDRRVHCFGEVIVGLKIHGELTINPQLMPNGEGIPDFQKLLSKALQGEG
NQTQKVTSNPKRPKIVIFIRHGSRVLLNLREIIKACHRIGFDVVLLKPRRGTPLSDIHNVVSNADVMLAVHG
AAVTHFLFLRPSTILIQIVPLGLDWAADTYYGGPARKLGLKYIAYKVDPVESSLSKVYHRRDPVIANPSSIT
SKGWWETKKVYLDKQNVRLNIKRFSKELDRAYKHVKH-----------------------------------
------------------------------------------------------------------------
------------------------------------------------------------------------
------------------------------------------------------------------------
-------------------------
>AFLV_84036_Monocots_GT61CW/1-493
RNHYLLRFLPLLLLMFYAAASVLKLAPPPSSASSSSSSSLVHPSDSFFVELSNDFESLKTHVSSNGHHLQAH
EETTDETSIPCSTLINGAGTMGRNPRSTEGLLCCDRSHYRTDVCYMRGDIRTEPGSSTIMLYDAGKGMVSET
LRPYTRKWESSVMSTIDEITLRPVTGGNTKSRKCDVHHKGVPGLLFSAGGYTGNLYHEFNDGMIPLYISAER
FGGEVVLLVMEYHSWWFTKYRSVLKRLTNYRLVDLAADRRVHCFDEMIVGLKIHGELTVDPQIMPDGKGIQD
FQALLGQGFANPGPIPTPPALLLPSGQSHLRIIGNDTTRPKIAIFVRNKSRALLNLRDIIKACQRIGFQVLL
LNPKRTTPLSQIYAALNSSDAMLAVHGAAMTHFLFMRPASILIQVVPLGLDWPAETYYGEPARKLGLNYIAY
KVGPEESSLSKVYGRGDPVITDPSAITSKGWSETKKVYLDKQNVKVNLKRFSKILEKAHSH-----------
------------------------------------------------------------------------
------------------------------------------------------------------------
-------------------------
>OOSO_1153_Monocots_GT61CW/1-488
RNRYLIRSLPLLLLMFYAAASVTRLAPPSSSSSIVHPSDSSFVDISNDSESLKTHVSSNGHRLQAREEKRAE
TSISECSALVDGGGTKRRSRNDEGILCCERSHYRTDVCYMRGDIRTEPDSSIINLFGAGEGKAAETIRPYTR
KWESAVMSTINEVTLRPVAGDDSRRCDVRHEGVPAVVFSAGGYTGNVYHEFNDGLIPLYITAQRFGGEVVLL
VLEYHTWWFTKYSSILQRLTNYKLVDLAADRRVHCFDQMIVGLNIHGELTIDPHLMPDGKGIRDFQTLLGQG
TGIYRTTPPLLPSNESHAHPAVGGSKTRPKLAIFIRKKSRVLLNMRAIINTCHRIGFHVQILNPRRTTPLSE
IHAALNSSDAMLAVHGAAMTHFLFMRPASVLIQIVPLGLDWPAETYYGEPARKLGLDYMAYKVSPEESSLSR
VYDSRHPVLVDPGAITSKGWSETKKVYLDKQNVKVNLKRFSRVLEKAHAHIRGAHA----------------
------------------------------------------------------------------------
------------------------------------------------------------------------
-------------------------
>OOSO_1154_Monocots_GT61CW/1-397
EGILCCERSHYRTDVCYMRGDIRTEPDSSIINLFGAGEGKAAETIRPYTRKWESAVMSTINEVTLRPPSGRA
GDDSRRCDVRHEGVPAVVFSAGGYTGNVYHEFNDGLIPLYITAQRFGGEVVLLVLEYHTWWFTKYSSILQRL
TNYKLVDLAADRRVHCFDQMIVGLNIHGELTIDPHLMPDGKGIRDFQTLLGQGTGIYRTTPPLLPSNESHAH
PAVGGSKTRPKLAIFIRKKSRVLLNMRAIINTCHRIGFHVQILNPRRTTPLSEIHAALNSSDAMLAVHGAAM
THFLFMRPASVLIQIVPLGLDWPAETYYGEPARKLGLDYMAYKVSPEESSLSRVYDSRHPVLVDPGAITSKG
WSETKKVYLDKQNVKVNLKRFSRVLEKAHAHIRGAHA-----------------------------------
------------------------------------------------------------------------
------------------------------------------------------------------------
------------------------------------------------------------------------
-------------------------
>EMJJ_6868_Monocots_GT61CW/1-476
RFLLLLLLMICASISVLRLASSSPPSPVNQSNLFSAEIISKDSESLKTHISSNENHLQVQEEKSKGDTPSLP
CSALIEGGTERSNGSVLCCDRSHHRTDVCYLSDSMSILLLQGAKQGNTAVEKIRPYTRKWEKGVMSGIDEIT
LRPMRLPDEAAASRCDVHHGVPGIVVSTGGYTGNVYHEFNDGLIPLYITAERFGGEVVLVVLEYHSWWLTKY
RGVVGKLTNYKLVDFSKDKRVHCFSEMIVGLKIHGELSIDPLLMPNSKGIQDFQALLRQGFGITKPQQEPPP
APAILTAGPGHADEYASDDKRPKLAIFIRNRSRVLLNLKEIVKTCQRIGFRVQILNPKRTTPLSDIYGALDT
ADAMLAVHGAAMTHFLFMRPGSVLMQIVPLGLDWAADEYYGEPARKLGLEYMAYKVTTEESSLYREYDHRDQ
VLKNPSAITSKGWSETKRIYLDRQNVRVRIKRFSKLILKAHSYI----------------------------
------------------------------------------------------------------------
------------------------------------------------------------------------
-------------------------
>EMJJ_6869_Monocots_GT61CW/1-483
RFLLLLLLMICASISVLRLASSSPPSPVNQSNLFSAEIISKDSESLKTHISSNENHLQVQEEKSKGDTPSLP
CSALIEGGTERSNGSVLCCDRSHHRTDVCYLRGEIRTESDSMSILLLQGAKQGNTAVEKIRPYTRKWEKGVM
SGIDEITLRPMRLPDEAAASRCDVHHGVPGIVVSTGGYTGNVYHEFNDGLIPLYITAERFGGEVVLVVLEYH
SWWLTKYRGVVGKLTNYKLVDFSKDKRVHCFSEMIVGLKIHGELSIDPLLMPNAKGIQDFQALLRQGFGITK
PQQEPPPAPAILTAGPGHADEYASDDKRPKLAIFIRNRSRVLLNLKEIVKTCQRIGFRVQILNPKRTTPLSD
IYGALDTADAMLAVHGAAMTHFLFMRPGSVLMQIVPLGLDWAADEYYGEPARKLGLEYMAYKVTTEESSLYR
EYDHRDQVLKNPSAITSKGWSETKRIYLDRQNVRVRIKRFSKLILKAHSYI---------------------
------------------------------------------------------------------------
------------------------------------------------------------------------
-------------------------
>WTDE_30795_Monocots_GT61CW/1-473
RLFLMLLLMFSAALSVLRLQQNSTVLHPSETLLAESRINSELENLKTHISSTTNHLQADEEESRITDTASPS
CSNLINGRVSTLSTKNEGLLCCDRSHYRTDVCYLKGNIRTNSQSSSILVYQPKNANASAATETIRPYTRKWE
KSIMSTIDEISLRAIPVIKNEETAMKRCDVHHNVPAVVFSTGGYTGNVYHEFNDGLIPLYITAERFKGEVVL
VVLEYHSWWKTRYNGVMRKISNYKMVDFQNDSRVHCFPEMIVGLQIHGELTVDQKIMHDGKGIEDFQSLLDQ
GFRFSPQAPNQSIAQPHLSQSRPRLALFIRHKSRMLLNLRKLIKICDRTGFDVQILDPRRTTPLSDIYRAVS
SSHAMLAVHGAAMTHFLFMQTGSVLIQIVPLGLDWAAEEYYGGPARRMGLNYIAYKISPEESSLHQQYDRRS
TIIRNPEAITKRGWAETKKIYLDGQNVRLNIRKFSRLIAKA-------------------------------
------------------------------------------------------------------------
------------------------------------------------------------------------
-------------------------
>FCEL_91928_Monocots_GT61CW/1-434
ESLKTHISSTTNNLQAHEHGGSNTTSLSCSEFINGRITSSRTRNEGFLCCDRSHQRTDVCYLKGDIRTNSDS
SSILLYGTETGSTHANESIRPYTRKWEISIMSTIDEITLRPIPIVNNDRINVMNRCDVHHNVPAIVFSAGGY
TGNVYHEFNDGLIPLFITAERFKGEVVLVVSEYHSWWKTRYRGVMKKISNYKMVDFTNDSRVHCFPEMIVGL
QIHGELTVDPKLMHEGKGIKDFQSLLAQGFISDQSMVIQSELSQQQQPAVRPKLAIFIRKKSRMLQNLRELI
KICKKVGFDVQILNPRRTTPLSDIYAVLNSSHAMLAVHGAAMTHFLFMQPGSVLIQIVPLGLDWAAQEYYGE
PARKLGLYYIAYKVSPDESSLYRQYGHRSAVIRDPDAITSRGWPETKKIYLDHQNVRLNLRKFSRLITKAHS
HI----------------------------------------------------------------------
------------------------------------------------------------------------
------------------------------------------------------------------------
-------------------------
>JHUL_128321_Monocots_GT61CW/1-435
DSESLRTHISSTNNNLQDQEEKSRSSASFSCSDLIDAKLANSITQNGLLCCNRSHYRTDVCYMKGDIRTDSQ
SSSVLLYGAETENANGTETIRPYTRKWEKSIMSTIDEITLRPIPFTNNDSNIVTNLQCDVHHNVPAIMFSTG
GYTGNVYHEFNDGLIPLYITAERFKGEVVLVVLEYHSWWKTKYKEVVKKISNYNMVDFTNDSRVHCFPEMIV
GLKIHGELTVDPNLMHEGKGIKDFQTLVGQGFSPNQSIIQSELSQQQQPTRRPKLAIFIRNKSRMIQNLRQL
IKLCEKTGFDVQIFNPRRTTPLSDIYAGLNSSDAMLAVHGAAMTHFLFLQPGSVLIQIVPLGLEWASEEYYA
EPARKLGLNYIGYKISPEESSLYRQYGHHSAVIRDPDAITSKGWAETKKTYLDHQNVRLNLKKFGRLVTKAY
SHI---------------------------------------------------------------------
------------------------------------------------------------------------
------------------------------------------------------------------------
-------------------------
>MUMD_5778_Monocots_GT61CW/1-465
RFSLLLLLTLSAAISVVKLTISSPSYNSPLVQVQPSNTFLAEPNGDADSFKTHISSTRFNHLQVHQEKGSSE
SVSCSDFIDGVASPRTANKGVLCCNRSHRRTDVCYMKGDIRTDAQSSSLLLYGDLDGNATTEHIRPYTRKWE
SGVMSTINEIKLHPMPSSRKMRCSVHHRVPAIVFSTGGYTGNVYHEFNDGMIPLFITAERFKGEVVFVVVEY
HSWWKTKYASIVKKLSNYKMVDYSNDPRVHCFSEAIVGLKIHGELTVNPKLMRKGKGIQDFQSLIGRGLADY
QPTDQVQPQRPKLAIFIRNKSRVIKNLRDLIKICKTIGFDTQILNPRRTTPLSEIYATLNSSDAMLAVHGAA
MTHFLFMRPGSVLIQIVPLGLDWAAEEYYGEPAKKLGLHYVVYKIAPEESSLYRQYDHQDPIIRNPDAITSK
GWSETKKIYLEGQNVHINLRKFTRLMATVHTHI---------------------------------------
------------------------------------------------------------------------
------------------------------------------------------------------------
-------------------------
>SART_55953_Monocots_GT61CW/1-457
LLLLLMFSVGISVIRLATSSSSSPSVVQSSDHNTFFAETSRDSESLKTHISSAKINHLQGQEEKGGMKSLSC
SSFFDGRRTSDEGQLCCDRSNQRSDVCYMKGDIRTDAESSSLLLYGGNSSVETIRPYTRKWETGIMSTIDEI
SLVPMPVAGNDSRIRECSVHHRVPAIMLSTGGYTGNVYHEFNDGLIPLYITAERFKGEVVLVVLEYHSWWKT
KYGSMVKMVSNYKMVDFSGDRRVHCFQEMIVGLKIHGELTIDPQLMTNGKGIQDFQSLLRQGFGGNQPLQPQ
QRPKLAIFIRNRSRVLQNLKEIIKTCERIGFDVQILNPKRTTQLSEIYDALDNAHAMLAVHGAAMTHFLFMH
PGSVLIQIVPLGLDWAADEYYGTPARKLGLNYMAYKVAPEESSLYRMYDHRNPIIKHPTVITSKGWSETKKI
YLDRQNVRLNLRRFSRLITKAHSHI-----------------------------------------------
------------------------------------------------------------------------
------------------------------------------------------------------------
-------------------------
>IXEM_18328_Monocots_GT61CW/1-342
EKIRPYTRKWETGVMNTIDEIKLRPISVAGNNSVTGQCDVHHKVPAIVFSTGGYTGNVYHEFNDGLIPLYIT
AERFEGEVVLVVLEFHSWWKTKFTGVLEKLSNYKLVDFSNDPRVHCFSEMIVGLKIHGELTVDPKLMHNGKG
IQDFQSLLGQGFGYRQSAQLQPQQAAPTKGRLLSRGQRPKLVIFIRNKSRVLQNIQNIIKTCERAGFDVQVL
NPKRTTPLSDIYAVLNSSHAVLAVHGAAITHFLFMRPGSVLIQIVPLGVDWAADAYYGEPARKMGLQYIAYK
TAPEESSLYRQYDHRSPIIRNPDAITSKGWSETKKIYLERQNVRLNLRKFSRLI------------------
------------------------------------------------------------------------
------------------------------------------------------------------------
------------------------------------------------------------------------
------------------------------------------------------------------------
-------------------------
>jgi|Selmo1|11902|gw1.100.29.1/1-460
MLADDDVSSRVELHRDLQWPSASYFTMEHHPRDRGSRHNHHRRELKNPYQEEERSSGHSVLLPGRLGGTGDE
IFLCDRSHPRSDVCYLKGDVRMDSRSSSFVLVAKNASTRLGEERIKPYTRKWEQSCMDIVHEVRVRAGAERR
CDVYHSVPAVVFTTGGYTGNVYHEFHDGLIPLYITSQHLNREVVFVGVELHNWWLTKYGDVIAQMSNHPVID
FDRDERIHCFPEVTVGLHIHDEMAIEPSLMPGNQTIVDFRNLLDAAYQEELAQAPEPPPPSPASSIGQPRLT
IIARNDTRVILNLDEIVGMARELGFWVEIRKPDRTSELKRIYRALNSSDVLLGVHGAAMTHFLFMRPGSVFI
QVVPLGTKWAAAAYYGQPAQKLGLDYIGYEIEASESSLSDRYDENDTVLTDPAKISTQGWAVVKEIYLEGQN
VRLSLPRFKRTLLDARRKAMAFRLRQRW--------------------------------------------
------------------------------------------------------------------------
------------------------------------------------------------------------
-------------------------
>OBOJ_19188_Basal-Eudicots_GT61CW/1-523
MGKYHRFLQPKKGEENGDYDSDYSATILLEWGTTNYYKRTKPKVLPMLIIFSLVTSSLILVPQLFSYSATLS
LLYSFRLETAKPISDNRVEAFPSSTYDEGLMCDRGAFRYDICFMRGDIRTLSAAASLINYLPYENDYEPPPF
FDEDAGLGGGEEEELQHETIKPYSRKWEASIMNAVPDLELIVKKDYLSRRHQCDVHHSVPAVVFSVGGYTGN
VYHEFSDGIIPLFITTQHLKKKVVFVVADYRRWWYTKYADILSLLSDYPPIDFTKDLKTHCFPEATIGLKIH
KDLSINSSLVPGNKGIRDFRNFLDQAYWPRIKGFIQEEEREAQLKMRNGSALSQLPLQVQKPKRWNPKLVII
SRKGTRVLTNQAALVRSAEEMGFQVEILLPKRTTDLAIYRVLNSTDVLIGVHGAGLTHLLFMRPDTVFIQII
PLGTDWSANTYYAQPAKELGLMYMGYEISPKESSLFSWYDENHRVLADPHSVNAMGWELTKKIYFDGQNIAL
NIQRFRKLLFRAYQYSMSK-----------------------------------------------------
------------------------------------------------------------------------
-------------------------
>REOF_19683_Basal-Eudicots_GT61CW/1-524
MGQHHRYHLPRQVGDDEEDDREYSPTLVIDWGANGFYKRTKRKLLPLFFLFSFVSCSLILVPQLFSYSETLS
FLQSFQLGNDAPDKKADGFSSSSSNEALVCDRRAFRYDTCSMSGDIRMLPATSSIINYIPYGSHHEQETLFN
EDVGLGEIEEEEIQHEIIKPYTRKWETGVMNTIRDVELIVKKYQLTPSHECDVRHSVPAVVFSTGGYTGNVY
HEFNDGLIPLYITTQHLKKKFVIVVAEYHRWWFTKYGDILSHLTDYPPIDFYGDSRTHCFPEAIVGLKIHDE
LTVNSSFMPGGQSIRDFRNIMDKAYRPRIKGIIEEQEKEKLDLLSSSSIPLPLEEFKGPEKWQPVLVIISRN
GSRSITNEAEMVKIAEEIGFQVKILRPDSSTELAWLYYVLNSSDAMIGVHGAAMTHLLFMRPGTVFIQVVPL
GTDWAAYTYYGEPAVKLGLKYVGYKLLPQESSLYEQYDKNDVVLRDPDSVNAKGWQFTKKIYLEGQKVQLNL
KRFRKRLERTYEHTVAQRTR----------------------------------------------------
------------------------------------------------------------------------
-------------------------
>AT3G10320.1/1-494
MRQNLKKVAQIKVDESKKLFPYVFRVKTSCGNCAKRSKPKLIYLLIFSLISSCFVFAPQLLCFPYPSALFLI
DSSIKEIENRVSESNIESPKTSQKEESISCDRTGYRSDICFMKGDIRTHSPSSSIFLYTSNDLTTDQVLQEK
IKPYTRKWETSIMETIPELKLVTKDMKLFGDKRKCEVIHEVPAVLFSTGGYTGNLYHEFNDGLIPLYITSKR
FNKKVVFVIAEYHKWWEMKYGDVLSQLSDYSLIDFNKDKRTHCFKEAIVGLRIHGELTVDPSQMQDDGTTIN
EFRNVLDRAYRPRINRLDRLEEQRFHARLAQRRKAKRPKLALFSRTGSRGITNEDLMVKMAQRIGFDIEVLR
PDRTTELAKIYRVLNSSKVMVGVHGAAMTHFLFMKPGSIFIQIIPLGTDWAAETYYGEPAKKLGLDYNGYKI
LPRESSLYEKYDKDDPILKDPNSITKKGWQFTKGIYLNDQKVRLDLHRFKKLLIDAYAKSIR----------
------------------------------------------------------------------------
------------------------------------------------------------------------
-------------------------
>AT3G57380.1/1-504
MVQYKRLIKKGEKHRLSVEEGGSGASAVTVSGGVYSKTAKQKLLLTIFLSLLSCCYIFSFSSFSLLGAFSRE
SKGFGPYELFIAPLCSGTSNGTICCDRTGSRSDVCIMKGDVRTHSASSSVFLFTSLKNKTKITKKIKPYTRK
WETSVMQTVQELNLVYRDEENNSLVVSSVNDICDVFYNVPAVFFSTGGYTGNVYHEFNDGIIPLFITSHHFN
KKVVFVIVEYHSWWIMKYGDIVSQLSDYPPVDFNGDKRTHCFKEAIVGLKIHDELTVESSLMLGNKTILDFR
NVLDQAYWPRIHGLIQEEELKAANKTEDGFKKPILVILSRNGSREILNESLLVELAEEIGFIVHVLRPDKTT
ELAKIYRCLNSSDVMIGVHGAAMTHLLFLKPKTVFIQIIPIGTEWAAETYYGKPAKKMRLKYIGYKIKPKES
SLYDEYGIDDPIIRDPKSFTQKGWDYTKKIYLERQNVKLDLKRFRKPLSRAYDFSMKRIGLVYISHKPDVTN
------------------------------------------------------------------------
------------------------------------------------------------------------
-------------------------
>AT2G41640.1/1-500
MVQYQRLIIHHGRKEDKFRVSSAEESGGGGCCYSKRAKQKFRCLLFLSILSCCFVLSPYYLFGFSTLSLLDS
FRREIEGLSSYEPVITPLCSEISNGTICCDRTGLRSDICVMKGDVRTNSASSSIFLFTSSTNNNTKPEKIKP
YTRKWETSVMDTVQELNLITKDSNKSSDRVCDVYHDVPAVFFSTGGYTGNVYHEFNDGIIPLFITSQHYNKK
VVFVIVEYHDWWEMKYGDVVSQLSDYPLVDFNGDTRTHCFKEATVGLRIHDELTVNSSLVIGNQTIVDFRNV
LDRGYSHRIQSLTQEETEANVTALDFKKKPKLVILSRNGSSRAILNENLLVELAEKTGFNVEVLRPQKTTEM
AKIYRSLNTSDVMIGVHGAAMTHFLFLKPKTVFIQIIPLGTDWAAETYYGEPAKKLGLKYVGYKIAPKESSL
YEEYGKDDPVIRDPDSLNDKGWEYTKKIYLQGQNVKLDLRRFRETLTRSYDFSIRRRFREDYLLHRED----
------------------------------------------------------------------------
------------------------------------------------------------------------
-------------------------
>BSTR_866_Commelinids-Y_GT61CW/1-515
QQHSIYIVQFRKGGDINDQPCKRGGITYYYDCYYGSSNGKVSPKSRSSSSNVLRHHRRVFTLCLLSSLFVAF
FFLARLSLLKTDTIVAPGKVISHKTVLKDHRQKPHRPLCSSMANDSICCDRSSTRADICFMRGDVRMHSASN
SFFLISSNTTSNLSNASDEEQTVRPYTRKWEANVMATIDELHLRKVPNSDANVNNHRCDVVHDVPAVVFSTG
GYTGNVYHEFNDGILPLFITSRPLRRRVVFVILEYHSWWMTKYRDVLSRLSKYPPIDFTADRRTHCFPEVIA
GLRIHGELTVDRTKMPHGKTIGDFRKMLDEAYRGRIRYLDRLENSRNPKPTASVATTEPEKPKLVIVSRTAS
RAIENEAELTALAREVGFRVEILKPDRTTELCKVYRELNSSDAVIGVHGAAMTHFLFMRPGFIQIVPLGTDW
AAETYYGEPAVRLGLWYVGYKISANESSLYREYPSSDPVLTDPNGVAKQDWGVTKRLYLDRQNVSLDLDRFR
TTLVRAHRYLV-------------------------------------------------------------
------------------------------------------------------------------------
-------------------------
>BSTR_864_Commelinids-Y_GT61CW/1-517
QHRLFIVQFNKGGEHDQLGKRGRIMYYYDCNYDNGKKARSNGLRRRRVFTLCLLSSLFVAFIFLARLSLLKT
DTIVLPAAPKEVISEHTMLKGHHREPQRPLCPSMANDSICCDRSSARADMCFMRGDVRMHSASNSFFLVSSN
ITSNFSDEEQTIRPYTRKWEANVMATIDELHLRRVPFSDANDNHRCDVVHKVPAVVFSTGGYTGNVYHEFND
GILPLYITSRRLRRRVVFVILEYHTWWMTKYGDVLSRLSKYRPIDFSSDRRTHCFPEVITGLRIHGELTVDP
TQTPHGKTTIRDFRKILDLSYRGRIRYLDSLENQNPKPPALVPVSESEKPKLVIISRTTSRVIENEAELAGL
ARQVGFRVEILKPDPTTELCKILRVLNSSDAMIGVHGAAMTHFLFMRPGKVFIQIVPLGTDWAAETYYGEPA
VRFGLWYVGYKILANESSLYRQYSSSDPVLTDPNSVAKQDWGVTKRVYLDRQNVRLDLDRFRTRLVRAHRYL
VEKKKKKKNERTQ-----------------------------------------------------------
------------------------------------------------------------------------
-------------------------
>BSTR_865_Commelinids-Y_GT61CW/1-505
QHRLFIVQFNKGGEHDQLGKRGRIMYYYDCNYDNGKKARSNGLRRRRVFTLCLLSSLFVAFIFLARLSLLKT
DTIVLPAAPKEVISEHTMLKGHHREPQRPLCPSMANDSICCDRSSARADMCFMRGDVRMHSASNSFFLVSSN
ITSNFSDEEQTIRPYTRKWEANVMATIDELHLRRVPFSDANDNHRCDVVHKVPAVVFSTGGYTGNVYHEFND
GILPLYITSRRLRRRVVFVILEYHTWWMTKYGDVLSRLSKYRPIDFSSDRRTHCFPEVITGLRIHGELTVDP
TQTPHGKTTIRDFRKILDLSYRGRIRYLDSLENQNPKPPALVPVSESEKPKLVIISRTTSRVIENEAELAGL
ARQVGFRVEILKPDPTTELCKILRVLNSSDAMIGVHGAAMTHFLFMRPGKVFIQIVPLGTDWAAETYYGEPA
VRLGLWYVGYKISANESSLYREYPSSDPVLTDPNGVAKQDWGVTKRLYLDRQNVSLDLDRFRTTLVRAHRYL
V-----------------------------------------------------------------------
------------------------------------------------------------------------
-------------------------
>WXNT_55256_Commelinids-Y_GT61CW/1-524
QQHRIYILQFRKGDQEHELSCKGSPAKGGHGRRIMYYYHDYGNGKNHDAGNCNSNGNGNGKNSKQLQAKPNP
RRLFAMLALSFLSIATLLASAVAFFSFMQRDGGNGITQAVKALPCSEMSNDSICCDRTSTRADICFARGDVR
MHSPTSSFVLVSASGNYSEEEEERIRPYTRKWETNVMSTIDEVRLRRAAPGDAVATHCDVRHNVPAIVFSTG
GYTGNVYHEFNDGILPLFVTAQHLRRRVVFVILEYHSWWMTKYGDVLARLSAFPPIDFAADRRVHCFPEVIA
GLRIHGELSVDSTKMPRGKSIRDFRRLLDDAYRGRIRYLERIKRRTRPSAPLRSNQPDKPKLVIVSRSGSRV
IENEAEVAALAGEVGFNVRILRPNRSTELCKIYWELNSSDAMVGVHGAAMTHFLFMRPGKAFIQVVPLGTDW
AADTYYGQPAARLGLWYIGYKILPQESSLYRQYPRGHPVLTDPESVAKQGWDVTKKVYLDQQNVRLDLVRFR
KRLVRAHQFLVSKKKRPRRR----------------------------------------------------
------------------------------------------------------------------------
-------------------------
>LOC_Os07g46380.1|12007.m08855/1-555
MVQQQQQQQHRIYILQFRKGEQDQEVACKVSTPPKAGTGRRVMYYYHDYGGGGAGKNGKAAQPRAFSMRRFF
GLLLLSFVSVGTLFVAPVSFFSFVHSDEGGGGAAAAARRAVEVAAAPCSGMGNDSLCCDRTSTRADICFARG
DVRMHSASASFQLVSSSSGNATAAAVEEERIRPYTRKWEANVMATIDEVRLRRVPAGGAARCDVVHDVPAVV
FSTGGYTGNVYHEFNDGILPLFVTSNHLRRRVVFVILEYHDWWMTKYGDVVSRLSAFPPIDFTADRRVHCFP
EVIAGLRIHGELTVDPEKTPEGKSIRHFRTLLDDAYRGRIQYLERLERRAARSRKRRAAAAKPTTTSIALPI
MAPPAKQASPSPPDRPRLVIVSRTGSRVIENEADVAALAADVGFDVRVVRPERTTELCKIYRELNASDAMVG
VHGAAMTHFLFMRPGKVFVQVVPLGTDWAAGAYYGEPAARLGLRYVGYKILPEESSLSREYPTGDPVLTDPA
GVGKRGWDVTKKVYLDRQNVRLDLPRFREVLVGAHRHLVAGKRRRRQRESQ---------------------
------------------------------------------------------------------------
-------------------------
>VQYB_7267_Commelinids-Z_GT61CW/1-368
EERIRPYTRKWEANVMATIDEVRLRRVSPGDAARCDVRHDVPAPAVLFSPGGYTGNVYHEFNDGILPLFVTA
NHLRRRVVFVILEYHDWWITKYGDVVSQLSAFPPIDFTADRRVHCFPEVIAGLRIHGELTVDPARTPEGKSI
GDFRRLLDDAYRGRIEFLERQERRTARKGHRRGTVPRAQLAPPRQHNSHQDRPRLVIVSRTGSRVADGAALA
ADVGFDVRVIRPDRTTELCKIYRDLNASDAMVGVHGAAMTHFLFMRPGKVFIQVVPLGTDWAAGAYYGEPAA
RLGLRYVGYKILPEESSLSREYPTGDPVLTDPAGVGQRGWDVTKKVYLDRQNVQLDLARFREELVKAHQYLS
AGRRRRRP----------------------------------------------------------------
------------------------------------------------------------------------
------------------------------------------------------------------------
------------------------------------------------------------------------
-------------------------
>ZMGN_85898_Commelinids-Z_GT61CW/1-381
AAAEAEEERIRPYTRKWEANVMATIDEVRLRRVSPGDAARCDVRHDVPAVLFSTGGYTGNVYHEFNDGILPL
FVTANHLRRRVVFVILEYHDWWVTKYGDVVSQLSAFPPIDFSADRRVHCFPEVIAGLRIHGELTVDPARTPE
GKSIGDFRRLLDDAYRGRIEFLERLERRTARKRHRRGTVVPRAAQLAPPRQHAGSHKDRPRLVIVSRTGSRV
IENEADVAALAADVGFDVRVIRPDRTTELCKIYRELNASDAMVGVHGAAMTHFLFMRPGKVFIQVVPLGTDW
AAGAYYGEPAARLGLRYVGYKILPEESSLSREYPTGDPVLTDPAGVGQRGWDVTKKVYLDRQNVRLDLPRFR
EELVKAHQYLSAGRRRRPRAP---------------------------------------------------
------------------------------------------------------------------------
------------------------------------------------------------------------
------------------------------------------------------------------------
-------------------------
>MFIN_6785_Monocots_GT61CW/1-509
QAQHVCCDVSCGGGVRKARPRLFRLAFVFCVVSCSLLFGPRLLFGAEYNPLPFFLYSDNAGLPVGATADGGL
NSRVPCTSVPDNSICCDRSSSIRTDVCVLRGDVRTHSSASSISLYSAASSSGALAPFVAVDSVRKLRNGSVL
APIVEKIRPYTRKWETSIMNTVEELSLIVRKDIGGGDTHKCDVVHGVPAVVFSTGGYTGNVYHEFNDGIIPL
YITSRRYNRRVVFVMLEYHSWWVTKYGDILSHLSAYPPVDFSGDKRTHCFPEATVGLRIHDELTVDSTLMPG
NGTILDFRRLLDDAYRPRIRDLEIEEEQEREKAKAEAKEEVLKVPSLGADAPKLVIISRNGSRGIENEKELV
DLCEEIGFQVEIVRPERTTELAKIYRALNASDAMIGVHGAAMTHLLFMRPGSVFIQVVPLGTDWAAQTYYGD
PALKMGLKYVGYKILPRESSLYTQYARDDPILTNPESITSQGWQMTKKVYLDGQTVKLDLNRFLKRLTRAYQ
HIVTR-------------------------------------------------------------------
------------------------------------------------------------------------
-------------------------
>MTII_43059_Monocots_GT61CW/1-451
RKSKPKLFRLFFLFVALCVSLSLAPRLLGFFYSIGADDFDIEGLFGANRSPTQCSSAANSTICCDRTGFRSD
VCYMRGDVRTDSASASIVLHDPSMGNRSTQSELIRPYTRKWETSVMSTIDELKLVSSGDSNRSRRCDVVHEV
PAVVFSTGGYTGNVYHEFNDGIVPLFITSRQFNKKVVFVIVEYHSWWVTKYGDVVSRLSDYPPIDFSGDNRT
HCFPEAIVGLQIHDELSVDPKRMRDNRTSILDFRVLLDEAYKPRVQSLVQEEQTQTQSPAPLLLKKPKLTII
SRNGSRAIMNERELAALGERIGFKVVILRPERTTELAKIYRVLNSSDAMIGVHGAAMTHFLFMRPGTVFIQV
VPLGTDWAAANYYGDPAVKMGLRYTAYKIQPKESSLYGEYAKDDPVLRNPESVNAKGWEMTKRVYLDGQNVN
LDLKRFGKRLVRAYEYLMV-----------------------------------------------------
------------------------------------------------------------------------
------------------------------------------------------------------------
-------------------------
>MTHW_9189_Monocots_GT61CW/1-380
LCCDRSGFRTDFCFLNGDIRTGSSSSSFFIFSNSSSSVSEERIRPYTRKWEVPVMSTIDELRLSLRPANSSA
SAHACDVRHDVPAVVFSTGGYTGNVYHEFNDGIIPLYLTSRRFNRRVIFVIVEYHNWWISKYSDVLSVLSNY
PAIDFSANSRTHCFPQAIVGLQIHDELAIDGQRTENNESTADFRQLLDEAYRPRIRSIPREEEETQGKSEQR
PKLVIVCRNGSRAIENESELAAAAEEIGFRVELLRPYPTTEMAKIYLALNSCDAMIGVHGAAMTHLLFMRPE
SVFIQIVPLGLDWAAAEYYGNPAVKAGLRYESYRILARESSLSMEYGKDDPVLRDPESVNARGWETTKKVYL
DGQRVRLDLVRFRRRLIRAH----------------------------------------------------
------------------------------------------------------------------------
------------------------------------------------------------------------
------------------------------------------------------------------------
-------------------------
>XPAF_7822_Commelinids-X_GT61CW/1-502
QKQQPHQHHIYVLQLRKAEALHCLKDPHHLMYYYDYATGRATRHPPKHHHPLRRLFFLLSSLSFSLLFLSLL
FYSLGTEQILQVERNLQDVPKPPCSSIENNSVCCDRTAFRTDICFMRGDVRTHSPSSSILLVSSPVAPNRTE
ERIRPYTRKWETSVMSTIDELRLRQVADGGSHKCDVTHDAPAVVFSTGGYTGNVYHEFNDGIIPLYITSQHF
KRKVVFLMLEYHPWWITKYGDVVSRLSKYKPIDFSRDKRTHCFKEVIVGLRIHDELTVNAKKMIKNKTIKDF
RKMLDDAYKGRIRYIERVEKRASSVPVQSLQASVSGAAYRPKLVILSRSSGSRVIENEAELVLLAKEVGFQV
QVLKPDRTTELCKIYRALNYSDAMIGVHGAAMTHFLFMRPGKVFIQIVPLGTDWAAETYYGQPATKLGLLYM
PYKILPKESSLYREYPKGDPILTDPQSVAKKGWQVTKRVYLDRQNVRLDLGRFRKRLVRAQGYLASHLRR--
------------------------------------------------------------------------
------------------------------------------------------------------------
-------------------------
>CIEA_6457_Commelinids-U_GT61CW/1-496
MVHHHRTTLLPQQKSPSLEQTKGSFKIHSLNQIMSYDYYLSIRNHRSDAGLLKLLMLFVLFSFILLFSPRLF
FSSFYTLDKPTRDTNWPSLCSDMKNGTICCDRTALRTDVCYMRGDIRTESSSNSFFLISPNNSSKTEEKIRP
YTRKWETSVMSTIDELHLKPVPVPLPTESNPSGKCDVVHNVSAVVFSTGGYTGNVYHEFNDGIIPLYITSQK
FNKEVVFIILEYHDWWMMKYGYVVKHLSNYAPIDFSNDKKTHCFSDIIVGLKIHDELTIDPIKMEGNKTIRD
FRNFLDEAYKPRVRGILQEEAKKATKTQKVPKMLNTQNALASDKPKLVIISRNGSRKIENEGQIAKMAKQLG
FNVEILRPKKETELEKMYMKLNSSDVMIGVHGAAMTHFLFMRPGSVFIQIVPLGTDWAAETYYGEPAVKLGL
RYINYKILPKESSLFGEYKSTDPVLRDPDSVNARGWQFTKRVYLDGQNVKLDLMRFRKRLNRAR--------
------------------------------------------------------------------------
------------------------------------------------------------------------
-------------------------
>PWSG_45448_Commelinids-X_GT61CW/1-498
MVHYHRLLLLQQKKPADLEQQGSFKIHSLNQIMGYDYYLSIRNHRSNTGFLRLLLLFSLFSFILLLSPRIFF
NSFYALENPAREDSWTPCSDMPNNTICCDRTALRTDVCFMRGDVRTDSSTNSFFLVSSSNSSNTEEKIRPYT
RKWETSVMSTIDELHLKTVLPESVPSKKCDVVHNVPAVVFSTGGYTGNVYHEFNDGLIPLYITSQKFNGEVV
FVMLEYHDWWMTKYGYVVSRLSNYPAIDFSNDKRTHCFSEVIVGLKIHDELAIDPTKMDDHKTIRDFRNMLD
EAYRPRVRGIIQEEAEKPKKAHKASITHNLLGVQKPKLVIISRNGSRKIENEGRLVKVAKEVGFDVQILRPK
RSTELEKMYMHLNSSDVMVGVHGAAMTHFLFMRPASVFIQIVPLGTDWAAETYYGQPAMKLGLRYINYKILP
KESSLYGEYKTDDPVLRDPDSINAKGWQYTKKVYLDGQNVKLDLARFRKRLIRAYQYTLRKRQQEN------
------------------------------------------------------------------------
------------------------------------------------------------------------
-------------------------
>WBIB_17807_Commelinids-X_GT61CW/1-411
PCSNMQNNTICCDRTAPRTDVCFMRGDVRTDSSSNSFFLVSSSNSSNIDEKIRPYTRKWETSVMSTIDELHL
KTVPPQSMASQKCDVVHNVPAVVFSTGGYTGNVYHEFNDGIIPLYITSQKFNSEVVFVLLEYHDWWMTKYGY
VISRLSNYPAIDFSNDKRTHCFSEVVVGLKIHDELAIDPTKMDDHKTIRDFRDLLDEAYKPRIRGIIQEEGE
QPKKAQKIAKTSNTQNHLVQEKPKLVIISRNGSRKIENEGRLVKAAKDIGFNVQILRPKRSTELEKMYMFLN
SSDVMVGVHGAGMTHFLFMRPGSVFIQIVPLGTDWAAETYYGEPAVKLGLRYVGYKILPKESSLYGEYKRDD
PVLRDPNSVNAKGWQYTKKVYLDGQTVKLDLPRFRKRLIRAYQYTLRKRQQ---------------------
------------------------------------------------------------------------
------------------------------------------------------------------------
------------------------------------------------------------------------
-------------------------
>AFLV_16520_Monocots_GT61CW/1-439
LRLFFLFSLVYCSLVYAPGLLFRAEAELRAENSAATAAPCSSVPNNTICCDRTAFRADVCLMRGDVRTHSAT
NSLLLFPAGNSTSSAAAAAAATEERIRPYTRKWEAGVMATIDELRLRTVSATDRPCDVLHDAPAVVFSTGGF
TGNVYHEFNDGILPLYITSQQFNRKVVFVILEYHDWWVTKYGDVLSRLSDYPPIDFSGDPRTHCFPEAVVGL
RIHDELSIDPSQISNNKTIRDFRQLLDDAYAPRIRVLEKQENKGEETKSNRPKLVIVSRNGSRAIENEEGLR
KAAEEVGFRVEVLSPARTTELASVYRALNSCDAMVGVHGAAMTHFMFMRPGTVFIQVVPLGTDWAAEAYYGE
PAARLGLRYVRYLVMPRESSLYDEYERNDPVLRNPDSVNAKGWEVTKRVYLDGQNVRLDLGRFRKRLVRAHR
YLMAKRR-----------------------------------------------------------------
------------------------------------------------------------------------
------------------------------------------------------------------------
-------------------------
>PPQR_12616_Commelinids-C_GT61CW/1-458
YYLSHRRRSSTVLLRLIFLFSFISCFLLFFPRPFSYSLMTEEEAELRARSQEERWAIPCSSIANNTICCDRA
AFRTDVCFLRGDVRTHSSSNSIFLLTNSTNPIEERIRPYTRKWEAAVMNTIDELRLRAIPSNADESPAPRCD
VHHDVPAVVFSTGGYTGNVYHEFNDGLIPLYITSQQFNRKVVFVMLEYHHWWMTKYRHVISRLSDYPPIDFS
GDRRIHCFPEAVVGLKIHDELTIDPSRMDNDNKKKKSILDFRELLDEAYKPRVMAIDGEESHSSRLSRKTQK
PKLVIVSRNGSRAIENERELANSAEELGFRVQVLRPKRSTELARIYRALNSCDAMVGVHGAAMTHFLFMRPG
SVFIQIVPLGTDWAAETYYGEPAKKLGLHYLAYKILPGESSLYQKYSENDPVLQDPDGVNAKGWQVTKKVYL
DGQNVRLDLDRFRRHLAGAYQYLALR----------------------------------------------
------------------------------------------------------------------------
------------------------------------------------------------------------
-------------------------
>PPQR_10480_Commelinids-C_GT61CW/1-406
PCTSMANDTICCDRTAFRTDVCYMRGDVRTHSASNSIFLLTPNSSTATANNLFDEMIRPYTRKWETSIMSTI
DELRLKSLVVDPTNSSHRCDVRHDAPAVFFSTGGYTGNVYHEFNDGLIPLYITSQKFNKKVVFVMLEYHEWW
MTKHGYVISQLSDYPPIDFANDRRTHCFPEAIVGLKIHDELTIDASKMESNKTIRDFRRLLDEAYKPRVKQI
IKEEKQAAEYKAPHKTHKPKLVIMSRNGSRAIENESELAKTAEEVGFAVEILRPERSTELAKIYRALDSCNV
MVGVHGAAMTHFLFMRPGSVFVQIVPLGTDWAAETYYGEPATKLGLRYTAYKIHPRESSLYAEYEKNDPVLR
DPDSVNAKGWEVTKKVYLDGQKVRLDLDRFRKRLVKAHQYLASRRR--------------------------
------------------------------------------------------------------------
------------------------------------------------------------------------
------------------------------------------------------------------------
-------------------------
>PPQR_10481_Commelinids-C_GT61CW/1-498
MVHYHRSYVQQQRKGDLEQQQNKQPLHDSSELHRLLDFGHCRKSNAANLRLLFLFSLIFFTLLFAPRLFFYS
FGAEEGRELQRRSQDESWASPCTSMANDTICCDRTAFRTDVCYMRGDVRTHSASNSIFLLTPNSSTATANNL
FDEMIRPYTRKWETSIMSTIDELRLKSLVVDPTNSSHRCDVRHDAPAVFFSTGGYTGNVYHEFNDGLIPLYI
TSQKFNKKVVFVMLEYHEWWMTKHGYVISQLSDYPPIDFANDRRTHCFPEAIVGLKIHDELTIDASKMESNK
TIRDFRRLLDEAYKPRVKQIIKEEKQAAEYKAPHKTHKPKLVIMSRNGSRAIENESELAKTAEEVGFAVEIL
RPERSTELAKIYRALDSCNVMVGVHGAAMTHFLFMRPGSVFVQIVPLGTDWAAETYYGEPATKLGLRYTAYK
IHPRESSLYAEYEKNDPVLRDPDSVNAKGWEVTKKVYLDGQKVRLDLDRFRKRLVKAHQYLASRRR------
------------------------------------------------------------------------
------------------------------------------------------------------------
-------------------------
>GDKK_14505_Monocots_GT61CW/1-427
DDGDPIPPCSSVPNNTLCCDRSAFRSDLCLLRGDVRTHSPSSSLLLLLPPSNSTTTPPPSQLIRPYTRKWES
TVMSTIDELHLRTTTNTSSSSCDVRHDVPAIVFSTGGYTGNVYHEFNDGLLPLYITSRKYNRRVVFVLLEYH
DWWITKYSDVLSRLSDFPPIDFTGDNRTHCFPEATVGLRIHDELTVDPSHMPDGSILDFRRLLDEAYRPRIH
QLEREEEEEENTRTQTQTQKKKIESLLEKEEKIESLQPKFKLVIVSRNGSRAMENEMEVAAAAEEAGFRVEV
LRPDRTTEMARVYRAMNSCDVMVGVHGAAMTHFLFMRPGSVFIQVVPLGTDWAAEAYYGTPAARMGLKYVRY
KVAPKESSLYREYRSDDPVLRDPDSVNAKGWEMTKRVYLDGQNVRLDVRRFRKRLVRAHQYLVSKSR-----
------------------------------------------------------------------------
------------------------------------------------------------------------
------------------------------------------------------------------------
-------------------------
>SFCT_10106_Monocots_GT61CW/1-411
DDGDPIPPCSSLPNNTLCCDSTAFRSDLCFLRGDVRTHSPSSSLLLLLPPNSTTPPSQLIRPYTRKWESSVM
STIDELHLRPTTNTTLSSCDVRHDVPAIVFSTGGYTGNVYHEFNDGLLPLYITSRKYNRRVVFLLLEYHDWW
ITKYSDVISRLSDFPPIDFTGDNRTHCFPEATVGLRIHDELTVDPSLMPEGSILDFRRLLDDAYRPRIHQLE
QEGEKKTVSLLKPEEKIESLHLKLKLVIVSRNGSRAMENEKEIAAAAEEAGFRVEVLRPERTTEMARVYRAM
NSCDVMVGVHGAAMTHFLFMRPGSVFIQVVPLGTDWAAEAYYGTPAARMGLKYVRYKVSPRESSLYREYRRD
DPVLRDPDSVNAKGWEMTKRVYLDGQKVRLDVGRFRKRLVRAHQYLVSKNR---------------------
------------------------------------------------------------------------
------------------------------------------------------------------------
------------------------------------------------------------------------
-------------------------
>QOXT_18834_Monocots_GT61CW/1-396
ICCDRSAYRTDICYMRGDVRTHSSSSSILLRLPTNSTAAAVAEERIKPYTRKWESSVMATIDELHLRPTTSA
ADCDIRHDVPAVVFSTGGYTGNVYHEFNDGILPLYITSQKYDRKVVFVLLEYHDWWITKYGEVLSQLSDYPP
IDFSNDKRTHCFSEAIVGLQIHDELTIDQSLMEDNKTIRDFRKLLDESYKGRIRWMDKDLPQTQQEVEKLKL
VIVARNGSRSIENEKEVVAAAEEVGFEVEVLRPGRTTELAKLYKALNSCDAMVGVHGAAMTHFLFMRPNQVF
IQIVPLGTDWAADAYYGTPARKMGLKYVPYKILPRESSLYRKYDRDDPVLKDPDSVNAKGWEFTKKVYLDGQ
NIRLDVARFRRRLVRAHDYLVAMRNQRRLQQQRIEQ------------------------------------
------------------------------------------------------------------------
------------------------------------------------------------------------
------------------------------------------------------------------------
-------------------------
>WXNT_55249_Commelinids-Y_GT61CW/1-505
MVHHHRVNLQQQRKGDVEHQEQDPEQGHMKELHRRLVDYACHHRKSNGALLRLLFVFFLISCFLLLFPARLF
SDDEQEALRLEEMLSPPCSAVPNNTICCDRTAFRTDVCVMRGDVRTAAASNSLFLLLPSNYTGRTPAAEERI
RPYTRKWESSIMGTIDELRLRTVLGNSGSCAALACMVRHDVPAVFFSTGGYTGNVYHEFNDGIIPLYITSQH
FNKKVVFVMLEYHDWWMTKYGHIVSQLSDYPPVDFTNDRRTHCFPEAIVGLKIHDELTIDDARMQGNKTIRD
FRQLLDDAYRPRIRTIIQEEEQAAARRHHKKRRQVKAALEERKKPKLVIVSRNGSRGIENEAELVKTAQGVG
FRVEVLRPRRDTELAKMYRALNSSNVMVGVHGAAMTHFLFMRPGSVFIQVVPLGTDWAAETYYGKPARNLGL
RYMPYKILPRESSLYTQHSKDDIVLTDPDRVNAKGWQVTKKVYLDGQNVRLDMSRFRRRLREAYEHWAAKRR
Q-----------------------------------------------------------------------
------------------------------------------------------------------------
-------------------------
>CXSJ_17522_Commelinids-Z_GT61CW/1-494
VEEGGVGRMKEFRGRLADYACQHRKHGHNALLRLLAGFALVSCLLLLLPGSPVSRAIDELLELGNEGGGASS
LPSSPPCVKGICCDRTSPRTDVCVMRGDVRTHAASNSLFLHQLVVNKSEASPPTEMEMEERIRPYTRKWESS
IMSTIDELRLRTAQQGQSSVMSCDVRHDVPAVVFSTGGYTGNVYHEFNDGIIPLYITARRYDRKVVFVMLEY
HAWWITKYGHILQQLSDYPPIDFANDRRTHCFPEAVVGLRIHDELAIDAERMQRNSSIKDFRRMLDDAYRGR
IQTIIQEEERLLHHEEHNKEEDHDTEEHNKEKPNSKQRPLLVIVSRNGSRAIDNEAQLVRAADAQGFRVSVL
QPRQDMELAKIYRSLNASDVMVGVHGAAMTHFLFMRPGSVFIQIVPLGTDWAAETYYGHPARRLGLRYMPYK
IKPSESSLSARYARDHPVLTHPDALNAKGWQVTKKVYLDGQNVRLDMPRFRRHLRQAYAHYA----------
------------------------------------------------------------------------
------------------------------------------------------------------------
-------------------------
>LOC_Os01g31370.1|12001.m09468/1-536
MVQHHRATLLLHQQQRKGDATAEEGQQLVAEEGAGKMKELRRRLVDYACHHRKHGHDALLRMLAGFALVSCL
LLLLPGSPFSAAVDDLLQMGRTRLDDETPPPPPCAAVSNGTICCDRTAMRTDVCIMRGDVRTEAASNSLFLL
VPPPDNSTAAAGRDERIRPYTRKWESSIMSTIDELRLRAVPEGGAAPASCDVRHDVPAVVFSTGGYTGNVYH
EFNDGIIPLYITARQYNKKVVFVMLEYHDWWMTKYGHIVEQLSDYAPIDFTNDRRTHCFPEAVVGLRIHDEL
AIDAARMPGNRTIQDFRRMLDDAYRGRIQMIIEEEEKAAAVALGTPTQGSIRKKSALKDDKPRLVIVSRNGS
RAIENEAELVRAAAGAGFRVAVLQPRQDTELAKMYRALNASDVMVGVHGAAMTHFLFMRPGSVFIQVVPLGT
DWAAETYYGEPARRLGLRYMPYKIKPAESSLYRQYAKDDAVLTDPDTVNAKGWQVTKKVYLDGQNVRLDMVR
FRRRLRDAYDHWAELRRRHNADSTETEQRKPW----------------------------------------
------------------------------------------------------------------------
-------------------------
>YXNR_35534_Commelinids-Z_GT61CW/1-448
LLLLLPGSPVSAAMDELLQLGRRTHHEQEETSALPCADVANGTVCCDRTALRTDVCVMRGDVRTEAASNALL
LLNAVSAADERIRPYTRKWESSVMSTIDELRLRAVPVGPATASCDVRHGVPAVVFSTGGYTGNVYHEFNDGI
IPLYITARHYNKKVVFVMLEYHDWWMTKYGHIVEQLSGYPPVDFANDRRTHCFPEAVVGLRIHDELAIDAAR
MPGNESIQDFRQMLDDAYRGRIQSIIEEEEEKEKDSRQVLDHPERLGSKPRLVIVSRNGSRAIENEAELVRA
AAGAGFRVSVLQPRQDTELAKMYRALNASDVMVGVHGAAMTHFLFMRPGSVFIQIVPLGTDWAAETYYGEPA
RRLGLRYMPYKLIPSESSLYGQYAKDDPVLTDPDSVNAKGWQVTKKVYLDGQNVRLDMARFRRRLREAYAHW
AAQRQRHREDSGTEQR--------------------------------------------------------
------------------------------------------------------------------------
------------------------------------------------------------------------
-------------------------
>OCWZ_12289_Monocots_GT61CW/1-433
HTLLLRFIAIFSIISSALVFAPRFLSPDSFYENPQTPPVHPPCSSLSNHSLCCDRTAFRTDVCFMRGDIRTH
SPSNSLLLHLPRNSTTEEQLIRPYTRKWEANTMATIDELHLKTINGSIQACDVVHDVPAVVFSTGGYTGNVY
HEFNDGVLPLYITAGHFNKQVVFVLLEYHDWWITKYGDILSQLSDHPPIDFANDRRTHCFPEAIVGLKIHDE
LTIDPAKMGNNRTIRDFRNLLDDSYKPRIRHIEQEEEEEEAAPAKRDRRRDRRPKMVIVARNGSRMIENEEE
VVKAAEEVGFAVRVLRPERTTELAKIYRALNSSDAMIGVHGAAMTHFLFMRPGKVFIQVVPLGTDWAAESYY
GSPAARMGLKYMEYKIEAEESSLWREYEKEDAVLRDPESVNARGWEVTKKVYLDGQNVRLNCERFRKHLVRA
Y-----------------------------------------------------------------------
------------------------------------------------------------------------
------------------------------------------------------------------------
-------------------------
>EMJJ_3228_Monocots_GT61CW/1-448
LFSLLSFSFVFAPRILFFASSSFASEEDLLQLYNTSNHYRTREEVDPCSSVANNTICCDRTAFRTDVCFMRG
DVRTHSPSNSILLVSSGDGNTTSTMEEKIRPYTRKWETSVMDTIDELRLKTTNLTDSCDVRHDVPAVFFSTG
GYTGNVYHEFNDGIIPLYITSQHFNKQVVFVLLEYHDWWITKFANIISQLSDYPPIDYSNDRRTHCFSEAIV
GLRIHDELAIDSARTTNNKTIGHFRQMLDEAYKPRVKYLLQDEEKISPQPLNPVNNTRNPKLVIISRNGSRG
IENERELVKLAEDIGFRVEVLKPERTTELARIYQSLNSCDAMIGVHGAAMTHFLFMRPGSVFIQIVPLGTDW
AAETYYGEPAVKMGLRYVRYGILPRESSLYREYRKDDPVLRDPESVNAKGWQVTKRVYLDGQNVRLDLVRFR
KRLARAYQHVVSKKKR--------------------------------------------------------
------------------------------------------------------------------------
------------------------------------------------------------------------
-------------------------
>EMJJ_3229_Monocots_GT61CW/1-448
LFSLLSFSFVFAPRILFFASSSFASEEDLLQLYNTSNHYRTREEVDPCSSVANNTICCDRTAFRTDVCFMRG
DVRTHSPSNSILLVSSGDGNTTSTMEEKIRPYTRKWETSVMDTIDELRLKTTNLTDSCDVRHDVPAVFFSTG
GYTGNVYHEFNDGIIPLYITSQHFNKQVVFVLLEYHDWWITKFANIISQLSDYPPIDYSNDRRTHCFSEAIV
GLRIHDELAIDSARTTNNKTIGHFRQMLDEAYKPRVKYLLQDEEKISPQPLNPVNNTRNPKLVIISRNGSRG
IENERELVKLAEDIGFRVEVLKPERTTELARIYQSLNSCDAMIGVHGAAMTHFLFMRPGSVFIQIVPLGTDW
AAETYYGEPAVKMGLRYVRYGILPRESSLYREYRKDDPVLRDPESVNAKGWQVTKRVYLDGQNVRLDLVRFR
KRLARAYQHVVSKKKR--------------------------------------------------------
------------------------------------------------------------------------
------------------------------------------------------------------------
-------------------------
>HXJE_21186_Commelinids-A_GT61CW/1-312
EKIRPYTRKWETSIMDTIDELRLRTASADDLDHRCDVRHYVPAVVFSTGGYTGNVYHEFNDGIIPLYITSQR
FNRQVVFIMLEYHDWWMTKYGDVVSRLSDHPPIDYSNDRRTHCFSEVIVGLRIHDELTVDSDRMDSNKTIFD
FRQLLDEAYTPRIRRMVRAKEQASASLLKPAAERNVSVKEKPKLVVVSRNGSRAMENEGELVKLAFEVKVLR
PQRTSELAKIYQALNSCDAMVGVHGAAMTHFLFMRPGSVFIQIVPLGTDWAAETYYGEPAKKMGLRYLPYKI
LPRESSLYREYGKGDPVLRDPESV------------------------------------------------
------------------------------------------------------------------------
------------------------------------------------------------------------
------------------------------------------------------------------------
------------------------------------------------------------------------
-------------------------
>JHUL_25857_Monocots_GT61CW/1-395
PPPCSWVPNNTICCDRTSVRTDVCFMKGDIRTSSISNTIFLVNNMLPAVLNEEKIKPYTRKWEKNTMATIDE
LRLRPTTNKTSPCDIAHDVPAVFFSTGGYTGNVYHEFNDGIIPLYITSHKFVRKVVFVILEYHDWWITKYEN
ILTKLSDFPPIDFANDKRTHCFPEAIVGLEIHDELSIDSKRMAKNRTVRDFRQVIDESYKPRISWILKEEKL
ITTKQQQQKQQHRPKLVIISRNGSRGIENQDELVRLAEKIGFLVTVLQPTKTTELAKIYRALNSSDVMIGVH
GAAMTHFLFMRPGSVFIQIVPLGTDWAAESYYGAPAEKLGLKYIKYGIMPKESSLYREYEKDDPVLTDPDSV
NAKGWEVTKRVYLDGQNVRLDLGRVRKRLVKAIEY-------------------------------------
------------------------------------------------------------------------
------------------------------------------------------------------------
------------------------------------------------------------------------
-------------------------
>FCEL_1633_Monocots_GT61CW/1-398
SNNTICCDRSNRRTDVCYMRGDVRTNSKSNSLLLFSAVTAANATTLVEKIRPYTRKWETNTMSTIDELRLFA
TNQTSPCDVTHDVPAVFFSTGGYTGNVYHEFNDGIIPLYITSHRFDRKVVFVILEYHDWWITKYENILSHLS
GYPPIDFSNDNRTHCFPEAIVGLNIHDELSIDANRMTSNGTIRDFHQILDKAYKPRIQSILQEENAITTTTT
TTPSEQSRKPKLVIISRNGSRGIENEGELAKLAVKIGFSVQILSPDRTTELAKVYRALNSSDVMVGVHGAAM
THLLFMRPGSVFIQIVPLGTDWAAEAYYGEPAAKLGLKYSKYKIMAKESSLYREYAKDDSVLRDPESVNAKG
WEVTKRVYLDGQNVSLDLERFRMRLAAAYRYVAGKKSR----------------------------------
------------------------------------------------------------------------
------------------------------------------------------------------------
------------------------------------------------------------------------
-------------------------
>JHUL_24454_Monocots_GT61CW/1-415
PCSSVANNTICCDRTNKRTDVCYMRGDIRTNSQSNSLLLFTNKIVNTSKLAEEEEEEKIRPYTRKWEANTMS
TIDELTLRASNKTGACDVTHDVPAVFFSTGGYTGNVYHEFNDGIIPLYITSQKFERKVVFVILEYHDWWITK
YENILTHLSDYPPIDFSNDKRTHCFKEAMVGLNIHDELTIDAKRMTNNKTIGDFREILDRAYKPRIQSIIEE
EGGGAVIISTITPARQEQPKKPTKLVIISRNGSRGIENEGELARLATKIGFNVQILRPDRTTELAKVYRALN
SSDLMIGVHGAAMTHFMFMRPGSVFIQIVPLGTDWAAESYYGEPAVKLGLKYMKYKITPKESSLYREYEKDD
PVLTDPDSVNARGWEVTKRVYLDGQNVRLDLERFQKRLVVAYRYLSATKRNRKID-----------------
------------------------------------------------------------------------
------------------------------------------------------------------------
------------------------------------------------------------------------
-------------------------
>GJPF_4056_Monocots_GT61CW/1-366
SNSLFLVSNKTSKVERIKPYTRKWEHNTMSTIDELRLRVTNKSDNHCDVRHDVPAVIFSTGGYTGNVYHEFN
DGLIPLYITSRQFNKKVVFVILEYHDWWISKYQNIISELSDYPPVDFSQDKRTHCFQQAIVGLKIHDELTVH
SSKMTNNETIQDFRKLLDRSYKGRIDYIEQVEERDTVRKPPTKKPKLVIVSRNGSRGIENEEELVKMANDRE
RGRVGVGFYVEVLRPRPTTELAKIYRSLNASDVMIGVHGAAMTHLLFMRHGSVFVQIVPLGTDWAAETYYGE
PAKKMGLKYVEYKIMAKESSLCREYAKDDPVLVEPDRVNERGWEVTKKVYLDGQKVILDLGRFRRRLVKAYD
YVQRVR------------------------------------------------------------------
------------------------------------------------------------------------
------------------------------------------------------------------------
------------------------------------------------------------------------
-------------------------
>KBXS_87353_Monocots_GT61CW/1-431
LLTLLLLFSLLSFVFILFPTYSFLGQISSDDQGVDSSPPPCSFMSNNSICCDRSSKRTDVCYMKGDIRSDYR
SNSLFLVSNKTSKVERIKPYTRKWEHNTMSTIDELGLRVTNKSDNHCDVRHDVPAVIFSTGGYTGNVYHEFN
DGLIPLYITSRQFNKKVVFVILEYHDWWISKYQNIISELSDYPPIDFSQDKRTHCFQQAIVGLKIHDELAID
SSKMTNNETIQDFRKLLDRSYKGRIDYIEQVEERDTVRKPPTKKPKLVIVSRNGSRGIENEEELVKMAEKVG
FYVEVLRPRPTTELAKIYRSLNASDVMIGVHGAAMTHLLFMRHGSVFVQIVPLGTDWAAETYYGEPAKKMGL
KYVEYKIMAKESSLCREYAKDDSVLVEPDRVNERGWEVTKKVYLDGQNVILDLGRFRRRLVKAYDHVQRVR-
------------------------------------------------------------------------
------------------------------------------------------------------------
------------------------------------------------------------------------
-------------------------
>XEUV_989_Monocots_GT61CW/1-397
PCSSILNNSICCDRTSVRTDICYMKGDVRTDSATNTIFLVNSLNETIQQDEKIRPYPRKWEKNTMGTIDELR
LRSTNESSPCDVRHDVPGVFFSTGGYTGNVYHEFNDGIIPLYITSEKFNKKVVFVILEYHDWWITKFENILA
KISDYPPIDLSIEKRTHCFPEAIVGFKIHDELAIDSSKMTNEKTIFDFRNLLDEAYKPRIQSILQQEQEEHG
KVNNPIQPKKPKLVILSRNRSRTIENESEVVKLAEEIGFRVKVLRPKRTTELAKIYRALNSSDAMIGVHGAA
MTHFLFMRPGSVFIQIVPLGTDWAAESYYGKPAMKLGLKYSKYAISPKESSLYREYEKDDPVLMDPESVNSK
GWEVTKRVYLDGQDVRLDLERFRKRLVMAYQYLGSKR-----------------------------------
------------------------------------------------------------------------
------------------------------------------------------------------------
------------------------------------------------------------------------
-------------------------
>XEUV_990_Monocots_GT61CW/1-382
SVRTDICYMKGDVRTDSATNTIFLVNSLNETIQQDEKIRPYPRKWEKNTMGTIDELRLRSTNESSPCDVRHD
VPGVFFSTGGYTGNVYHEFNDGIIPLYITSEKFNKKVVFVILEYHDWWITKFENILAKISDYPPIDLSIEKR
THCFPEAIVGFKIHDELAIDSSKMTNEKTIFDFRNLLDEAYKPRIQSILQQEQEEHGKVNNPIQPKKPKLVI
LSRNRSRTIENESEVVKLAEEIGFRVKVLRPKRTTELAKIYRALNSSDAMIGVHGAAMTHFLFMRPGSVFIQ
IVPLGTDWAAESYYGKPAMKLGLKYSKYAISPKESSLYREYEKDDPVLMDPESVNSKGWEVTKRVYLDGQDV
RLDLERFRKRLVMAYQYLGSKR--------------------------------------------------
------------------------------------------------------------------------
------------------------------------------------------------------------
------------------------------------------------------------------------
-------------------------
>MUMD_11955_Monocots_GT61CW/1-350
QEERIRPYTRKWEKDTMDRIDELRLAVRGNGTGACDVRHDVPAVFFSTGGYTGNVYHEFNDGIIPLYITSHR
FNRKVVFVLLEYHDWWISKYENILSQLSDFAPIDFSNDSRTHCFPEAIVGLRIHDELTIDPTKMTSNKTIRD
FRQLLDESYKPRIQAIQGQETATASKNQSQKRNLVILSRNGSRAIENENELVKLAEEIGFRVEVLRPTPRTE
LAKIYHALNSSDVMIGVHGAAMTHLLFMRPGSVFIQIVPLGTDWAAEAYYGEPAMKLGLKYMRYAILPKESS
LYREYKEDDPVLKDPESVNAQGWEMTKKVYLDGQNVRLDLRRFGKRLVKAHQHSISEKGSQS----------
------------------------------------------------------------------------
------------------------------------------------------------------------
------------------------------------------------------------------------
------------------------------------------------------------------------
-------------------------
>IQYY_24104_Monocots_GT61CW/1-397
PCSSVANGTICCDRTAFRTDVCFMKGDVRTGSVSSSIFLVSSSSNGTTTEEERIRPYTRKWEKNTMDTIDEL
RLVRAANRTGAAAARCDVRHDVPAVVFSTGGYTGNVYHEFNDGIIPLYITSHRFNRKVVFVIVEYHDWWVSK
YENILSKLSDYPPIDFSGDNRTHCFPEAIVGLKIHDELTVDSAKMTGNGTIRDFRKLLDEAYRPRIEYIEQV
EDKQEVITVPKQPGKPKLVILSRNGSRGIENEGDMAKLAEEIGFRVEILRPTPTTELAKIYRALNSSDVMIG
VHGAAMTHFLFMRPGSVFIQIVPLGTDWAAEAYYGEPAVKLGLKYTRYAILPKESSLYREYKKDDEVLRDPE
SVNAKGWEVTKKVYLDGQNVRLDLRRFRKRLVKAHQY-----------------------------------
------------------------------------------------------------------------
------------------------------------------------------------------------
------------------------------------------------------------------------
-------------------------
>XEUV_5122_Monocots_GT61CW/1-397
PCSSVANGTICCDRTAFRTDVCFMKGDVRTGSVSSSIFLVSSSSNGTTTEEERIRPYTRKWEKNTILTIDEL
RLVRAANRTGAAAARCDVRHDVPAVVFSTGGYTGNVYHEFNDGIIPLYISSHQFNRKVVFVIVEYHDWWVSK
YENILSKLSDYPPIDFSGDNRTHCFPEAIVGLKIHDELTVDSAKMTGNGTIRDFRKLLDEAYRPRIEYIEQV
EDKQEVITVPKQPGKPKLVILSRNGSRGIENEGDMAKLAEEIGFRVEILRPTPTTELAKIYRALNSSDVMIG
VHGAAMTHFLFMRPGSVFIQIVPLGTDWAAEAYYGEPAVKLGLKYTRYAILPKESSLYREYKKDDEVLRDPE
SVNAKGWEVTKKVYLDGQNVRLDLRRFRKRLVKAHQY-----------------------------------
------------------------------------------------------------------------
------------------------------------------------------------------------
------------------------------------------------------------------------
-------------------------
>LSJW_97731_Monocots_GT61CW/1-436
LLRFLLLFSLLSLTFLTAPRILFPSFSSLGQEDDGPRDTEPPPCSAVANNTICCDRTARRTDICYMRGDVRT
SYLSSSLFLVSSSATNTTTAEERIRPYTRKWEASTMSTIDELRLRPVRESSPCDVRHDVPAVFFSTGGYTGN
VYHEFNDGIIPLFITSQRFNKKVVFVILEYHDWWISKYKNILSKLSDYEPIDFSNDKRTHCFPEAIVGLKIH
DELTIDSDRMRGNKTIRDFRRLLDESYRPRIEYIERVEDKPSSPRPQPSRQTQPMKPKLVIVSRNGSRGIEN
EGKLVELAGKIGFRVEVLRPDRTTELARIYRVLNSSDVMIGVHGAAMTHLLFMRPGSVFIQVVPLGTDWAAE
TYYGEPAVKLGLNYMSYKILPKESTLYREYDRDDPVLRDPESVNAKGWEVTKKVYLDGQNVNLDLERFRKRL
VRAY--------------------------------------------------------------------
------------------------------------------------------------------------
------------------------------------------------------------------------
-------------------------
>HOKG_114338_Monocots_GT61CW/1-396
PPPCSAVANNTICCDRTARRTDVCYMRGDVRTSYLSSSLFLVSSSATNTTPEEERIRPYTRKWEANTMSTID
ELRLRPVNESSPCDVRHDVPAVFFSTGGYTGNVYHEFNDGIIPLYITSQRFNKKVVFVILEYHDWWISKYEN
ILSKLSDYEPIDFSNDKRTHCFPEAIVGLEIHDELTIDSEKMRSNKTIRDFRRLLDESYRPRIEYIEQVEEK
PSSPRPQPSRQTQSMKPKLVIVSRNGSRGIENEGELVKLAGKIGFRVEVARPERTTELAKIYRALNSSDVMI
GVHGAAMTHLLFMRPGSVFIQVVPLGVDWAAETYYGEPAVKLGLNYMSYKILAKESSLYREYEKDDPVLRDP
ESVNAKGWEVTKKVYLDGQNVNLDLERFRKRLVRAY------------------------------------
------------------------------------------------------------------------
------------------------------------------------------------------------
------------------------------------------------------------------------
-------------------------
>XFJG_20538_Monocots_GT61CW/1-396
PPPCSAVANNTICCDRTARRTDVCYMRGDVRTSYLSSSLFLVSSSATNTTPEEERIRPYTRKWEANTMSTID
ELRLRPVNESSPCDVRHDVPAVFFSTGGYTGNVYHEFNDGIIPLYITSQRFNKKVVFVMLEYHDWWISKYEN
ILSKLSDYEPIDFSNDKRTHCFPEAIVGLKIHDELTIDSGKMRSNKTVRDFRRLLDESYRPRIEYIEQVLEK
PSSPRPQPSRQTQSLKPKLVIVSRNGSRGIENEGELVKLAGQIGFRVEVLRPDRTTELAKIYRALNSSDVMI
GVHGAAMTHLLFMRPGSVFIQVVPLGTDWAAETYYGEPAVKLGLNYMSYKILPKESSLYREHEKDDPVLRDP
ESVNAKGWEVTKKVYLDGQNVNLDLERFRKRLVRAY------------------------------------
------------------------------------------------------------------------
------------------------------------------------------------------------
------------------------------------------------------------------------
-------------------------
>RCUX_4314_Monocots_GT61CW/1-400
PPPCSAVANNTICCDRTARRTDVCYMRGDVRTSYHSSSLFLVSSSATNTTPEEERIRPYTRKWEANTMSTVD
ELRLRPVNESCPCDVRHDVPAVFFSTGGYTGNVYHEFNDGIIPLYITSQRFNKKVVFVMLEYHDWWISKYEN
ILSKLSDYEPIDFSNDKRTHCFPEAIVGLKIHDELTIDSEKMRSNKTIRDFRRLLDESYRPRIEYIEQVLEK
PSSPRPQPSRQTQSMKPKLVIVSRNGSRGIENEGELVKLAGKIGFRVEVVRPDRTTELAKIYRALNSSDVMI
GVHGAAMTHLLFMRPGSVFIQVVPLGTDWAAETYYGEPAVKLGLNYMSYKILPMESSLYREYEKDDPVLRDP
ESVNAKGWEVTKKVYLDGQNVNLDLERFRKRLVRAYRHVA--------------------------------
------------------------------------------------------------------------
------------------------------------------------------------------------
------------------------------------------------------------------------
-------------------------
>CMCY_35375_Monocots_GT61CW/1-395
PAEAPCSSVANNTICCDRTAVRTDVCYMRGEIRTHSQSNSLFLVSPNNNKTIEVERVRPYTRKWEKNTMATI
DELRLRTVNRSDATGCDVPHDVPAVFFSTGGYTGNVYHEFNDGIIPLYITSHQFNKKVVFVILEYHDWWISK
YENILSQLSDFAPIDFANDKRTHCFPEAIVGLKIHDELAIDSAKMTNNRTIRDFRQLLDESYRPRIEYIEQV
EEKGSSNQIALSPKSNSNRPKLVIVSRNGSRGIENEGELVKLAERVGFQVEVLRPDRATELAKIYRVLNSSD
VMVGVHGAAMTHLLFMRPSSVFIQIVPLGTDWAAETYYGEPAKKLGLNYMRYGILPEESSLYREYEKDDPVL
RDPKSVNAKGWEFTKKIYLDGQNVRLDLGRFQKRL-------------------------------------
------------------------------------------------------------------------
------------------------------------------------------------------------
------------------------------------------------------------------------
-------------------------
>PLBZ_27900_Monocots_GT61CW/1-390
PCSSVANNSICCDRTAARTDVCFMRGDVRTDSASNSIVVVSPSNLTTNREEKIRPYTRKWEMNTMATIDELR
LRHANESARPCDVRHGVPAVFFSTGGYTGNVYHEFNDGIVPLYITSHQFNKKVVFVILEYHDWWISKYENIL
SQLSDFAPIDFASDKRTHCFPEAIVGLKIHDELAIDSAKMTNNRTIRNFRQLLDESYKPRIEYIEEVEEKGP
SNQTAPSSKSSNNRPKLVIVSRNGSRGIENEGELVKLAERVGFHVEVLRPDRTTELAKIYRALNSSDVMIGV
HGAAMTHLLFMRPGSVFIQIVPLGTDWAAETYYGQPAKKLGLNYMRYGILPEESSLYREYEKDDPVLRDPES
VNARGWEFTKKIFLDGQNVRLDLGRFRKRL------------------------------------------
------------------------------------------------------------------------
------------------------------------------------------------------------
------------------------------------------------------------------------
-------------------------
>CYVA_75736_Basal-Eudicots_GT61CW/1-458
LYSVAEEDKGFVIASDVNASLCSSVPKGTICCDRSSIRSDICIMKGDVRTQSASSSVFLYTSKNTNDYLNYV
SDIHVNGKEEFQHEKIKPYTRKWEASVMNRIDELDLISKKREFGSHHHCDVKHNVPAVFFSTGGYTGNVYHE
FNDGLLPLFITSQHLNKKVVFVIVEYHDWWITKYGEILSLLSDYPPIDFSGDNRTHCFPEAIVGLKIHDELT
VDSSLMEGNKSVRDFRRIMDRAYTPRITYIIEEEEREAKLLKENSTLAPLSTKSVEMKNEKNENGLKKPQLV
ILSRNGSRAITNEDSLVKMAEEIGFFVEVLRPNPNTELAKIYRALNSSDVMIGVHGAAMTHFLFMKPGSVFI
QVVPLGTNWAAETYYGEPSKKLGLRYIGYEILAKESSLYDEYDRNDPVLQDPDSINIKGWEFTKKIYLDRQK
VKLNLERFRKRLVRSYYYSIAKRNAH----------------------------------------------
------------------------------------------------------------------------
------------------------------------------------------------------------
-------------------------
>EHNF_29556_Basal-Eudicots_GT61CW/1-474
TSLSYYKRKTPKILFLLFLSLLSCSFILIYHPSSSSSLSYSFGAEYDGLNGEMGANVPLCPSMSNGSICCDR
RSIRSDICFMKGDVRTHSASTSLILYTSRSGEDTIKLENEELQKEKIRPYTRKWETSTMNTIDELSLILKKM
NLGIDHKCDVVHDVPAVFFSTGGYTGNVYHEFNDGLLPLYITSQHLNKKVVFVILEYHDWWMTKYGDVVSLL
SDYTPIDFSGDNRTHCFHEAIVGMKIHDELAIDPLLMEGNKSIVDFRNVLDQAYWPRIRGLIQDVEREAQLK
MNENVTSLDMKKPKLALLSRNRSRAITNEYSLVKMAEEIGFEVEVVRPDRRTELAKIYRTLNSSDVMVGVHG
AAMTHLLFMKPGSMFIQVIPLGTDWAAETYYGEPARKLGLRYIPYKVLPRESSLYDKYDKNDPVLKDPMSVN
ARGWEFTKKIYLDAQNVRLDLMRFQKRLSRAYHYSTIKNRNS------------------------------
------------------------------------------------------------------------
------------------------------------------------------------------------
-------------------------
>OKEF_98305_Basal-Eudicots_GT61CW/1-493
MVHHQRHHQLRKASGSEEEEEEHVSLALLLECRRTNNPKLFRLLFLFSVFSCSLVFAPRLFGGSHLCCFYNF
GADDLEDDHLFGGLEAAALPSCSSVANGTICCERSNIRSDTCFMKGDIRTRSASSSIVLYSSNYTSEVEKIR
PYTRKWESSVMDTIDELQLIVKNTNSHLHSCQVQHSVPAIFFSTGGYTGNVYHEFNDGILPLYITSRHLSKK
VVFVILEYHGWWITKYGDILSHLSDYPPIDFTRDKRTHCFPEAIVGLKIHDELAIDSSLMQGNETIRDFRKL
LDEAYRPRIKSVIQEEAEALAELRLPSTMRKPKLVIVSRNNGSRSITNEGGLVELAEEIGFQVEVLRPTPST
ELAKIYRALNSCDAMIGVHGAAMTHFLFMRPGSFFVQVVPLGTDWAAQTYYGEPSMKFGLRYIGYKITPRES
SLYKEYDKGDAVLRDPDSINAKGWQVTKRIYLDGQKVTLDFRRFRKRLVRIYQYSVSRRRR-----------
------------------------------------------------------------------------
------------------------------------------------------------------------
-------------------------
>NMGG_64597_Basal-Eudicots_GT61CW/1-518
MVHHQRYHQLKKGFQVVRKEDEKDDEESQTLVLDFGSSTANYYKRTTPKLMFFYFLFLFSFLSCCLVFGPQL
FTLYTNDGLVDSENFVPICSSIASGTICCDRSNIRSDICYMKGDVRTQSSTSSIILYSSDGVKNGVLEDDVS
EVDEEEDEDEIQHEKIKPYTRKWEKSVMDTIDELDLVVKKSNSRNKDHCDVTHSVPAVVFSTGGYTGNVYHE
FNDGIIPLYITSQHLNKEVVFVLLEYHEWWITKYTNIVSHLSNYPVIDFSGDNRTHCFPEVIVGCRIHDELT
VDPALMPSNKSIKDFHNLLDRAYWPRISGLIHDEEVESQTQLKPRPKPKQHHLKNKPKLVIVSRNGSRAITN
EDSMVEMAKEIGFEVDVLRPGRTSELAKIYRALNSSDMMIGVHGAAMTHFLFMRPGSVFIQVVPLGTDWAAE
SYYGDPAVKLGLKYIGYKILPRESSLYGSYHKDDPVLKDPDSVNAKGWEYTKKIYLDGQNVKLELGRFRKRL
VRAYDYLSQKNRRH----------------------------------------------------------
------------------------------------------------------------------------
-------------------------
>AUGV_8001_Basal-Eudicots_GT61CW/1-515
HHQRYHQFVKNKNGFLVRDDEKEDEESQTLLFDFGNNTAYYKRTTPKLLFFYFLFIFSSLSCCLVLGPQLFS
LYTFAIGNDGLVDTDGYVPICSSIASGTMCCDRSNIRSDICYMKGDIRTQSASSSIVLYSSNNINNGGLEIE
DDDEEEEEVQHEKIKPYTRKWEKSVMDTIDELNLVVKKPTFRNTDKCQVKHSVPAVVFSTGGYTGNVYHEFN
DGIIPLYITSQHLNKEVVIVLLEYHDWWITKYAPILSQLTNYPVVDYSGDNRTHCFPEAIVGLRIHDELTID
SSQMQDSTSIRDFHMLLDRSYWPRIEGLIQEEQQEAQLKSVVKLKEKRSKKPKLVIVSRNGSRAITNEDAMV
EMAKQIGFDVEVLKPDRTTELAKIYRALNSSDVMIGVHGAAMTHFLFMRPGSVFIQVIPLGTDWAAQTYYGD
PSMKLGLKYINYNILPRESSLYGSYSKDDPVLKDPESVNAKGWEFTKKIYLDGQSVNLELGRFRKRLIRAYD
YMLQRNRRQRH-------------------------------------------------------------
------------------------------------------------------------------------
-------------------------
>ZGQD_1310_Basal-Eudicots_GT61CW/1-424
ICSSIASGTMCCDRSNIRSDICYMKGDIRTQSSSSSIVLYSSNNINNGGLEIEDDDEEEEEIQHEKIKPYTR
KWEKSVMDTIDELHLVVKKPSFGNTDKCQVKHSVPAVVFSTGGYTGNVYHEFNDGMIPLYITSQHLNKEVVI
VLLEYHDWWITKYAPILPHLTNYPVVDYSGDNRTHCFPEAIVGLRIHDELTIDSSQMQDSTSIKDFHMLLDR
SYWPRIEGLIQEEQQEAQLKSAVKLKEKRSKKPKLVIVSRNGSRAINNEDAMVEMAKQIGFEVEVLKPDRTT
ELAKIYRALNSSDVMIGVHGAAMTHFLFMRPGSVFIQVIPLGTDWAAQTYYGDPAMKLGLKYINYNILPRES
SLYGSYSKDDPVLKDPESVNAKGWEFTKKIYLDGQSVNLELGRFRKRLVRAYDYMLQRNRRPRH--------
------------------------------------------------------------------------
------------------------------------------------------------------------
------------------------------------------------------------------------
-------------------------
>FAKD_3977_Basal-Eudicots_GT61CW/1-525
MVHYQRYQLRKCGGVGEEDEEAQTLVLEFGSSGYYKRTKPKILPLLFVFSLVSCSLLLVPSFQLFLHYFPPV
AVDREADAPICDSISNGSICCDRSGFRSDICFMRGDIRTKSASSSIFVYTSDTDDDFISYSLAKEGEGAEEK
EEELQHEKIKPYTRKWETGVMDTIGELDLVVKKDKYGRRHHCDVQHSVPAIFLSTGGYTGNVYHEFNDGLIP
LYITSQHLNKKVVFVMLEYHNWYMTKYGDILSRLSDYPPIDFSGDKRTHCFPEAIVGLRIHDELTVDSSQMQ
GSKSILDFHNLLDQAYWPRIRGLIQDEEREAQLRLKERVSLFPSSLSPEAGEQKQEEKEKKPKLVVISRNGS
RAIMNEDAMVKLAEKIGFQVEVLRPDRTTELAKIYRALNSSDAMIGVHGAAMTHFLFMRPCSVFIQVIPLGT
DWAAETYYGEPAMKLGLKYVGYKILPRESSLYGQYDRDDPVLRDPKSVNAKGWQFTKKVYLDGQNVELDLRR
FGKRLFRAYDYISKKNQRAVQ---------------------------------------------------
------------------------------------------------------------------------
-------------------------
>XHKT_64556_Basal-Eudicots_GT61CW/1-524
MVRYQRFHQLKKSSLQVKQGDEESQTLIFEFGNNTSYYNKRPRFLFLFLLVLLSCCLIFAPQLFTLYTFAVG
NDGFFFDTAGSYVPPCSQITSGNICCDRTSIRSDVCFMKGDIRTHSASFSIFLYSSNNISSGRRVQKKEPEI
QQHEKIKPYTRKWEKSVMDTIDELDLLVVKKSKIGKKTNQNPCQVRHSVPAIVFSNGGYTGNVYHEFNDGIL
PLFITSQYLNKQVVFVALEYHEWWITKYSNILSQLSDYPVIDFSGDNRTHCFPEAIVGLQIHDELTVDRSLM
QGKNTTIRDFRKLLDQAYWPRIKGLQEEEEALKLQLKSESGGLKNMSSLPPWLSSLKEEEEEEEKEEMKKPK
LVIISRNGSRAIINEGAMVELAEDIGFQVEVLKPNPRTELAKIYRVLNSSDIMVGVHGAAMTHFLFMKPGSV
FIQVIPLGTNWAAETYYGDPSVKLGLKYMPYKILPRESSLYGSYHNDDPVLNDPESVNAKGWEYTKKIYLDG
QNVELDLRRFRKRLIRAYDY----------------------------------------------------
------------------------------------------------------------------------
-------------------------
>XMVD_52570_Basal-Eudicots_GT61CW/1-521
MVRHQRFLHLKKSSLQVKQGDEESQTLFFDFGNNPVFYNKRPRFFFLFLLVLLSCCLIFAPQLFALYTFAVG
NDGFFFDTTGSYVFPCSSITSGSICCDRTSIRSDVCFMKGDIRTHSASFSIFLYSSKNISNGRRVHEEKEKI
LQYEKIKPYTRKWEKSVMDTIDQLDLVVVKKPKFGKKTKQNPCQVKHSVPAIVFSNGGYTGNVYHEFNDGIL
PLFITSQHLNKQVVFVALEYHDWWVTKYENILSQLSDYPVIDFSDNRTHCFPEAIVGLQIHDELAVNRLLMQ
GQNTTIRDFRRLLDRAYWSRIKGLEEEEEAQLKLQLGPESGGLKNMSSLPPWLSSLKEQEKEEMMKKPKLLI
ISRNGSRSITNEDAMVELAEDIGFHVEVLKPNPRTELAKIYRALNSSDIMIGVHGAAMTHFLFMKPGSVFIQ
VIPLGTDWAAETYYGDPAVKLGLKYMPYKILPRESSLYGHYDNDDPVLSDPESVNAKGWEYTKKIYLDGQNV
DLDLRRFRKHLIRAYDY-------------------------------------------------------
------------------------------------------------------------------------
-------------------------
>QZBA_26120_Basal-Eudicots_GT61CW/1-527
MVRYQRYHQLKKPSLLIKQQQQQQGDEDSQTLIFEFGNNNYFYCKKPKFVFLFLLVLLSCCLVFAPHLFTLY
TFAVGNDGYFFDTTRDYVPICASITPGTICCDRSSIRSDVCFMKGDIRTHSISKSIYLYSSKNISNGRKLQK
QKGEVIIQHEKIKPYTRKWEKNTMERIDELDLFAVKKSKKNKADSNPCQVKHSVPAVFFSNGGLTGNVYHEF
NDGILPLFITSQHLKKQVVFVIVEYHEWWFTKYENILSQLTDYPVIDYFADNRTHCFPEAIVGLQIHDELAV
DSSLMQGKNTSIRDFRELLDRAYWPRISGLLDEEEAELKANMSSLPPWMASQRRRDKASRFKDKPKLVIISR
NGSRSINNEEDMVELAEAIGFQVEVLYPNPRTELAKIYRVLNSSDVMIGVHGAAMTHFMFMKPGSVFIQVIP
LGTDWAAETYYGDPSIKLGLEYIPYKILPKESSLYGKYSEDDPVLADPDSVNAKGWEYTKKIYLDGQSVDLN
LRRFRKRLVRAYEYMQQKKRHGA-------------------------------------------------
------------------------------------------------------------------------
-------------------------
>MVTX_25875_Basal-Eudicots_GT61CW/1-529
MVRYQRYHQLKKPSLLIKQQQQQQGDEDSQTLIFEFGNNNYFYCKKPKFVFLFLLVLLSCCLVFAPHLFTLY
TFAVGNDGYFFDTTRDYVPICASITPGTICCDRSSIRSDVCFMKGDIRTHSISKSIYLYSSKNNSNGRKLQK
QKGEHIQHEKIKPYTRKWEKNTMERIDELDLFAVKKSKKNKADSNPCQVKHSVPAVFFSNGGLTGNVYHEFN
DGILPLFITSQHLKKQVVFVIVEYHEWWFTKYENILSQLTDYPVIDYFADNRTHCFPEAIVGLQIHDELAVD
SSLMQGKNTSIRDFRELLDRAYWPRISGLLDEEEAELKANMSSLPPWMASQREEEEEIKQADLKTKPKLVII
SRNGSRSINNEEDMVELAEAIGFQVEVLYPNPRTELAKIYRVLNSSDVMIGVHGAAMTHFMFMKPGSVFIQV
IPLGTDWAAETYYGDPSIKLGLEYIPYKILPKESSLYGKYSEDDPVLADPDSVNAKGWEYTKKIYLDGQSVD
LNLRRFRKRLVRAYEYMQQKKRHGA-----------------------------------------------
------------------------------------------------------------------------
-------------------------
>ACYX_756_Basal-Eudicots_GT61CW/1-530
MVRYQRYHQLKKPSLLIKQQQQQQGDEDSQTLIFEFGNNNYFYCKKPKFVFLFLLVLLSCCLVFAPHLFTLY
TFAVGNDGYFFDTTRDYVPICASITPGTICCDRSSIRSDVCFMKGDIRTHSISKSIYLYSSKNISNGRKLQK
QKGEVIIQHEKIKPYTRKWEKNTMERIDELDLFAVKKSKKNKADSNPCQVKHSVPAVFFSNGGLTGNVYHEF
NDGILPLFITSQHLKKQVVFVIVEYHEWWFTKYENILSQLTDYPVIDYFADNRTHCFPEAIVGLQIHDELAV
DSSLMQGKNTSIRDFRELLDRAYWPRISGLLDEEEAELKANMSSLPPWMASQREEEEEIKQADLKTKPKLVI
ISRNGSRSINNEEDMVELAEAIGFQVEVLYPNPRTELAKIYRVLNSSDVMIGVHGAAMTHFMFMKPGSVFIQ
VIPLGTDWAAETYYGDPSIKLGLEYIPYKILPKESSLYGKYSEDDPVLADPDSVNAKGWEYTKKIYLDGQSV
DLNLRRFRKRLVRAYEYMQQKKRHGA----------------------------------------------
------------------------------------------------------------------------
-------------------------
>GMAM_26967_Basal-Eudicots_GT61CW/1-530
MVRYQRYHQLKKPSLLIKQQQQQQGDEDSQTLIFEFGNNNYFYCKKPKFVFLFLLVLLSCCLVFAPHLFTLY
TFAVGNDGYFFDTTRDYVPICASITPGTICCDRSSIRSDVCFMKGDIRTHSISKSIYLYSSKNISNGRKLQK
QKGEVIIQHEKIKPYTRKWEKNTMERIDELDLFAVKKSKKNKADSNPCQVKHSVPAVFFSNGGLTGNVYHEF
NDGILPLFITSQHLKKQVVFVIVEYHEWWFTKYENILSQLTDYPVIDYFADNRTHCFPEAIVGLQIHDELAV
DSSLMQGKNTSIRDFRELLDRAYWPRISGLLDEEEAELKANMSSLPPWMASQREEEEEIKQADLKTKPKLVI
ISRNGSRSINNEEDMVELAEAIGFQVEVLYPNPRTELAKIYRVLNSSDVMIGVHGAAMTHFMFMKPGSVFIQ
VIPLGTDWAAETYYGDPSIKLGLEYIRYKILPKESSLYGKYSEDDPVLADPDSVNAKGWEYTKKIYLDGQSV
DLNLRRFRKRLVRAYEYMQQKKRHGA----------------------------------------------
------------------------------------------------------------------------
-------------------------
>RRID_104041_Basal-Eudicots_GT61CW/1-479
LFLLVLLSCCLVFAPHLFTLYTFAVGNDGYFFDTTRDYVPICASITSGNICCDRSSIRSDVCFMKGDIRTHS
ISKSIYLYSSKNISNGRKIQKQKGEVIIQHEKIKPYTRKWEKNTMERIDELDLFAVKKSKKNKADSNPCQVK
HSVPAVFFSNGGLTGNVYHEFNDGILPLFITSQHLKKQVVFVIVEYHEWWFTKYENILSQLTDYPVIDYFAD
NRTHCFPEAIVGLQIHDELAVDSSLMQGKNTSIRDFRELLDRAYWPRISGLLDEEEAELKANMSSLPPWMAS
LREEEEEIKQADLKTKPKLVIISRNGSRSINNEEDMVELAEAIGFQVEVLYPNPRTELAKIYRVLNSSDVMI
GVHGAAMTHFMFMKPGSVFIQVIPLGTDWAAETYYGDPSIKLGLEYTPYKILPKESSLYGKYSEDDPVLADP
DSVNAKGWEYTKKIYLDGQSVDLNLRRFRKRLVRAYEYMQQRKRHGS-------------------------
------------------------------------------------------------------------
------------------------------------------------------------------------
-------------------------
>TMWO_17736_Basal-Eudicots_GT61CW/1-527
MVRYQRYHQLKKPSLLIKQQQGDEDSQTLIFEFGNNNYFYCKKPKFVFLFLLVLLSCCLVFAPHLFTLYTFA
VGNDGYFFDTTRDYVPICASITSGNICCDRSSIRSDVCFMKGDIRTHSISKSIYLYSSKNISNGRKIQKQKG
EVIIQHEKIKPYTRKWEKNTMERIDELDLFAVKKSKKNKADSNPCQVKHSVPAVFFSNGGLTGNVYHEFNDG
ILPLFITSQHLKKQVVFVIVEYHEWWFTKYENILSQLTDYPVIDYFADNRTHCFPEAIVGLQIHDELAVDSS
LMQGKNTSIRDFRELLDRAYWPRISGLLDEEEAELKANMSSLPPWMASLREEEEEIKQADLKTKPKLVIISR
NGSRSINNEEDMVELAEAIGFQVEVLYPNPRTELAKIYRVLNSSDVMIGVHGAAMTHFMFMKPGSVFIQVIP
LGTDWAAETYYGDPSIKLGLEYIPYKILPKESSLYGKYSEDDPVLADPDSVNAKGWEYTKKIYLDGQSVDLN
LRRFRKRLVRAYEYMQQRKRHGS-------------------------------------------------
------------------------------------------------------------------------
-------------------------
>ZSNV_2939_Basal-Eudicots_GT61CW/1-527
MVRYQRYHQLKKPSLLIKQQQGDEDSQTLIFEFGNNNYFYCKKPKFVFLFLLVLLSCCLVFAPHLFTLYTFA
VGNDGYFFDTTRDYVPICASITSGNICCDRSSIRSDVCFMKGDIRTHSISKSIYLYSSKNISNGRKIQKQKG
EVIIQHEKIKPYTRKWEKNTMERIDELDLFAVKKSKKNKADSNPCQVKHSVPAVFFSNGGLTGNVYHEFNDG
ILPLFITSQHLKKQVVFVIVEYHEWWFTKYENILSQLTDYPVIDYFADNRTHCFPEAIVGLQIHDELAVDSS
LMQGKNTSIRDFRELLDRAYWPRISGLLDEEEAELKANMSSLPPWMASLREEEEEIKQADLKTKPKLVIISR
NGSRSINNEEDMVELAEAIGFQVEVLYPNPRTELAKIYRVLNSSDVMIGVHGAAMTHFMFMKPGSVFIQVIP
LGTDWAAETYYGDPSIKLGLEYIPYKILPKESSLYGKYSEDDPVLADPDSVNAKGWEYTKKIYLDGQSVDLN
LRRFRKRLVRAYEYMQQRKRHGS-------------------------------------------------
------------------------------------------------------------------------
-------------------------
>STDO_14519_Basal-Eudicots_GT61CW/1-504
QQQQGDEDSQTLIFEFGNNNYFYCKKPKFVFLFLLVLLSCCLVFAPHLFTLYTFAVGNDGYFFDTTRDYDPI
CASITPGNICCDRSSIRSDVCFMKGDIRTHSISKSIYLYSSKNISNGRKLQKQKGGVIIQHEKIKPYTRKWE
KNTMERIDELDLFAVKKSKKNKADSNPCQVKHSVAAVFFSNGGLTGNVYHEFNDGILPLFITSQHLKKQVVF
VIVEYHEWWFTKYENILSQLTDYPVIDYFADNEAIVGLQIHDELAVDSSLMQGKNTSIRDFRELLDRAYWPR
ISGLLDEEEAELKANMSSLPPWMASLREEEEEIKQADLKTKPKLVIISRNGSRSINNEEDMVELAEAIGFQV
EVLYPNPRTELAKIYRVLNSSDVMIGVHGAAMTHFMFMKPGSVFIQVIPLGTDWAAETYYGDPSIKLGLEYI
PYKILPKESSLYGKYSEDDPVLADPDSVNAKGWEYTKKIYLDGQSVDLNLRRFRKRLVRAYEYMQQRKRHGA
------------------------------------------------------------------------
------------------------------------------------------------------------
-------------------------
>STDO_14520_Basal-Eudicots_GT61CW/1-504
QQQQGDEDSQTLIFEFGNNNYFYCKKPKFVFLFLLVLLSCCLVFAPHLFTLYTFAVGNDGYFFDTTRDYDPI
CASITPGNICCDRSSIRSDVCFMKGDIRTHSISKSIYLYSSKNISNGRKLQKQKGGVIIQHEKIKPYTRKWE
KNTMERIDELDLFAVKKSKKNKADSNPCQVKHSVAAVFFSNGGLTGNVYHEFNDGILPLFITSQHLKKQVVF
VIVEYHEWWFTKYENILSQLTDYPVIDYFADNEAIVGLQIHDELAVDSSLMQGKNTSIRDFRELLDRAYWPR
ISGLLDEEEAELKANMSSLPPWMASLREEEEEIKQADLKTKPKLVIISRNGSRSINNEEDMVELAEAIGFQV
EVLYPNPRTELAKIYRVLNSSDVMIGVHGAAMTHFMFMKPGSVFIQVIPLGTDWAAETYYGDPSIKLGLEYI
PYKILPKESSLYGKYSEDDPVLADPDSVNAKGWEYTKKIYLDGQSVDLNLRRFRKRLVRAYEYMQQRKRHGA
------------------------------------------------------------------------
------------------------------------------------------------------------
-------------------------
>MLPX_716_Basal-Eudicots_GT61CW/1-513
MVRYQRYHQLKKPSLLIKQQQQQGDEDSQTLIFEFGNNNYFYCKKPKFVFLFLLVLLSCCLVFAPHLFTLYT
FAVGNDGYFFDTTASITPGNICCDRSSIRSDVCFMKGDIRTHSISKSIYLYSSKNISNGRKLQKQKGEVIIQ
HEKIKPYTRKWEKNTMERIDELDLFAVKKSKKNKADSNPCQVKHSVAAVFFSNGGLTGNVYHEFNDGILPLF
ITSQHLKKQVVFVIVEYHEWWFTKYENILSQLTDYPVIDYFADNRTHCFPEAIVGLQIHDELAVDSSLMQGK
NTSIRDFRELLDRAYWPRISGLLDEEEAELKANMSSLPPWMASLREEEEEIKQADLKTKPKLVIISRNGSRS
INNEEDMVELAEAIGFQVEVLYPNPRTELAKIYRVLNSSDVMIGVHGAAMTHFMFMKPGSVCIQVIPLGTDW
AAETYYGDPSIKLGLEYIPYKILPKESSLYGKYSEDDPVLADPDSVNAKGWEYTKKIYLDGQSVDLNLRRFR
KRLVRAYEY---------------------------------------------------------------
------------------------------------------------------------------------
-------------------------
>MLPX_717_Basal-Eudicots_GT61CW/1-513
MVRYQRYHQLKKPSLLIKQQQQQGDEDSQTLIFEFGNNNYFYCKKPKFVFLFLLVLLSCCLVFAPHLFTLYT
FAVGNDGYFFDTTASITPGNICCDRSSIRSDVCFMKGDIRTHSISKSIYLYSSKNISNGRKLQKQKGEVIIQ
HEKIKPYTRKWEKNTMERIDELDLFAVKKSKKNKADSNPCQVKHSVAAVFFSNGGLTGNVYHEFNDGILPLF
ITSQHLKKQVVFVIVEYHEWWFTKYENILSQLTDYPVIDYFADNRTHCFPEAIVGLQIHDELAVDSSLMQGK
NTSIRDFRELLDRAYWPRISGLLNEEEAELKANMSSLPPWMASLREEEEEIKQADLKTKPKLVIISRNGSRS
INNEEDMVELAEAIGFQVEVLYPNPRTELAKIYRVLNSSDVMIGVHGAAMTHFMFMKPGSVCIQVIPLGTDW
AAETYYGDPSIKLGLEYIPYKILPKESSLYGKYSEDDPVLADPDSVNAKGWEYTKKIYLDGQSVDLNLRRFR
KRLVRAYEY---------------------------------------------------------------
------------------------------------------------------------------------
-------------------------
>MIKW_28994_Basal-Eudicots_GT61CW/1-529
MVRYQRYHQLKKPSLLIKQQQQQGDEDSQTLIFEFGNNNYFYCKKPKFVFLFLLVLLSCCLVFAPHLFTLYT
FAVGNDGYFFDTTRDYVPICASITPGNICCDRSSIRSDVCFMKGDIRTHSISKSIYLYSSKNISNGRKLQKQ
KGEVIIQHEKIKPYTRKWEKNTMERIDELDLFAVKKSKKNKADSNPCQVKHSVPAVFFSNGGLTGNVYHEFN
DGILPLFITSQHLKKQVVFVIVEYHEWWFTKYENILSQLTDYPVIDYFADNRTHCFPEAIVGLQIHDELAVD
SSLMQGKNTSIRDFRELLDRAYWPRISGLLDEEEAELKANMSSLPPWMASLREEEEEIKQADLKTKPKLVII
SRNGSRSINNEEDMVELAEAIGFQVEVLYPNPRTELAKIYRVLNSSDVMIGVHGAAMTHFMFMKPGSVFIQV
IPLGTDWAAETYYGDPSIKLGLEYIPYKILPKESSLYGKYSEDDPVLADPDSVNAKGWEYTKKIYLDGQSVD
LNLRRFRKRLVRAYEYMQRRKRHGA-----------------------------------------------
------------------------------------------------------------------------
-------------------------
>EPRK_7416_Basal-Eudicots_GT61CW/1-529
MVRYQRYHQLKKPSLLIKQQQQQGDEDSQTLIFEFGNNNYFYCKKPKFVFLFLLVLLSCCLVFAPHLFTLYT
FAVGNDGYFFDTTRDYVPICASITPGNICCDRSSIRSDVCFMKGDIRTHSISKSIYLYSSKNISNGRKLQKQ
KGELIIQHEKIKPYTRKWEKNTMERIDELDLFAVKKSKKNKADSNPCQVKHSVPAVFFSNGGLTGNVYHEFN
DGILPLFITSQHLKKQVVFVIVEYHEWWFTKYENILSQLTDYPVIDYFADNRTHCFPEAIVGLQIHDELAVD
SSLMQGKNTSIRDFRELLDRAYWPRISGLLDEEEAELKANMSSLPPWMASLREEEEEIKQADLKTKPKLVII
SRNGSRSINNEEDMVELAEAIGFQVEVLYPNPRTELAKIYRVLNSSDVMIGVHGAAMTHFMFMKPGSVFIQV
IPLGTDWAAETYYGDPSIKLGLEYIPYKILPKESSLYGKYSEDDPVLADPDSVNAKGWEYTKKIYLDGQSVD
LNLRRFRKRLVRAYEYMQQRKRHGA-----------------------------------------------
------------------------------------------------------------------------
-------------------------
>BMRX_28944_Basal-Eudicots_GT61CW/1-532
MVRYQRYHQLKKPSLLIKQQQQQGDEDSQTLIFEFGNNNYFYCKKPKFVFLFLLVLLSCCLVFAPHLFTLYT
FAVGNDGYFFDTTRDYVPICASITPGNICCDRSSIRSDVCFMKGDIRTHSISKSIYLYSSKNISNGRKLQKQ
KGELIIQHEKIKPYTRKWEKNTMERIDELDLFAVKKSKKNKADSNPCQVKHSVPAVFFSNGGLTGNVYHEFN
DGILPLFITSQHLKKQVVFVIVEYHEWWFTKYENILSQLTDYPVIDYFADNRTHCFPEAIVGLQIHDELAVD
SSLMQGKNTSIRDFRELLDRAYWPRISGLLDLLDEEEAELKANMSSLPPWMASLREEEEEIKQADLKTKPKL
VIISRNGSRSINNEEDMVELAEAIGFQVEVLYPNPRTELAKIYRVLNSSDVMIGVHGAAMTHFMFMKPGSVF
IQVIPLGTDWAAETYYGDPSIKLGLEYIPYKILPKESSLYGKYSEDDPVLADPDSVNAKGWEYTKKIYLDGQ
SVDLNLRRFRKRLVRAYEYMQRRKRHGA--------------------------------------------
------------------------------------------------------------------------
-------------------------
>JSVC_10858_Basal-Eudicots_GT61CW/1-512
MVRYQRYHQLKKPSLLIKQQQQQGDEDSQTLIFEFGNNNYFYCKKPKFVFLFLLVLLSCCLVFAPHLFTLYT
FAVGNDGYFFDTTRDYVPICASITPGNICCDRSSIRSDVCFMKGDIRTHSISKSIYLYSSKNISNGRKLQKQ
KGELIIQHEKIKPYTRKWEKNTMERIDELDLFAVKKSKKNKADSNPCQVKHSVPAVFFSNGGLTGNVYHEFN
DGILPLFITSQHLKKQVVFVIVEYHEWWFTKYENILSQLTDYPVIDYFADNRTHCFPEAIVGLQRTHCFPEA
IVGLQIHDELAVDSSLMQGKNTSIRDFRELLDRAYWPRISGLLDEEEAELKANMSSLPPWMASLREEEEEIK
QADLKTKPKLVIISRNGSRSINNEEDMVELAEAIGFQVEVLYPNPRTELAKIYRVLNSSDVMIGVHGAAMTH
FMFMKPGSVFIQVIPLGTDWAAETYYGDPSIKLGLEYIPYKILPKESSLYGKYSEDDPVLADPDSVNAKGWE
YTKKIYLD----------------------------------------------------------------
------------------------------------------------------------------------
-------------------------
>SMZF_8297_Basal-Eudicots_GT61CW/1-524
MVRYQRYYQLKKNNIQVKQQADEESQTLIFEFGNNNFFYCKRPKFVFLFFLVLLSFCFIFAPHLFTLPHLFT
LYTFAVGNEGFFFDTTRDYAPICSSITSGSICCDRSSIRSDVCFMKGDIRTHSVSSSIFLYSSKNVSNGRKV
HEEKEEEIIQHEKIKPYTRKWEKSTMDTIDELDLIVVKRSKLGKNTNSNPCQVKHSVPAIFFSNGGLTGNVY
HEFNDGILPLFITSQHLNKQVVFVILEYHEWWFTKYSDILSQLSDYPVIDFSRDNRTHCFPEVIVGLQIHDE
LAVDRYLMQGKNTTIRDFREILDQAYWPRIKGLLEEEEAELKANMSSLPPWLSSLREEEEQQKQEELKKKPK
LVIISRTGSRSINNEDEMVELAEEIGFQVEVLKPNPRTELAKIYRALNSSDIMIGVHGAAMTHFLFMKPGSV
FIQVIPLGTDWAAETYYGDPSIKLGLNYMPYKILPKESSLYGKYDEDDPVLIDPERVNAKGWEFTKKIYLDG
QSVNLNIRRFRKRLVRAYKY----------------------------------------------------
------------------------------------------------------------------------
-------------------------
>YDEH_60800_Basal-Eudicots_GT61CW/1-435
DYAPICSSITSGSICCDRSSIRSDVCFMKGDIRTHSVSSSIFLYSSKNVSNGRKVHEEKEEEIIQHEKIKPY
TRKWEKSTMDTIDELDLIVVKRSKLGKNTNSNPCQVKHSVPAIFFSNGGLTGNVYHEFNDGILPLFITSQHL
NKQVVFVILEYHEWWFTKYSDILSQLSDYPVIDFSRDNRTHCFSKAIVGLQIHDELAVNRLLMQGKNTTIRD
FREILDQAYWPRIKGLLEEEEAELKANMSSLPPWLSSLREEEEQQKQEELKKKPKLVIISRTGSRSINNEDE
MVELAEEIGFQVEVLKPNPRTELAKIYRALNSSDIMIGVHGAAMTHFLFMKPGSVFIQVIPLGTDWAAETYY
GDPSIKLGLNYMPYKILPKESSLYGKYDEDDPVLIDPERVNAKGWEFTKKIYLDGQSVNLNIRRFRKRLVRA
YKY---------------------------------------------------------------------
------------------------------------------------------------------------
------------------------------------------------------------------------
-------------------------
>GOQJ_61831_Basal-Eudicots_GT61CW/1-469
FLVLLSFCFIFAPHLFTLYTLAVGNDGFFFDTTRDYAPICSSITSGSICCDRSSIRSDVCFMKGDIRTHSVS
SSIFLYSSKNVSNGRKVHEEKEEEIIQHEKIKPYTRKWEKSTMDTIDELDLIVVKRSKLGKNTNSNPCQVKH
SVPAIFFSNGGLTGNVYHEFNDGILPLFITSQHLNKQVVFVILEYHEWWFTKYSDILSQLSDYPVIDFSRDN
RTHCFSKAIVGLQIHDELAVNRLLMQGKNTTIRDFREILDQAYWPRIKGLLEEEEAELKANMSSLPPWLSSL
REEEEQQKQEELKKKPKLVIISRTGSRSINNEDEMVELAEEIGFQVEVLKPNPRTELAKIYRALNSSDIMIG
VHGAAMTHFLFMKPGSVFIQVIPLGTDWAAETYYGDPSIKLGLNYMPYKILPKESSLYGKYDEDDPVLIDPE
RVNAKGWEFTKKIYLDGQSVNLNIRRFRKRLVRAYKY-----------------------------------
------------------------------------------------------------------------
------------------------------------------------------------------------
-------------------------
>RKGT_728_Basal-Eudicots_GT61CW/1-512
YYYYKRPKFVFLFLLVLLSFCLLIFGPQLFNLYTFAVGNDGFFFDTAREYDPICSSVKSGTICCDRSSIRSD
VCFMKGDIRTYSASSSIFLYSSNNINNGGGKVQEEDENDDDDEGEELQHEKIKPYTRKWEKNTMDTIDELDL
VVVKKSKFRTKIDQNPCQVLHSVPAVIFSTGGYTGNVYHEFNDGILPLYITSQHLNKQVVFVILEYHDWWVS
KYEDILSHLTDYPVIDFTNDNRTHCFPEAIVGLQIHDELTVDHSLMPGKNKTIRDFHDLLDQSYWPRIRGLI
QSEQEEIKAKLGPEMSSSPQLNEEQEQKQEQEQEHEQKQKQEQEEMKRPKIVIISRNGSRSISNEDEMVGLA
ERIGFEVEVLKPQRTTELAKIYRALNSSDIMIGVHGAAMTHFLFMKPGSVFIQIIPLGTDWAAATYYGDPSM
KLGLKYIPYKILPKESSLYDNHNKNDPILVDPESVNEKGWEFTKKIYLDGQSVNLDLQRFRKRLLRAYDYIS
KRNLQSSH----------------------------------------------------------------
------------------------------------------------------------------------
-------------------------
>TUHA_10405_Basal-Eudicots_GT61CW/1-423
DSAQEYVPICSSVASGTICCDRRSIRSDVCFMKGDIRTSSVSSSIFLYSSNNISNGGRRLQKRDGFEQDEYL
HHEKIRPYSRKWEKHVMNTIDELDLIVVKKSKLGKKKDSNPCQVKHSVPAIVFSTGGYTGNVYHEFNDGILP
LYITSQHLNKQVVFVVLEYHEWWITKYSEILSQLHCFPEAIVGLQIHDELTVNRSLMSDKNKSIRDFRNLLD
LSYRPRITGMIQSEQEKLKAETSSPQLLKQEEQKRPKLVIISRNGSRSITNEDSMVELAERIGFEVEVLKPT
PRTELVRIYRVLNSSDVMIGVHGAAMTHFLFMRPSSVFIQVIPLGTDWAAETYYGDPSIKLGLKYIPYKILP
KESSLYGNYKKNDPILIDPESVNAKGWEFTKKIYLDGQNVNLDLQRFRKRLIRAYDYISRRNL---------
------------------------------------------------------------------------
------------------------------------------------------------------------
------------------------------------------------------------------------
-------------------------
>RKGT_727_Basal-Eudicots_GT61CW/1-482
KQQGDEESQTLIFEFGNINTIYHYRRPKFVFLFFLVLLSCCLIFAPQLFNLYTLAVGNDGFFTDSAQEYVPI
CSSVASGTICCDRRSIRSDVCFMKGDIRTSSVSSSIFLYSSNNISNGGRRLQKRDGFEQDEYLHHEKIRPYS
RKWEKHVMDTIDELDLIVVKKSKLGKKKDSNPCQVKHSVPAIVFSTGGYTGNVYHEFNDGILPLYITSQHLN
KQVVFVVLEYHEWWITKYSEILSQLTDYPIIDYRKDNRTHCFPEAIVGLQIHDELTVNRSLMSDKNKSIRDF
RNLLDLSYRPRITGMIQSEQEKLKAETSSPQLLKQEEQKRPKLVIISRNGSRSITNEDSMVELAERIGFEVE
VLKPTPRTELVRIYRVLNSSDVMIGVHGAAMTHFLFMRPSSVFIQVIPLGTDWAAETYYGDPSIKLGLKYIP
YKILPKESSLYGNYKKNDPILIDPESVNAKGWEFTKKIRFRKRLVRAYDY----------------------
------------------------------------------------------------------------
------------------------------------------------------------------------
-------------------------
>UNPT_4348_Basal-Eudicots_GT61CW/1-375
SFEQDEHLHHEKIRPYSRKWEKHVMDTIDELDLIVVKKSKLGKKKDSNPCQVKHSVPAIVFSTGGYTGNVYH
EFNDGILPLYITSQHLNKQVVFVVLEYHEWWITKYSEILSQLTDYPIIDYRKDNRTHCFPEAIVGLQIHDEL
TVNRSLMSDKNKSIRDFRNLLDLSYRPRITGMIQSEQEKLKAETSSPQLLKQEEQKRPKLVIISRNGSRSIT
NEDSMVELAERIGFEVEVLKPTPRTELVRIYRVLNSSDVMIGVHGAAMTHFLFMRPSSVFIQVIPLGTDWAA
ETYYGDPSIKLGLKYIPYKILPKESSLYGNYKKNDPILIDPESVNAKGWEYTKKIYLDGQNVNLDLHRFRKR
LVRAYDYISRRNLQS---------------------------------------------------------
------------------------------------------------------------------------
------------------------------------------------------------------------
------------------------------------------------------------------------
-------------------------
>NJKC_16529_Basal-Eudicots_GT61CW/1-423
DSAQEYVPICSSVASGTICCDRRSIRSDVCFMKGDIRTSSVSSSIFLYSSNNISNGGRRLQKRDGFEQDEHL
HHEKIRPYSRKWEKHVMNTIDELDLIVVKKSKLGKKKDSNPCQVKHSVPAIVFSTGGYTGNVYHEFNDGILP
LYITSQHLNKQVVFVVLEYHEWWITKYSEILSQLTDYPIIDYRKDNRTHCFPEAIVGLQIHDELTVNRSLMS
DKNKSIRDFRNLLDLSYRPRITGMIQSEQEKLKAETSSPQLPKLVIISRNGSRSITNEDSMVELAERIGFEV
EVLKPTPRTELVRIYRVLNSSDVMIGVHGAAMTHFLFMRPSSVFIQVIPLGTDWAAETYYGDPSIKLGLKYI
PYKILPKESSLYGNYKKNDPILIDPESVNAKGWEYTKKIYLDGQNVNLDLHRFRKRLVRAYDY---------
------------------------------------------------------------------------
------------------------------------------------------------------------
------------------------------------------------------------------------
-------------------------
>IWMW_90218_Basal-Eudicots_GT61CW/1-543
MVHHHRYHQLRKGEVGEDDEESQSLSMECGNSAYYKRARPKLLPLILLFSLVSCCLFLAPHLFSSSVTVSVL
YSFGVENENLIADREANAPLCSSFSKGSICCDKSSIRSDICFMKGDVRTHSVSSSIFLYSSGNNTGFIEYVS
KLTKNGGEGEEEEEEELQHEKIKPYTRKWETSVMDTIDELDLIVKKEKFGINHPCEVQHSVPAVVFSTGGYT
GNVYHEFNDGILPLFITSQHLNKQVVFVMLEYHNWWITKYGDILSRLSDYPPIDFSQDKRTHCFPETIVGLR
IHDELTVDSSLMQGNKSVTDFRNLLDQAYWPRIRGLIQDEEREAQLKLQERMSMHLSPSPLPPLEREEEEQE
ERGKKPKLVIISRNGSRVITNENAVVGLAEELGFEVEVLRPNRTTELAKIYRVLNASDVMVGVHGAAMTHFL
FMKPGTVFIQVIPLGTDWAALTYYGEPAVKLGLKYIGYKISPKESSLYEEYDKNDPVLRDPDSVNARGWEFT
KKVYLDGQNVRLDLRRFQKRLARAYEYSVSHRNKQYQAQ---------------------------------
------------------------------------------------------------------------
-------------------------
>SWOH_57138_Basal-Eudicots_GT61CW/1-525
MVHYHRYHQLRKGEEVGADDEESQTLVFDCVDSVSYKRARPKLLHLLFLFSLLSCTLILAPELLTSSSKLSL
LYSFGVETESLIVESESTTPLCSSISNGTICCDRSSIRSDICFMKGDVRTHSSSSSIFLYSSENNSGIINSL
EEIEEEDDLQHEKIKPYTRKWETSVMDTIDELNLIAKKGNLRSHHPCEIRHSVPAVIFSNGGYTGNVYHEFN
DGLLPLYITSQHLNKQVVFVMLEYHDWWITKYGDILSQLSDYPPIDFSQDKRTHCFPEAIVGLKIHDELTVD
SSLVQGNKSITDFRNLMDQAYGHRINELIQEEEIEAQLKLKERLSLSPSSLPSLEKGEEEQEERLKKPKLLI
LSRNGSRAIINEDMMVELAKKIGFHVEVLRPDPSTELAKIYRALNSSDVMIGVHGAAMTHFLFMKPGTVFIQ
VIPLGTDWAAQTYYGEPAMKLGLRYVGYKIIPKESSLYGEYDKDDPVLRDPDSVNAKGWQFTKKVYLDGQNV
RLDLRRFGKRLARAYGYSISK---------------------------------------------------
------------------------------------------------------------------------
-------------------------
>VQFW_6992_Basal-Eudicots_GT61CW/1-414
AASSILLYNSTNNGFVNYFASTPFEEAAGEEEELQHEKIKPYTRKWETSIMDTIAELELIMKRKGHECEVRH
SVPAIFFSTGGYTGNVYHEFNDGIIPLYITSQHLNKQVVFVILDYRRWWVTKYGDILSRLSDYPPIDFNRDQ
RTHCFLEAIVGLGIHDDLTVDSSLMQGNKSTRDFRNLLDQAYWPRISGLIQDEERDAQLLKERLSLSPSPSP
SPLPYEEKEEENEESWKKPKLVILSRNGSRAITNEDAMVELAEKIGFQVEVLRPDRTTELAKIYRALNASDV
MIGVHGAAMTHFLFMRPGCVFIQVIPLGTDWAAQTYYGDPAMKLGLKYFGYKILPRESSLYGNYDEDDPVIR
NPKSVTKKGWQFTKKIYLDGQNVILDLRRFHKYLVHAYDYSISKRNPSHQGEPQ------------------
------------------------------------------------------------------------
------------------------------------------------------------------------
------------------------------------------------------------------------
-------------------------
>QTJY_10635_Basal-Eudicots_GT61CW/1-522
MVHHQRCHPLKKGVEVGEEDEESQTLVLEFDNTSYYKKSRPKILPLLFLFSLVSCTLILAPHLFTLYSLVVE
NDGLVVDTEAADLSTCSSIPYGSICCDRSGFRSDICYMKGDIRTHSASSSILLYSSSNNNLITKYASTPLEE
GEEEEELQHEKIKPYTRKWETSIMDTIDELDLVVKKMDSVDVHHPCEVRHSVPAIVFSNGGYTGNVYHEFND
GILPLYITSQHLNKQVVFVVLEYHSWWITKYGDILSRLSDYPPIDFSRDNRTHCFPNAIVGLRIHDELTVDS
TLMQGNKSIRDFHNLLDQAYWPRISGLIQDEESEALLKVVEGNSPPAPSSVEEKGLKKPKLVILSRKGSRAI
TNENELVELAEEIGFQVEVLRPDPTTELAKIYRALNSSDTMIGVHGAAMTHFLFMKPGSVFIQVIPLGTDWA
AQTYYGDPSMKLGLKYIGYKIIPRESSLYREYDRNDPVLRDPDSVNAKGWQFTKKVYLDGQNVKLDLRRFRK
RLVRAYDYHISKRNRSRR------------------------------------------------------
------------------------------------------------------------------------
-------------------------
>MTII_42498
SDVCVATGEVRLDTKTSTFHLTAGQRLHYSPTSVKPYTRKKDNITMSWISEVKLQKSSATAPPCQFNHTSPA
MVFATSGFAGNFYHDMNDILLPLFMTVGHFRSQVHLVVVNIRDPWVLKYRKILSHISRHPLIVSPPRHWRGG
EREVHCFPGAVVGLKYYDNLVCNASDVPDGHSIVDFKKFIHESFSLNFSRTTPTTQRPSLVLISRSRTRVLL
NEEEIVGLAEEVGFRVTVANRTTTSDVERFAEMVNACEVLVGAHGAGLMNFLFLAREAVLVQVVPWGLDWAS
ETYYGEPSQRMGVKYVEYKTEVDESSLYGEYPMDDPVIADPLAIHKMGYKVSRKIYIDGQNVTLNLSRFRET
LVKVF
>WXNT_54779
IATPDSDICMTSSPIRIATNSSQTTVYLTGNQTLNPGTDTTTVIIKPYPRKQDSDAMARTSPVFIVAATTAK
PAPPCDTIHFSPAIVFSTGGFAGNFFHTVSEVLIPLFLTAGPLHRHVRLVVTDPNPWWLNRYRPVLSAFSAA
DAIVLAPPSTVHCFPAAVVGLEYHGNLACNVSEAPGGLSTLNFRSFLHGAISVKSMPSPPPVDVRPVLLLLS
RRKSRTLLNEADVIAMASDIGFRVEVAAPERMRELEGFAGFVHRCGVLMGVHGAGLTNMVFLPPGGVLLQVV
PWGLRWVGDMYYGDPARAMGLQYVEYHVTVNESTLHDKYPPDHPVITDPLSVHMQGYHVSKPIFIDGQNVTV
NLRRFRAALEDAFQ
>YJUG_1759
ISDTESDMCITTAAARLTTGPVGTTVLHLTAGQRLPPNSTTTAAVRPYPRKTDPFAMSRTSPVAILPSPAAP
PPCDFTHRSPALIFSTGGFAGNFFHDVNDVLLPLFLTSSPLRPRLRLVATDFEPYWADKYRRLLSSLSSSPL
IVASSPSLPPLRPQVHCFPSAVVGLKYHGNLLANSSLPPGRLSTLHFRHYLHRSLSLDSTLLATTTSPTLLL
LSRRKSRMLLNEEVVAQLAQTLGFHVILATPEMMKNVEEFAQAVYKCDVMVGVHGAGLTNLVFMRPGAVMVQ
VVPWGLDWAAQAYYGRPAMRLGLRYVEYHVEVEESTLVDRYPRDHPVLADPWGINLQGYNVSRPVYTDGQDV
RVNLGRFRETLVEA
>LTZF_7254
VRPYARKTDTFAMSRTSPIKFIPNPTNPPKCDLNHSFPAVVFSSGGFAGNFFHDINDVLIPLFMTTSHLHSQ
LHLVITDYEEYWVRKYSKILARISNQPIIISSSSTLVHCFPSAVVGLKYHGNLLCNASLAPGGLTTSDFGRF
LKRSFSLSQINVKRPFMILLSRKKSRTLLNEDSVVRLAESAGFNVLLATSQVMKDLEKFAELLHTCDVLLGV
HGAGMTNMVFMKPGATIVQIVPWGLDWAAAAYYGRPARRLGLEYVEYHIKVEESSLYEKYEKDDPVIVDPWG
INLKGYNVSKPIYTDGQNVSLDLGRFRDTL
>OCWZ_53012
FTLRPYPRKTDALAMQRTSPITILTNPKNLPPCTTTHTSPAIIFSIGGFAGNFFHDINDVLIPLFLTAGHLR
TSVLMILDYQSWWALKYRRLLSSLSSEIIIASSSTDVHCFPAAVVGLKYHGNLACNSSDVPGGVTIRDFVFF
[truncated: 222,898 more chars]
