# Supplementary material for: Identification of an algal xylan synthase indicates that there is functional orthology between algal and plant cell wall biosynthesis
Source: New Phytol. 2018 Feb 20;218(3):1049–60. doi: 10.1111/nph.15050 (PMC5902652; doi:10.1111/nph.15050)
Supplement: Supplementary file 2 — Notes S1 Newick tree files and sequences used for Figs 2 and S1–S8. [file NPH-218-1049-s002.zip › FigureS2sequence.fa]

>AT4G24910
MPPQFHQSSLSILNPLLRFSPPSSPDNPKHQRLSTIKMPKFTVRKLIPLLIFVLSSLSVLRLLRISYKSSSK
SQSSSSTTFRLSPADSSQQLRANEGPTALMEKELKLLSDTVTRRSPCNILVFGFAPQYLMLSSINTRGITVI
LEDEPAKIMIPKAEVNPNNTRIYSLKYHQMEVRNAYNLLQHARANPACAPNMNNQHQGSSDCKLELRDLPQQ
VHNTKWDVIVVDGPRGDDLETPGRMGSIYTAAVLARKGSSNSTTDVFVHDVHRTAEKWLSWEFLCQENLVSA
KGTFWKFRIKRQSNASRFCSPETVIIR
>JTIG4248
EAQPQLQHSLVRWISAAGVLYHTNPGQMSHEQYIEVTKALHRCKGCDMLMWGVGFDARLWCQMVAGHGRIVF
LEGTPEWFELVKREIVGIEAYLVSYKHNMRQADSLLKKELTDAELLVDLPSTVKNTNWDVIIVDAPQGYGGE
KHPGRMESIYTSLQLKNQAIASGKKSVEVMVHDASRHVEITWSDRVLGKEGFKAVAG
>TPHT34627
GLAVVCLLTIIAGLLLNASSRSSHGNHESKSTLGVKTGGSRGKVDRAAGLPGVAARALIYFATSRKPLDKTM
EEISITLDILQQRGPSNVLAFGLAQDSPLWAALNAGGRTVFLEDSLDWMAATNLKVMKAGINLEMYHIAYKT
ILSQAHELMTYAKAARTGVCKPHQDLESSECNLTLTQLPRQLFHVDWDVIIIDAPVGWRHSAPGRMAPIFTA
AVFAHNRQSPGATDVLVHDITRKVEQDWSDEFLCLENKVACSGRLCHYRIPEDDHLGTQFC
>AT1G71690
MTTYLPFPMTTRLILSSFVSLVVLTLFFITRTGFSPSSSFHQPLNNTLRISTSSTGSKLQSPRSCNKIPPSL
ADALVHYASSNVTPQQTLSEISVTKKELEKKSPCNFLVFGLGHDSLMWATLNHGGRTIFLDEDESWIHQIAE
KFPSLESYHVRYKTKVRDAEALMAATKDREECRRVSTDLRVSTCELALKGLPEVVYETEWDLIMVDAPTGFH
EEAPGRMSAIYTAGMIARRRKDEEETTAVFVHDVDRKVEDEFSMEFLCRDYMTKQEGRLRHFTVPSHRNYGV
SGVKFCP
>AT1G09610
MRPKANQNHKLKVLLVFLLATLILIFIVRSTLTSSQEHQTPQETRSTRCSGACNKLPRSLAQALIHYSTSVI
TPQQTLKEIAVSSRVLGKKSPCNFLVFGLGHDSLMWSSLNYGGRTVFLEEDEAWIKQIKRRFPMLESYHVTY
DSKVNQADNLIEVGKGPECTAIGDPRYSMCQLALKGLPAEIYETGWDLIMVDAPTGYYDEAPGRMTAIYTAG
MMARNRKQGGETDVFVHDVNREIEDKFSKAFLCEGYMKKQEGRLRHFIIPSYRDGSESESNRPFCP
>AT4G09990
MRNKSQSFISSKLIFICCSILVLFILFLKRASFSSNSTATIRDEYHQKSKCPSTPQQCTKLPTSLSDALVHY
VTSEITPQQTFDEVSVSKRVLDKKSPCNFLVFGLGHDSLMWASLNHGGRTLFLEEDEAWIETVTKKFPNLES
YHVVYDTKVKDSNKLMELKRTEDCKAVSDPRDSKCALSLKGFPADVYETQWDVIMVDAPTGYHDEAPGRMSA
IYTAGLLARNRYDGGETDVFVHDINRPVEDEFSVAFLCGGYMKEQQGRLRHFNIPSHRASFGTPFCPADISR
RF
>AT1G33800
MRTKSPSSLNLKVIFIGSSILILIIIYLARSNISSSSSKPISKTNLSQEEEETQHKQEGCPTTQQCTKMPLS
LSDALVHYVTSNVTPQQTFDEVSVSKRVLDKKSPCNFLVFGLGHDSLMWASLNHGGRTLFIEEDQAWIAIVT
KKFPNLESYHVVYDTKVKDSDKLMELGRSEECRSVSDPRNSKCDLALKDFPADFYETKWDLIMVDAPTGYHE
EAPGRMSAIYTAGLLARNREDGETDVFVHDVNRPVEDEFSATFLCKGYMREQNGRLRHFTIPSHRARAGRPF
CPVEVDRRR
>Os11g0242600
MASPMHARRAKLKSQLVSAKAKLKHHVTPRRLLLLSAAAASAFLLLLTLRTLSAAAANTSSPAPVVVHRSQQ
QQRDDQCDRVPAGVAEALVHYATSNATAWGRGRRRSAEEVAATARAVSRRAPCNLLVFGLGHGAALWAALNH
GGRTVFLEEDDALVSGASPASLAIEAYRVAYLASAADADELLALRDSEHCTGAAATQLSPGHFDRSPCKLAV
RGLPAAFYEAEWDVIVVDAHAPPPPTTTAMMGAIYTAAVAARARRPAAETETDVVVHDVDKPVQDRFSTAFL
CGGYLKEGVGNLRRFAIPSHKEGMPFCP
>Os12g0204500
MSSPMHVRKAIHFVSMKAKLQSFGGLRLLLVGCLAALLLLFAVRTLSFTTSSATATAAREAAEAGCGKLPAA
VAQAMVHYATANVTPQQTAAEIGVSLRVLQLRAPCNFLVFGLGLDSAMWAALNHGGRTVFLEEDASWIASVK
AGHPGLESYHVAYDTRVTDADELIALRHEPACTSQPDLAAAAAASCRLALRGLPPVFHEVEWDLIMVDAPTG
WTPESPGRMGAIYTAGMAARARTPGAGATEVFVHDVDRHVEDTFSKAFLCDGYLVEQVGRIRRFVIPSHRDK
DGTPFCP
>DRG_36322
GLSPRIQEAIIHYATSPNVPQQTSEQIHVTLKALQERGPCNLLVFGLGHDSVMWAGLNHGGRTVFLEHDPDW
MEMQRAKFPDLEMYLVEYKTHMNQADELMETARATVLGDCRPQQQLKDSACPLAITNLPSFVYDLDWDIIMC
DAPWGHISFPRPFGRMAVIFSAAILARNRRKAAPVEVMVHDYDRKIEREYAEHFLCPENRQSLTQGILAHYH
ISPQRINDKSFC
>Os11g0490100
MKMPGRLLAAGAAALLVAASVMVATLLTAPLPFLPSLMPCLPAVTAPSGSGYSPPGLAALADAAVRYATTPT
VPQQSRAEISLSLAVLRRRAPLRLLVFGLGHDSPLWHALNPGGATVFLEEDPSWYSVVRGQSPFLRGHLVAY
RTRLDHADRLLATYKDHPSCLPGGGGNGGGDVPRVRGNAECPLALHNLPAEVYEKEWDMVMIDAPKGYFASA
PGRMAAVWTAAAMARGRRGEGDTDVFLHDVDRRVEKAYAEEFLCERFRVGATGRLWHFRIPPASRRGNGTAA
AGGAGAGDGRRPFC
>AT1G27930
MNTLIPSEKRWIITGVLLAGLVGGALLFTSFIRAADETLFLCSTASAKSRAVAAAADYEATPIQLQAIVHYA
TSNVVPQQNLAEISISFNILKKLAPANFLVFGLGRDSLMWASLNPRGKTLFLEEDLEWFQKVTKDSPFLRAH
HVRYRTQLQQADSLLRSYKTEPKCFPAKSYLRGNEKCKLALTGLPDEFYDTEWDLLMVDAPKGYFAEAPGRM
AAIFSAAVMARNRKKPGVTHVFLHDVNRRVEKTFAEEFLCRKYRVNAAGRLWHFAIPPAAANATIDSGDYRF
C
>AT1G67330
MIQDKSKGAKQTLLERPWFLAVALAGLIGGAMLITSFIRATDNTLSLCSTAKNTAASIAKYTATPIQLQSIV
HYATSHTVPQQSFEEISISLNVLKERLPCNFLVFGLGRDSLMWASLNPGGTTVFLEEDPEWIEAVLKDAPSL
RAHHVQYRTHLSEAGRLLSTYKNEPMCLPAKAFPIRYNEKCPLALTSLPDEFYDTEWDLIMVDAPKGYFPEA
PGRMAAIFSSAIMARNRKGDGTTHVFLHDVNRKVENAFANEFLCEKYKVNSVGRLWHFEIPNAANMTDQPGD
RFC
>AT2G15440
MKSNTNTNLILFHHHSPLTSKSPSAVAAANHHRFLFIFFLSFFTLLFSFSLFSSSIHSTTSSHSLSSSPSSS
SLPPPVLAALLHYTSSSPPNTSMSFLELSTISNIIHSHGPACNLLIFGLTHESLLWRSINFQGRTVFVDESP
YSVSKFEQSNPGVEAYEVVYSTKVSQAKKLLGYYKTRPECRPVQNLLFSDCKLGINDLPNFVYEIDWDVILI
DGPRGYASDSPGRMAPIFTSAVLAKSKDFGTKTKKTDVLVHEFGRKIERVYSEEFLCEENLIEVVGDLGHFV
VAAAEERESYGDGFCRNSTRLSESFTAVSGGDEEKVGVDDE
>AT5G67210
MKSGGNTNTKLILVHPYIQKQTSTNRLWLLAFVSFFTIAFLLTLLYTTDSIISSKNNSATVSSAVNSAVTTA
TISQLPTTAINAMLHYASRSNDSYHMSYGEMKSISDVLRRCSPPCNLLVFGLTHETLLWKSLNHNGRTVFIE
ENRYYAAYFEEIHPEIEVFDVQYTTKAREARELVSAVKEAARNECRPVQNLLFSDCKLGLNDLPNHVYDVDW
DVILVDGPRGDGGDVPGRMSSIFTAAVLARSKKGGNPKTHVFVHDYYRDVERLCGDEFLCRENLVESNDLLA
HYVLEKMDKNSTQFCRGRKKKRSVSSPSA
>AT3G50220
MKNGSGNTNTKLILLHPYIQKQTSTTRLWLLAFVSFFTIVFLLTLLYTRDTIPSKNTSVAAAVAAVVTGGST
PSASSPISNSNLPTSAINALLHYASRSNDSFHMSYGEMKSISDVLRRCAPPCNLLVFGLTHETLLWKSLNHN
GRTVFIEENRYYAAYFEEIHPEIDVFDVQYTTKAHEAGELVTAAKEAAGNECRPVQNLLFSDCKLGLNDLPN
HVYDVDWDVIFVDGPRGDAHEGPGRMSSIFTAAVLARSKKGGTPKTHVFVHDYYRDVERLCGDEFLCRENLV
ESNDLLAHYVLDKMDKNSTKFCNGRKKRSVSSLS
>Os04g0649900
MKSHGSRDKLQAAASSSHRRVLLLLFATCFALATFVTFVYNTSHFASASGSGAAADSSGGGASAGSGTGAVS
ALPLPVFDALVHFASISNATHRMSDTDIRAISAVLRARGPCNLLVFGLGAESPLWLALNHGGRTVFLEENEF
YVKYLEPRHPGLEAYDVSYTTKVRDFRDLLDAARASRAAECRPIQNLLFSECRLAINDLPNDLYDVAWDIVL
IDGPSGWNPTSPGRMPSIFTTAVLARTGATAAKGPTDVLVHDFQFELEQVLSKEFLCDENRVAGSGTPSLGH
FVVRPDGRRDAFCSGQDSTAAGTSSEKSGK
>Os06g0687600
MKGLSGPKLLVVHPSSNKPLGGAASPAMAVLGSRRRMWVVLFLAGFACVSLGTMLCAARDHPPPPVAARRLA
AAEAQAATLAVSARGGGAGGGGGGLPGYVFDALVQYASAGGNSTASMPGGDVRAIAAVVKRRAPCNFLVFGL
GGETPLWRALNHGGRTVFLDENQYYVSHLEGRHPGLEAYDVVYTTTVREFPDLLDAARAARSAECRPVQNLL
YSDCRLAINDLPNQLYDVAWDIILVDGPRGYTAASPGRMSAIFTAGVMARSRAEKGAETDVLVHDYEREVER
ACSREFLCEENRVEETSTRSLAHFVVPGGRDLRRETFCAGGGGSGAST
>Os02g0158500
MQLSFTPSTHSRTQAQTVCVSVRQGGRRRGAKNCGGGGGGERRKEMKGMSGPKLLVVHPASKGYNGVVSLSG
AASPGPSAASMPLFLGSRRRCCAWLVALLLALLTCVSLLTVFSTARAASEGAALPQRARLTVAGAAGAAAAS
AAVGAAGGLPAYVFDALVQYAAAAGANATASMPEEDVRAIASVLRRRAPCRLLVFGLGAETPLWRALNHGGR
TVFLDENPFYVAHVEGALPGLEAYDVSYATAVREFPDLLDAARAAQSADCRPVQNLLFSDCRLAINDLPNQL
YDVSWDVILVDGPSGFTEGSPGRMSAIFSAAVMARTKGSETEVLVHDYQREVEIACAREFLCPENRVEATAT
PSLGHFLVRGGAAANRDAFCGGAAGATTKKAN
