# Supplementary material for: Identification of an algal xylan synthase indicates that there is functional orthology between algal and plant cell wall biosynthesis
Source: New Phytol. 2018 Feb 20;218(3):1049–60. doi: 10.1111/nph.15050 (PMC5902652; doi:10.1111/nph.15050)
Supplement: Supplementary file 2 — Notes S1 Newick tree files and sequences used for Figs 2 and S1–S8. [file NPH-218-1049-s002.zip › FigureS3sequence.fa]

>QPDY_29804
SRKRIIVVTTTFARAFQAMYLGSLAATLTAVGEPLVWIVVEAGGRSENTESILSSSGVKYVHLAFGERLPNP
LDWGERSEMEVRMRIRALLHVRRVRLDGVVVFCDDSNTYSLAFFEEVQHVRWFGASALGFLIQDDYISSFIS
GASAADEAMEVSRVGGKKRRRPKQRTGFGRPQVQAPVLSVRNLSIIGWHTFPHRPKELEKIGQREQRRRRQA
IKDGLLSEAPEQTNLEWSGFALNSRLLWEEDLVPDRPTWVRPWVEWWGQSSSAFPDLLGDWASDEGAGVLAR
MLTSDEHVEALGVSMRGGRRITRTQALAWWMRAEARYTAAFPESWMLSPLTDAVGEGKR
>kfl00262_0200
MMGKRKAPSSSSTPPGQKAKGPRQDSGAADGSLPERRSFVHGSAFLIVCFACFLLGFRLSWEGKAAFLGAYR
IGPESGKLVLRDTGTSLDYADSESGGGAAQGGLDLRPGAWESGQGDKYGAGVADGEWERIETRILASAGGVV
NASESNRSRRLLPRPPPSPPEHPWVGRHNISVRPWPHPDAGETLLAHALIAAVQREQQNQFGVPLDRRKRMI
VVTPTYRRAFQQIHLSHLTDTLRLAPEPLSWLVVEAGGPTEETQAILSKTGLADIHLLPVPGVTMPDVRAPE
RPIVEDYLRDVALGYIQKQAMEGVVVFADDSATLRLALFQELQKVRWFAAFSVGMLVQGGGSQVDLPVQGPV
CGPEGDVRGWHAADHELLRLKKPAVVPKRALLGAAEKRLPGGEGAQRRLLALEVPERTEGFGAGSDSISQLG
AGTVVRQLQQVEQSEYFEPELFIPKLEWVGFAFNARLLWAPAERPAWLREWKPSTTLGKVDAVVGDYEGDED
PTDLLARMVEDESQVETLGRCGKDVLAWWLKVEAAEEGQYPAGWRLAENLPVVAEPQEWSEEQWAEYEARLV
EEKKKKKKKKSKKKKKAPEATKVEEDAAARQAAEQAAADEARRVEEEKQRELEAARQAEEERQTRLAEAQKA
EVEDNLDSVQKAKAEVRTDPEKEGEKAESKLESSALAEKEALTNNAKEVLNKLVEGADGGVADDTQAREKQT
S
>Os04g55670
MKLPLLRPLWPMLSPAAGSPDSPPEPSKPSLPAAWLLLHALFCATSMAVGFRFSRLIVYLLFLPTPINPTAH
LVSLVSPPVMLAAANATTTITTTTTTTTTTVTTTTVAAEVGAHPQHHHHGPVFVGRHPIRVRPWPHPDPNEL
LKAHHILAAVQNAQRSSRRRGAGPPRPVIAVTPTTTSALQVPSLTSMAHTLRLVDGPLTWIVVEPEHHTDAV
AAVLSRSNLNFLHITGPDSSTSRLRMHALREIRKRKMDGVVVFADENSILRTELFDEAQKVKSVGAVPVGVL
GEDEGTSETFLQAPSCDAEGKLVGYHVSEETMLPANRGDMLLSSRLEWAGFVVNAQALWEGGGAASRPEWVS
DIDAIDDGAAASPLSLVTDAARVEPLASCGQAALAWSHRSDALHEVKFPHEWKIDPPLVTIASRQQDAKPET
PLKRTTLLNTEGQH
>BHBK_5968
VGRHGVLVRERPHPYPSQVLQSLSVLALLQELQHLGQDARPARQLIVVTTTLARTFQKLHMLGLINSLRSAR
CPIRWVVVEGGQASQETASLLRGSGLPHVHLSAGNLKEAERWQGRELLEYSLRLHGLRYVRDNKLRGLVTFA
DDSTVFSPLFFQEAQTVAVLGAAPVGLLLQWGYEKTMQGKTQQRGGSAMSVSVEEKPAGANPGASSEPAGTP
PLALGAARQPVQRPVCEQGKVIGWHTVVHSPDWVAFGEGLTRYATVPDETLERNSLVWVGFVLEAELLWRDG
GALGKASGPRAAPGTSTGSNADDAGAGASRSGGAEGESAPWPSWVRAWDEWAPEAEAAVRGAWPLALGNNGS
LWKGLPSILDLLVLDETQVEPLGQCSGEVLAWWQRLEARPDSKFPARWRVPSLEMVVAAKSTPW
>YSQT_9214
KGMRSRVGRHGILIRVNPHPDPVQVVHTFSLMALLQEIQKQELAPPPTHQVIVITPTYVRTFQMLHMVGHVV
SLRQARCPLLWIVVEAGGQTSETGSILEASTLSYVHLSVDEEMPDVWEEKLALENRMRLEGLRYVREQRLRG
RVVFLDDSTITVPTFFDDVQKVKYFGASAVGILIQSAYAELMREGRGHARDREEVAEERGTGDSKGEANGGQ
GVQGEPVPALSDARMPVQAPVCDPATGGLSGWRRGKASYAERGEEARERRSLVWTGFVVNAELLWGDGVLQE
EDKGGKAGGAEEKGGRRRVAPWPVWIRKWHEWAGPWVSLVPPGLRKEGMAEGAATSVREERAAGVDAVQGDD
ASDATANVKDDVMGDIMSLMVLDEAFVEPMGSCGRDVLAWWLRADARADSKFPPRWHIEKPLEIVVASKSTP
WPDPLPPPPPS
>YOXI_10021
GGQAEGIQTNSSRAGRHGILVREHPHPDSFHVSRSTKLLDLLFEEQRRKALENSLQPILAITPTHKRTFQAL
SMVGLVNSLKVANSDYPVLWIVVEAERRTNDTADILRRSGLQCVHLESREPWPAEWKARELMEVKLREVGLR
HIREHQLAGVVVFADDSSVFTREFFHQAQKVEWFGAVPVGIQLQQGFTVIFQLQVPGDEVLARHAQERKIFE
SRTKDGETKRMPIQAPICYPNSSQLIGWHNLAHSPEELKDGPPMYGGHGDEEQHVKERASMVWVGFVMNARL
LWEGGRGTWLEQATGLRLKDEKWPFWLRRWEEWVGAERRTGERQVDPRDLLGRLVLNMSMVQVLGDCDSART
MAWWIRAEARHDSRF
>RPGL_14211
GRHGILVRENTNPDPFHVSRSTKLLDLLFEDQRRKALGYSFRPVLAITPTHKRTFQALNMVGLVNSLKVANF
DAPVLWIVVEAPHRTNDTADILSKSGLQYVHLEFREPWPAEWKAQEMTEVKMREVGLRYVRQHSLSGVVVFA
DDSSVFTREFFHQAQTVEWFAAAPVGIQIQQGFTVIFQPQAPGDEVLARHARERKMFEIRTKDGEKKRMPIQ
APICSPNSSLLQGWHTLAHSPEELMDGPAVYGGHGDRQQHLRERAALVWVGFVMNARLVWEDVRGLWLGHAT
GRRLEEDGWPWWLRRWEEWAEVKPGERQVDARDLLGRLVRNASMVQVLGGCETTRATAWWIRAEARHDSRFY
DGWALPRLPLTVPSKSTPW
>VAZE_55394
GRHGILVRENTRPDPFHVSRSTKLLDLLFEEQRRKALGYSFRPLLAITPTHKRTFQALHMVGLVNSLKVANF
DAPVLWIVVEAPQRTNDTADILRKSGLEYVHLELREPWPAEWKAKEMTEVKMREVGLRHIREHSLSGVVVFA
DDSSVFTREFFHQAQTVEWFGAVPVGIQLQQGFTVIFQPTAPGDEVLARHARERKQFELRTKDGETKRMPVQ
APICSPNSSLLGGWHTLAHSPEELVNGPALYGGHGDEQQHLEERASMVWVGFVMNARLLWEDVRGSWLEQAT
GRRLNEYEWPSWLRRWEEWAEGTPGERQVDARDLLGRLVKNMSMVQVLGDCETTRATAWWIRAEARHDSRFY
DGWALPRLPIIVPSKSTPW
>WSJO_8361
IGRHGILIREYNHPDPRQEIMAHRLIAVLQEHRRRLDDPPGAPRHVLAVTPTYHRTFQALHLGGLANALRLV
RAPLLWVVVEAGGVTNGTAALLAASGLDYVHLPHDGGGGQLPPATWSARVRLEASMRVQGLRYVRRKRLEGL
VVLADDSTVHTREFFEEAQRVAWFGAAPVGILSQAGFAEVFGGDELRAQLAAEAAPVVSAQGLSQVGRQRMP
VQGAACDANGTLRGWHIFPHAPRDVVHGFPEYGVGDMDAAAEHRERSGMESAGFVFDARLLWDFDPSRGWEG
VADEGRHRWQARPAWVRAWGEWAELPGGGGGGGGDEGRLERDLMSRMVKDERNVQPLGDCGRRVLAWWLRAE
ARADSHFPARWELSTPLEVTVPAKRMPWPE
>HKZW_48393
VGRHGILIRPYPHPDPIRLALAGELLDLIQEDQHRRFSSSASPSISASLSSSQPSSSNPRVIIAVTPTYRRT
FQTVHLEGLLGSLKVVRWPLVWVVVEGGGRTNHTADILSQSGLEFVHLEGKEAPRSDSWLERELWEINLRET
GLRHIREAQLDGIVIFADDSSMFSSDFFDEAQKVKWYGTASVGVNIHENFHLLPKQEKSIHGENTLSDITVT
TRRSLKSLKSQSSSKKVTAVEKSGLKMPVQAPVCDRNRKRIIGWHTYPHLPEDFSNGLPDYASEVVVRPTIW
SGFLFNSRLLWDTSRWNSEMDNMVENQRPKWVRRFEDWLESGEEESGKEEMVDKLKRVGDLLQRMLLDESHI
QPLGRCGIRVLTWRVWAEARFDSKFYDRWQLPSLEVVVPSKSTPWKERNLPKN
>ZRMT_9151
VGRHGILIREYPHPDPLKVMLASELIDLLQEEQFGRFTPGPFRPVIVITPTYTRTFQRIHMIHLVNSLKQAR
APLIWIVVEANGKSNDTRAMLSESGLDFVHLESKAKISDSWQERELAEVHLREAGLRYVHAARIDGLVVFAD
DSTVLSRSFFDEVQKVEWVGAMSVGIGIHELFSQTSEKSKWTVNGHQRRRKLLEGKQLRFPVQGPVCDSNKT
LTGWHTYPHYPQDFIEGLPEYSLSEDTLKQSAPAVRAPMVWQSFVLNSRLLWDSPAVPIAAGGAGGAEEASL
EIPDWIRPFGEWIGEESAEGKVRKKDGTGNRADLLQRLVLDESRVQPLGRCGTAVMGWWLKADARSDSKYPP
GWRVQGLEIVVRSKSTPWP
>JOJQ_40895
PIKPSGSFSRDLDGVKGVLGSSGGLLPFLIHLAACCSCMLLGFRLSREGSLVLARSRVNEDLGPIRQQLQIA
EGTPQGRTLSQAYGVEADVYREMLFWEEDTGALGKQEFSQSGPTGGSRVGRHGILIREYPHSDPLKVALASE
LIDLLQEEQHRRFFVYPPRPVIAITPTYRRTFQAVHMTGLINSLRLVRAPLIWIVVEAGVRTNDTAVLLLSS
GLDFVHLESKAHMSDSWHERELAEIHMREVGLRYVRNTQMDGLVIFADDSTIFSLAFFDEAQKVQWIGAISV
GINIQQGFGETMGDKDVPADLDGHGHISSKPTRHLLADNSITLKAKRHYRRPVQGPVCSRNGTLIGWHTVPH
SPQESPAGLSEYFKSERSTFLDPERGSMVWTGFVLNSRLLWDPDQMSRPGAGGSAEWASLLHRERPVWVRKW
EDWVGKQSKSTKDVTPQSGQVAAGDLLKRMVLDESFVEPMGDCGRQVLAWWLKGEARFDSKFYSRWHLPELE
ITVPAKSTPW
>MFZO_4740
EFSANETAGGSRVGRHGILIRDYPHPEPLKVALASELIDLLQEEQYRRFSVYPPRPIIAITPTHRRTFQTVH
MTGLINSLRLVRAPLIWVVVEAMERTNDTAVLLLESGLDYVHLTSRVRISDKWHERELAEIQMREVGLRYVR
DTQMDGLVIFADDASIFAREFFDEVQKVQWVGAVSVGISIQQGFREAMGGRRVPPVDAPLGRTLLALERRQR
LPVQGPVCDGNGTLGGWHLLLHSPEEVALGLPEYSQSRDLGLADPARGQMAWLGVVLNSRLLWDSAQLSAES
KVVGTTNWVEAESGERPWWVRQWEDWMGKRGRPTSAEIQVAPGDLLGRMLVDESFVQPLGECGRRVLAWWLR
AEARADSKFFSRWELPKLEMTVPAKSTPW
>Os06g47340
MMKSLLPQSQLRRSAAAASAARSSGGGAGSGGADGAGSDGGAGGRAPATSTFWFLLHALCCLVSLFLGFRFS
RLLFFLLFSTTALYSSTSSSSSSAVLRATTTTTTTTTTTTTTTNTFTLSFQANPNPPPSNLSNHTALDAAGA
AGHTQSHVVVGRHGIRIRPWPHPDPVEVMRAHRIMERVQEEQRRWYGVKEPRHVLVVTPTYSRAFQALHLTG
LLHSLRNVPYPLTWIVVEAGGTTNATASLLARSDLTIVHIPFPDRMPHDWADRHATENRMRLHALRVIRERK
MDGVIVFADDSNVHSLELFDEVQKVQWMGAVSVGILAHTGTADQPRLSEEDKQNMPLPVQGPACNSSGHLAG
WHTFNSLPFAGKTATVVGEAAPVLPRGLEWAGFVLNSRILWKEAEGKPDWVKDLDAVGENGEEIENPLILLN
DPSSVEPLGNCGKKILLWWLRVEARADSKFPQGWVIEPPLDIVVPAKRTPWPETTAELSAELVDSKQDQEGR
RLSRTDRSSRSRSTTKRKEN
>AT5G67230
MKLSVFRLSYWNRRGSSFRSSPSLDPSFDGKSPSSVFWFVIHGLCCLISLILGFRFSHLVLFFLFSTSVTNL
YTTPFLFAGNGGVSQLLRLKPLETATNSTVKKNSRVVVGRHGIRIRPWPHPNPIEVLRAHQLLVRVQKEQKS
MYGVRSPRTVIVVTPTYVRTFQALHLTGVMHSLMLVPYDLVWIVVEAGGITNETASFIAKSGLKTIHLGFDQ
KMPNTWEDRHKLETKMRLHALRVVREKKLDGIVMFADDSNMHSMELFDEIQTVKWFGALSVGILAHSGNADE
LSSILKNEQGKNKEKPSMPIQGPSCNSSEKLVGWHIFNTQPYAKKTAVYIDEKAPVMPSKMEWSGFVLNSRL
LWKESLDDKPAWVKDLSLLDDGYAEIESPLSLVKDPSMVEPLGSCGRRVLLWWLRVEARADSKFPPGWIIKS
PLEITVPSKRTPWPDSSSELPAAAIKEAKSNSKPRVSKSKSYKEKQEPKAFDGVKVSATS
>AT4G36890
MKLSALHQSYLNRRSNSFRSPTSLDSSVDGSGKSLIAVFWLILHCLCCLISLVLGFRFSRLVFFFLFSTSST
NLYSLPFRPDLPVKHLDVHTIGRTLDPGANGTTVVATATKSSRVVVGRHGIRIRPWPHPNPVEVMKAHQIIG
RVQKEQKMIFGMKSSKMVIAVTPTYVRTFQALHLTGVMHSLMLVPYDLVWIVVEAGGATNETGLIIAKSGLR
TIHVGIDQRMPNTWEDRSKLEVFMRLQALRVVREEKLDGIVMFADDSNMHSMELFDEIQNVKWFGTVSVGIL
AHSGNAEEMVLSMEKRKEMEKEEEEESSSLPVQGPACNSTDQLIGWHIFNTLPYAGKSAVYIDDVAAVLPQK
LEWSGFVLNSRLLWEEAENKPEWVKDFGSLNENEGVESPLSLLKDPSMVEPLGSCGRQVLLWWLRVEARADS
KFPPGWIIDPPLEITVAAKRTPWPDVPPEPPTKKKDQMPLSQGNTVVVIPKQQQHPTKIRKPKRKSKKSKHE
PRPTDTTTQVYSSSSKHQERN
>SmXP_002976794
MKSGSAAAGGVLHPVLRRSLTNAASTPRKSSGSSSPERGGGGGVLIGPGPLIRLCLHAVACIASLVIGFRFS
RETLLVLLIDVGIKFPYVEPGLGVRDGVRDGGGRLPEARTKSGRVHVGRHEILIRPWPHPDSAEIYRAHALL
ERVQVEQQSLYGPKERKTVIAITPTFARTFQAIHLLGVMHTLRAAPGPVIWIVVEAGGRSNETASILASSRL
EFVHLGVKDAMPVAWEQRRRMETRLRIEGLSHVRREKLDGLILFTDDSNVHSLQLFDEIQKVKWIGALSVGL
LETGSGATETASSMVAAASSAKPRLPVQGPACNETCHVVGWHVLRPSPVDGEDDSSSSFTDVAGGLTDVATH
LEWSGFVINSRAVWDEAESENEEEEASSSTMEDEQQEEDAERASTRRKPEWINEWKEWISEDSGSPLRLAKD
QGFIEALGNCGREVMLWWIRVEARADSRYPPRQVALCPTRGYHIYQLTRLPHRWSLTSPLEITVPAQRTPWP
E
>Pp XP_001755715
STGVQVGRHKILIREWPHPDPVETMKAHNLIARVQLEQERLHGVPNWKPVIVITPTYDRMFQAVYLTGLMHT
LSLVRGPVTWIVIEAGGKTSRTADLLAQARVDNVVHLEHSKSMPVYFESRWIMESHLRVEALRFVRKKKLEG
VVVFADDSNVYSMEFFNLIQKVEWVGVLPLGVLGYAGFQDTSKKKRRRRGSLLLGVVHKGQVPPKLDLQVQT
LTRNLDGALHGWHAHRPLPLDWDSGKGSTVLDDRLQWAGFVLNARAVWAPETVRPQWLKGWQDWARLEEGVY
LDLRSIFNDETHVEPLAENNIVRHWWIRAEGRPDFKYPSRRG
>PpXP_001778969
SSQVYVGRHPILKRPWPHPDPIEMAQAYNMLARVQLEQQRLYGIENWKPIIAITPTYFRTFQSLHLSGLMHT
LSLVRRPVTWIVIEASGISAETAELLRQVRVHKLVHLGASEHLPRTLQDRIILEARLRTEGLRYVREQNLEG
VIVFADESNVYSMQFFDEVQKVKWVGALPVGTLGYAGFEDPALLRDKVSRNTVLQVQGPTCDSSENITGWRA
FRPLSLDDVLINEYRDEQTNLEWSGFVLNARTVWASAPDRPKWIREWVEWARPEQRRYIDPRSLLSDETKVE
TLGSCGNGKAVLVWWARIEARSDSKYPPRWNLDLPLEVVVPARKTPWPE
>PpXP_001765650
MRPGGTQCDPWVKSDFLTSGKLTEATHCSKPISVFRILMQCTFCIAATILGFRLSCEADLVSVLRVEEAYGQ
FSRIYLEEFHVANGILLKGQNTTDAPEGNSSRLYVGRHPILKRPWPHPNQMEMAQAYNMIARVQLEQHRLYE
IKSWKPIIAITPTYLRTFQSLHLAGLMCTLSLVRGPVTWIVIEAGGISAETVELLKLARVHKLVHLGASAHL
PRSLQDRRILDSHLRVEGLRYVREQNLEGVVVFADVGNVYSMQFFNEIQKISWVGSVPVGILGHAGFEDPAL
SRHRDSLTEMQVQGPACDSFGNITGWHAIGSLSLDDELMKTNSAEETNLVWAGFVLNARAVWVSDPDRPKWI
QEWIKWACAEEGVYIDWRSLLRDEAKVETLGPCRSDKEVFVWWARIEAHSDSKYPSR
>Os01g06450
MDSEERSKKRLRLWSRAVVHFSLCFAIGVFAALLPLAATGATSIDSIRASFRPTVAATPPVPELDLLLIVTV
TRPDDDDDDGMSQEASLTRLGHTLRLVEPPLLWIVVGAENTTATARAVNALRGTRVMFRHLTYAAENFTGPA
GDEVDYQMNVALSHIQLHRLPGVVHFAAASSVYDLRFFQQLRQTRGIAAWPIATVSSADQTVKLEGPTCNSS
QITGWYSKDSSSNITETTWDSSSNTTQTTWDSSSNKTQTTTLAALDTNASKQNSSSGPPEINMHAVGFKSSM
LWDSERFTRRDNSSTGINQDLIQAVRQMMINDEDKKRGIPSDCSDSQIMLWHLDMPRHTPKIEQATPEKESL
TKGDEEESHDMTLDNVVPKTEEHETLEKENLMKGDEKGSHDMMLDNVVAKIEEQETPEKENLTKGEEKESHD
MMLDNVVAKIEEQETPEKENLTKGDEKESHDMMLDNVVAKIDEQETTEKESLTKGDEKESHDMMLDNVVAKI
EEQETPEKESLTKGDEKETHDMMLDNVVAKIEEQETPEEGKTKEG
>XMCL_1659
RMLVIITPTYIRPHQAPHITMMANTIRSVPPPLLWLLVEEVAAVGGRIEYEPTPVTRELIQRVANGINYHLL
AQPQASELENPNGHRGVSQRNRGLEYVIDEGIMDAAIYFGDDDNQYDLRLFSEIRKVKRVGVFPVGMVEPDK
KMKPDLSGLETPICESGKVVGWVTGFSGGGARIIKSDMGGFAFNSDLLFRDDKTPVKFSMESDKGMLETDII
LQLLGNVQNTDEVLAELETLANDCTDVLVWHNDGKSEPKGLSMQFPYNWRL
>STKJ_26453
MILVTPTYPRATQAAYISHLAALLRLVPPPFLWIVIESETKTQETGDLLRKTAAACQWASPWGPSEPSRNCG
GLPYVHMASGVKHEDSRRSRAVLQRNHVLEFVEENCIEGLIYFMDDDNIYTPEVFGEVRGVRRVGIWPVGLL
YEYTTPRVERPLVTLSSTATQPSSQANDSSALEMGARPSPGPGPGPGPGVPGVPVIFGWETVPGAFNKSRGN
NVSRRYQVDMAGLAFWSGLLWEEDGNGELRPPLRFLSAPGMIEDLFMRQLVRDEREIEPGAEMCTRVHVWHM
HHE
>HJVM_30458
MILVTPTYPRATQAAYISHLAALLRLVPPPFLWIVIESETKTQETGDLLRKTAAACQWASPWGPSEPSRNCG
GLPYVHMASGVKHEDSRRSRAVLQRNHVLEFVEENCIEGLIYFMDDDNIYTPEVFGEVRGVRRVGIWPVGLL
YEYTTPRVERPLVTLSSTATQPSSQANDSSALEMGARPSPGPGPGPGPGVPGVPVIFGWETVPGAFNKSRGN
NVSRRYQVDMAGLAFWSGLLWEEDGNGELRPPLRFLSAPGMIEDLFMRQLVRDEREIEPGAEMCTRVHVWHM
HHE
>RPRU_1894
LLLLVMPTYTRPMQAAYVEQVAAILKLIPPPFLWIVIENEYKTEETAELLRRVAGKCSFPSAWYTKTGQPWE
GLPYVHLTAGVKHEAAAKSRGVRQRNTVLEFLEMAKLDGIVYFMDDDNAYTPELFEEIRKVQRVGVWPVAIL
KGHTRAWVDRPLAEVGPDGKPRIFAWDTVPFSFYPNGTVKRTYHLDMAGLAFRTFLLREKARSKSPLRFQSA
PGLVEDGLMKQLVKSSDELEPLGDLCTDVNVFHLHAE
>RPRU_4635
QLLLLVTPTYVRPMQEAYFEQLSVLLKLIPSPILWIIVESKFKTAETAELLWRLAGPCSRPPPWYTETETAG
TWEGIPYLHMASGLEHESVNMSRGVRQRNAAIEFIEEARLDGLVFFMDDDNSYTPELFEEIRKVKRVGIWPV
GMLRGHMRAVINRPLVDAKTAHSDNPVIFGWETVPGSFDLGSMTARRRFHMDMAGFAFWSGITWEKAVTDSP
IRFISSPGLVEDKFLQQLVKNRGSLEPLAKSCTEVNVWHLHSEA
>KEYW_27789
LLLLVTPTYTRAFQAIYITNIANVLRALPPPVLWLVMEAGNKTEETSKLLKRTAGHCTKASGRTAKAFCVDV
PYIHMGVDSKVEKDNSFFFRGVSQRNQALNYITQKKLDGLIYFMDDDNAYSIQVFEEIRKIKRIGIFPVGFV
YHKAEGSWKKNHISRPAVRINGSRAWIHGWEANGKHIPLTQTNGTHRYISDMAGFAFRSSLLWEPTDKITGR
PIHPVRFEATKKGYLETQFLSHLIEDESALELMADNCQDVWVWHRHVEASKKDPYAKLWRV
>XRTZ_26771
RKLIIAITATHARPFQAPYITQAATVLRLVPPPILWLVIEDGPKTEATEFLLNRTAGACLPSDDPHGCSTLP
HRHLATDDFIGKMADPFAHFNESDRPFQRKMFRGILQRNAGLEYVHSRKLDGIVYFMDDDNVYSPQLFDQIR
QVRRLGIQPVGYLFPRKPSIESPLVRKIRRRGKRRVRKPKGRNQGLVGLASSLLGWTYEWREVVSTRIVGWH
STAPVRRPLKRDPWNQTSAVRRYEVDMSGFAFRSSLLWTPPNRRTGFPRQPLRFEAIQKGFMETLFIERIVR
TEGDLELLADSCQDVWVWHRHQESPWMRYPTKWRL
>YOXI_53943
GNTSDKNKSSGGNGDATDTPGQSKHTNVESSPDNVRGKGSTNGVESSQGGGVDVSSEPAQIIAITPTYNRAT
QAIHLVKLSNMLRALPPPVLWIVVDVKKKSYETAAFLEAFAGACIHVGAAQQCTKLSYTHLSSGAEAEADGA
SCGVAQRNAALRYVEQNRIPGIVYFMDDSHVHSTKLFAELRRTRRMGIVPVGRIWPGDYVSRAKWEQADVAV
DRPLVQVDADGKARIHGWETSSWTPATAGRKYYASLAGLAFRSSLLWESPSNTTSRPHHPVRFFPRMPTYLT
SSFLDRLVSSPTELEPLAENCQDVHVWQINFEAQAAAPYPKLWRV
>VAZE_54701
QIIAITPTFNRATQALHLVTLVNMLRAVPPPLLWIVVDVNAKSQETAALLEATAGACIYVGTAEECTKLNYV
HIATGAEAEPDGASCGSAQRNAALRYVEQKQTPGIVYFMDDNHAHSPKLFAELRQMRRIGIVPVGRIWPVES
VTRAKWEQADVAVDRPLVQVDAKGRARIHGWETSSWSTATAGRKYYANLAGLAFKSSLLWESPDSATGRPLR
PVRFFPRTPTRLTSSFLDRLISSPDELEPLADNCQAVHVWQVNFEARAEAPYPKLWRVPQPTDL
>RPGL_12574
QIIAVTPTFNRATQAIHFVTLVNILRAIPPPVLWIVVDANKKSQETAALLEAIAGACVYVGAAEECTKVKYV
HLATGAEAESDRASCGVAQRNAALRYMERNRIPGIVYFMDDSHVHSTKLFAEFRQIRRVGIVPVGRIWPGDY
VTRAKWEQADVAVDRPLVQVDVNGRARIHGWETSSWSPATAGRKFYANLAGLAFRSSMLWEDADSATGRPLH
PIRFFPRTPSYSTASFLDRLVSSPEELEPLADNCQAVHVWQISFEARAEAPYPKLWRVPQPTDL
>RPGL_12573
QIIAITPTFNRAAQALHFVTLVNILRAIPPPVLWIVVDANKKSQETAALLEAIAGACVYVGAAEECTKVKYV
HLATGAEAESDRASCGVAQRNAALRYMERNRIPGIVYFMDDSHVHSTKLFAEFRQIRRVGIVPVGRIWPGDY
VTRAKWEQADVAVDRPLVQVDVNGRARIHGWETSSWSPATAGRKFYANLAGLAFRSSMLWEDADSATGRPLH
PIRFFPRTPSYSTASFLDRLVSSPEELEPLADNCQAVHVWQISFEARAEAPYPKLWRVPQPTDL
>VAZE_54452
EPDPLIIAVTPTYMRAAQMLHLVKMANVLRIIPSPVLWIVVETLARTPETSANLKFAAGTRIRVGSSRKCSK
LRYVHLATGAPSDNVVDCGGVAQRNAALDYIEKRRLRGIVYFMDDDNIYNPMVFEEFRKIVRVGVVPVGILF
AAEYTGYKPADVMVERPLVHTDALHGRAQVYGWETGRWSVEMKRKYHTDMAGFAFDSALLWERREKGQSKRR
GPPLRFKPTPFYLESNFIDLLIDDSDELEPLADRCETVYVWHVRYEARAEAPYPPTWRLPQP
>RPGL_10596
RKRFLPRILAVTPTYNRAAQALHLVKLANVLRLVPPPLLWIIVDENEKSLETAHVLNTTAGACIHVGDSVRC
TKLKYVHLHSTNQDRSSSSRGVAQRNAALEFIERRKLSGIVYFMDDSNTYSPKLFPELRKIVSVGVFPVGLL
WSAEDLKAKGENVLADAAIERPLVTRGVSGGGPPRVWGWETLLWSVETGRKYHCDMAGFAFRSSLLWQRSEA
RLGGRPSHPLRFIPRKEEMTLMASLEDYAASPATQSFLESDFLDKLVTRPEDLQPLAEDCQTVHVWHADFEA
RPQAFYPQLWRL
>YOXI_54604
QPAKKLIIAITPTYNRAAQAMHLVNVVNVLRIVPPPILWIVVDAVVQSAETAALLNATAGACLQTRSDSPCS
SLPYVHMGSGQETDNPWQSRGVAQRNAALAYIESRRLEGIVYCMDDDNVYSPLLFEELRKIQRVGILPVGLV
WSREYVDAATWQQDDAAVERPLVDKQRHKVYGWETLAWSVEAKRQYHADMAGFGFSSHLLWKTKGWSNRRPL
KSIRFVSKRLFLENDFLAQLLSSADDLEPLADLCERILVWHVKFETRSRSAYPYLWRL
>YOXI_55256
PSQRIIAITPTYNRAAQALHLVTCVNILRIIPPPVVWIVIDSGEPSPETAQLLQAHAGECVHVGGAKECTTL
SYVHLGANDTTEDIKISRGVAQRNAALKYVERLRLEGVVYFMDDDNVYSPKLFEEIRKVRRVGVLPVGFVWS
MDTMKISPWLQADAMVERPLVEKGPQLRGGGVASPSVRGWETFEWSVEAKRRYHIDLAGIAFRSFLLWQSDT
SNVSEPTHRPPAPVRFVARQFFLENDFLEKLVRSVDELEPLADLCESVHVWHVRFESRSRVSFPRLW
>WDCW_6234
IIVVTPTYNRPFQLPHLTALANVLHTVPPSLLWIVIELGAKTEETTKLLNRTACIPTNLPGRSCKQLEVVHL
AASLPLNFTKSKGVEQRNVALQYIEERRLPGLVYFADDDNRYAPQLFAEIRKVQRVGIWPVGFLWSKEEEYL
RPTWQREPFVERPLVRAGAAGRPEVYGWETFGWAFVGPDRRGPRRFNCDMAGFAFRSEMLWETPNPKTKRPQ
QPIRFVARGGQLENDFLNRLVASESELEPLADRCQDVYVWHSHTEAKPKDTYPASWRV
>BHBK_4236
ILAVTTTYPRDTQWAYLTRLAAVLRQVPPPGVTWIVVEEPKKTWDTESALAQTADLCLPLGRPNCSKIDYVH
LATGEPKSEEEGKQGVSSRNAALAHIAAKKLEGVVYFMDDDNIYMAQMFEEISRVRSVGIWPVGRLVEKEQA
RLMSNEEKAKPQVERPLVRPREGGAGGVEVYGWQTSEPFLSKRETRMFNVDLAGFAFSSKLLWQDADSKGFP
KQPVRLMKASKQGMLADKLLRNLVPSPKELEAMADQCTDVWAWRWHSESSKELKYPRYWFAK
>ZRMT_7426
LIAVTATYPRASQALHVTNLVNVLRVIPPPFLWIVVETYKSDETRRLLNRTAGRCIYVGGASTCSSIDYIHL
NDSRPHEDPGVSRGVNQRNLALKYIQDKRIDGIVCFVDDDNTYSPQLFEEFRKVKRVGILPVGFLWTHEFQE
THKDDNELKPFVQRPIVKKDEDGKPVVYGWETFKRAKWWPDLKFQTDMASFAFRSSLMWSPPDRNGYPKHPI
RFKKKLGMLESLFLELLVPRESDLEPLAQDCQQVLVWHVKFETKWLAYPRSWFL
>HAOX_4562
LFIAVTPTYTRAWQAAHFVQVVNVLRIVKPPLLWIIVESENKTEETSETSKLLKRTAGRCISPGVSNTPVHL
NYVHISTGIPHGPTAISRGVEQRNFALELIDTLHIDGVVYFMDDDNVYTPELFDEIRKVKRVGVFPVGFLWT
AEAGIVRHRKQTNPFVERPLVISSRSHVFGWETFQWAFGKYTRKFHVDMAGMVFRSELLWEKTDPATGRPNH
PVRFFPKAGYLETQFLDRLVDNELDLEPLADDCQLILVWHTHTEARISDPYPSHWYLKQ
>YOXI_55252
ERPLIIAITPTYVRASQTVHFVRSSTVLRLVPPPVLWIVIESVEKTKDTADLLEQTAGRCIRVGAARKCSQI
DYVHITAGRPHEKPSRTRGVYQRNAGLDYVQSRRLEGVIYFMDDDNNYSPELFEEIRKVTRVGAMPVGFLWS
WTEALLTPGRDFRPFVERPLVTKIGVDANGKAIGKIFGWETFAWAARKQGKSARKFQSDMAGFSFRSELLWE
RTNLWTKRPDHPVRFQSVPGYIETNFLNKLVENPSDLLPLANNCQKVLVWHTKLECSRSEPYPRNWWL
>VAZE_52794
ERPLIIAITPTYVRASQTVHFVRASNVLRLVPPPVVWIVVESLKKTQDTAGLLEQTAGRCIRVGAATKCSQL
NYVHLAAGQPHEKPSRTRGVHQRNAGLEYVQSRQLEGVVYFMDDDNNYSPELFEEIRKVTRAGAMPVGFLWS
WTEALVTPERDFRPFVERPLVTKVGVDENGKAIGEVFGWETFAWAARKQGKAARKFQSDMAGFAFRSELLWE
ATNSWTKRPDHPVRFRSVPGYIETNFLNKLVENPSDLLPLANNCQKVLVWHTKLESARSEPYPRNWWL
>RPGL_30014
RPLIIAITPTYVRASQTVHFIRASTVLRLVPPPVLWIVVESLNKTQETEDLLKQTAGRCIRVGAAAKCSQLN
YVHLAAGKPHEKPSRTRGVYQRNEGLDYVQSRELEGVVYFMDDDNNYSPELFEEIRKVTRVGAMPVGFVWSW
TEALMSPGRDFRPFVERPLVTKVGVDENGKAIGKIFGWETFAWAARKEGKAARKFQSDMAGFAFRSELLWEK
TNSWTKRPDHPVRFQSVPGYIETNFLNKLVENPSDLLPLANNCQKVLVWHTKLECVRGEPYPRNWWLPQP
>YOXI_4416
EISEEPPPLRIIGVTPTYTRAAQAMHMNKVVSVLRLLPPPILWIVVEAGNKTDETSNLLLRTAGRCVKIGRE
RTCSTVDYVHLSSGVQAEDPKISRGVRQRNAALDYIEAQRLAGVVYFMDDDNVYTPELFEEFRKLKRGVGIV
PVGLMWSGDFTRLAKTQITDPIVERPLVRWSNASAKGGESDAEAARGTVYGWETFEWAVRAEPGTGRKFHAD
MAGFVFKSELLWAPPDSATGLPRHPVRFQPIKTRLETLFLEQLIGDPAELEPLADMCQDVLVWHVKFEAKAY
RPYPDNWRL
>JOJQ_40001
LLLPITPTFGRAAQAFHLTQVVNLLRLLPPPVLWIVVEASQQTKETAKLLERTAGKCRKVGIAKKCTKVDYV
HISTTTQSENARMTRGSLQRNAALDYIEQKRLKGIVYFMDDDNAYSPELFEEIRKVKRVGTLPVGFLWTGDF
TKLMSWKRSEPFVERALVQINGDGKPEVYGWETFDWALSKPLGKQRKYNIDMAGFAFNSVLLWEPADKATRR
PKHPVRFSPRPMWLETRFLDRLIAGEAYLEPLADLCQDVWVWHVRFETYPHTPYPANTWRV
>ZRMT_9492
LLILITPTHPRAAQAYHMSQVVNILRVVPPPILWIVIEALQQTEETANLLNRTAGKCIKVGIAKTCTTVNYV
HLATPQKAEDKSVSRGVKQRNFALDYIQDNRIKGLIYFMDDDNAYTPELFHEIRKVKRVGVFPVGLLWSHEY
QTLMTWRQTSPFVERPLVRVGANGEPEVYGWGTFEWALSAPVGKGRRFNIDMAGFAFNSEMLWEPRSNITNR
PKHPVRFVSKLAWLETNFLSKLLPKDSYLEPLADMCRDVNVWHVKFESKPYQPYPEKWRL
>HKZW_48169
EEPERPLIIPITPTHTRAAQALHVSQVVNLLRLVPPPVLWIVVESLTKTEETSKLLNRTAGKCLKVGIAKTC
TKLDYVHLSSGIQHEDKSVSRGVSQRNAALDYVERNKIKGIIYFMDDDNAYTPELFEEFRKVKRVGVLPVGL
LWSWEYQKLVPWRQADPFVERALVKVGKKTGVPKVYGWETFEWALKAAPGTGRKFNIDMAGFAFNSEMLWEP
TSNLTRRPKHPVRFKSKPAWLETMFLNKLLPKDSYLEPLGDMCQDVWVWHVKFETRPYYPYPEDWRV
>JOJQ_7955
IFGSSPPESEITEQQSSFKTSDEPPLDETEEPAPPLIIGVTPTHTRAAQSFHVTQVVNVLRVIPPPVLWIVV
ESLHKTEETGKLLEKTAGKCMKVGIAKECTKVDYVHLSTGLQAEDTAVSRGVRQRNKALEYIQNNRLKGIVY
FMDDDNAYSPELFEEFRKVKRVGVLPVGLMWTADYQKLVSWRQADPFVERPLVRMGERGQPEVYGWETFEWA
LKAPPGTGRKFNIDMAGFAFNSELLWEPTSNITGRPKHPVRFKPKSAWLETMFLDKLIPKDYYLEPLADMCQ
DVWVWHVKFETKLYMPYPDNNWRV
>MFZO_26182
PLPRIIAVTPTHPRAAQAFHMTQVVNILRVIPPPVLWVVVEAMKPTEETAKLLKKTAGRCLQVGIAKECTAI
EYVHLATGLKPEDTHISRGVRQRNTALDYIQTNRVKGLVYFMDDDNAYSPEVFEELRKIKRVGVLPVGLMWS
ADYQKMVPWRQADPFVERALVRLNEKGEPQVYGWETFEWALKAKPGTGRKFNTDMAGFAFNSELLWEPTSNI
TGRPKHPVRFRPKSAWLETQFLERLIPKDTYLEPLADMCRDVWVWHVKFETQLYMPYP
>NBYP_54284
ESPPPLIIAVTPTHARAAQAFHMTQVVNILRVVPPPVLWVVVESLRKTDETAKLLNKTAGRCLRVGAAKECS
KVDYVHLSTGLQPEDTHVSRGVRQRNSALDYIESNRIKGLVYFMDDDNAYSPELFEEFRKIKRVGVLPVGLM
WTADYQKLVPWRQADPFVERALVRLNDKEEPEVYGWETFEWSLRAPPGTGRKFHTDMAGFAFNSELLWEPTS
NITGRPKHPVRFKAKSAWLETNFLDRLIPRDTYLEPLADMCQDVWVWHVKFESKLYMPYPDNVWRI
>VAZE_54697
SIISSKNSASQCQCPCLESPNYVEGGGGSGCLPGEDSEAEQPLPLIIAITPTYVRAAQTIHFIQLTNVLRVV
PPPVLWIVVEAKETTPDTEDLLEHTAGRCLFVGDVPECTTLPYVHLASNESHESRSQSRGVRQRNAALEYVE
RERLAGVIYFMDDDNIYSPQLFEEIRRIRLVGVLPVGFLPTWSDRAVQRKPEKVPYVERPLVAVEDQQQTEP
GEQQEAGNTGRPDAPVPKVYGWETFEWAAREEGGAGRKYHTDMAGFAFRSELLWTPTNETTGHPWNPVRFIS
QPYRLETNILNRLVASEDELEPLAEMCQRVLVWHTKMEAAASEPYPPNWRL
>ZRMT_8735
LLILITPTYTRPAQALHFAHVVGMLRLVPPPLLWIVVESFCKSDETAHLLNRTAGKCLQIGTQQECTRINYT
HIASDVHHENHAQSRGVNQRNKALEYIEDNRIEGIVYFMDDDNTYTPELFLEIRKVKRVGVWPVGFLWSSDY
QRVTHRAFKPYVERPLVGKVNSTSVVIGWETFDWAATMGERQRKFQTDMAGFAFRSELLWQTTSMVTGRPIH
PVRFRSRPMFIETIFLNCLVEGIHELEPLANDCEDVNVWHKKLETEYNDPYPKDWRL
>ZRMT_2481
RPLLIFITPTYGRPAQAIHFVHIVSVLRNIPPPILWIVVENKCIGEETAQLLSRTAGKCIQVNTMSKCTSVN
YTHLATDVYHEDMSQSRGVHQRNRALQYVEENRIDGVVYFMDDDNTFTPELFEEIRKVRRVGIWPVGFLWSY
EVQKASQYDFFKPMVERPLVRRLSASRSVVIGWETFEWAASMGSKQRKFHSDMAGFAFRSHFLWAPKNNATG
RPKYPVRFVSRASQIETMFLDALVNDTSELEPLANDCQDVNVWHTKLEAGYTDPYPESWSL
>MFZO_25164
LVIAVTPTFNRPAQAVHITQIVNLLRVIPPPLLWIVVESYETTEETRLLLARTAGRCMHVGMYPRCTTVNYT
HISSGVHHENHGQSRGVNQRNAALAHIEANRIEGIIYFMDDDNSYSPQLFEELRKVQKVGVLPVGFLWSQEA
QHASPRRNFKPFVERPLVKVSLGAAHVIGWETFEWAARMDPKVARKFQTDMAGFAFNSRLLWEPTNQMTGHP
RHPVRFKSRPAYIETMFLDRLVASFTELEPLADNCQDVLVWHTRTEAFYTDPYPQDWRL
>JOJQ_40044
TNHPANNAADTKQALPLVIIVTPTFNRPAQAVHITQKVNVLRVVPPPLLWIVVESFQQTEETRLLLERTAGR
CIHVGRDPECTTIDYIHITSGVHHENHASSRGVNQRNAALAHIESNRIEGIVYFMDDDNSYSPQLFEEIRKV
KKVGALPVGFIWTQEAQQVNPRRNFKPFVERPLVREGLRSKHVVGWETFEWAARMDPKVARKFQTDMAGFTF
NSRLLWEATDRVTGRPRHPVRFKSRPAFIETMFLDRLISSLAELEPLADGCQDVLVWHTRMEAFYTDAYPDN
WRL
>JOJQ_4471
LILITPTYVRAAQTAHFTQLVNTLRLVPPPILWIVVEALETTNDTAKLLKRTAGRCAFVGTATSCATLDYVH
LASEVQHEDRKKSRGVNQRNAALKYIEDFRHDGIVYFMDDDNVYSIELFEELRRVERVGVLPVGFLWSKETQ
QVQNWRNWGPFVERPLVRRAFLHHHSAVIGWETFEWAAGADPGRIRKFHSDMAGFAFRSSMLWEAPNNITGR
PIQPVRFKSVPLFLETLFLEQLVWGMSELQVLGDDCQEVLVWHWKLEARASDPYPRNW
>HKZW_46822
LLILITPTHVRAAQAIHFTRVVSVLRVVPPPVQWIVVEALYKTKETSHLLNRTAGKCIFVGAAETCSKVNYI
HMASAARQEDSRRSRGVVQRNAALDYIAKSKLDGIVYFMDDDNAYSPQLFEELRKVQRVGVLPVGFLWSSQH
QQVQNWRYFGPFVERPVVRKGFLGQPDTVIGWETFEWAAAAEPSRARKYHTDMAGFGFRSSLLWEPTNTTTG
RPRHPVRFQSVQMFLETLFLDRLVGRAEELEILADHCQEVLVWHVKLESRNTDPYPLNW
>ZRMT_7961
RLLLLVTPTHVRAAQAIHFAQIVNVLRVVPPPLIWIVVESLEITHDTAQLLERTAGKCIRVGSSPTCSRINY
THLASDAEHENRWKSRGVNQRNAALDYIERSKLDGIVYFMDDDNAYLPDLFHEIRKTNKVGILPVGFLWSQE
YQQVQSWRYFGPFVERPLVKRSFLANPDKVIGWETFDWAAGANPEKARKFHTDMAGFAFRSSLLWEPTNQTT
GRPRHPVRFESVKMFLETLFLDRLISSMDELEPLAELCQQVLVWHVRMESRSSDPYPLKWRIRQPSVLVPDV
HL
>BHBK_1947
ILAVTATHPRAFQASYITRQASMLRQVAPRILWIVIESPYKTNETAGLLRQTAGLCLPLRRPKCRILEYVHL
SSGLPNKTTKSVRGLWSRNAALQYIEEKRLAGVIYFMDDDNTYAPQMFEEMRKIKRIGVWPVALMFDAWHCR
LHPDWPEGPPLLERPLVRPWGTGQSNATDGERGAGELEVYGWETAEYYMARPGYRRFQMDMASFAFSSRLLW
EPPDAKGFPKKPVRLRPAHVGQLEDMFLRHTIASPQDLEILAENCTQVWAWHLHIEANKKVKYPKGWYVEQ
>BHBK_1949
VPPRAPEKLQPIIAVTATYPRAFQAAYITRQANMLRQVAPQLIWIIIESPAKTEETGNLLKQTAGLCLPLGR
PNCRTLEYVHLASGTPKETSKVVRGVWNRNAALDFIEYKKLGGLVYFMDDDNTYSPQVFEEMRKIKRIGVWP
VALMFEIERGRLHPTWPEGPPTLERPLVRPWSPDGATGNTTDGERGEGPLEVYGWETVEFFVSRPGYRRFQM
DMASFAFSSSMLWDPPNDKGFPTKPVRFSSDAKKGQLEDFFLKNLLSTPQELEIMADNCTDIWVWHLHFESD
SKLKYPTGW
>BHBK_1948
QQVIIAVTATYPRAFQAAYMTRQANNLRQVAPRLIWLVIESPRKTHETARVLRQTAGLCLPLRRPNCRTPEY
VPLASGHNKAKLVRGVWSRNAALDFIERRKLGGGGLIYFMDDDNTYAPQMFEEMRKIKRIGVWPVGLVHYDD
DQSTALWGTPITERPLVRPWSNDSLTINTTDGVRGAGELEVFGWETTEYYLRAKGYRRFQMDMASFAFSTKL
LWDLPGPDGFPKKPVRFVVAPRGRLEDAFLRNLLRSPQDLEILADNCTDVWVWHLHIEADPKWKYPRRWYLE
Q
>BHBK_4344
IIGVTATYPGAAQEMYLTRLVSTLRQVPPPFVWVVVESPTKTEETAAVLNRTADLCLPFGREKCRRVSYVHI
ETGKEETWRHNSGVASRNAALNYIEKNRIEGVVYIMDDDNTYYPQVFDEMRQVKYLGHWPVSLMRTVEWTRN
APGRPSWPVVERALAKGAAGGGWQVFGWQTTYHYLPRKNNANLRKFNMDMASFAFRSNLLWEDPDPKTGYPK
KPLRLMPTRMGFLENEFLQRFQENPDTIEVLADACTDVWVFHVHIEANQSFRYPQGWYLEQ
>XRTZ_27224
LLIGITPTYPRAFQAIHFIHLTNLLRTVPPPFLWIVVESPNKTEETSKLLDRTARRCLPTGAHNCRALDVVH
LETGDAAKLKWNTAVSQRNAALDYIEEKRISGVVYFMDDDNTYDAKLFEELRKIRRVGVFPVGFLYTLDYAY
RNTKLFSSPFVERPLVKPDPESGQPKVYGWETFEWSFRGKTTRKFNLDMAGFSFHSNLMWSNLTEYPGFPRH
PIRFEKAWQGYLETVFLGKLVPGIRDVEPLASSCTEVLVWHIHTEAPPYLPYPVHWRLPQPRK
>AEKF_10017
DESKLVIGVTPTYARAYQALYINHVVATLRLVAPPFLWIVVEAPNKTDETTALLQSTAGRCLPEGEPDCTTV
EYVHIGTGTPEKARWNKAVAQRNAALEYIEKRRLSGIVYFMDDDNTYSPELFDELRKVRRVAAFPVGFLFSQ
EYALHYPYKQSRPTVERPLVRARPDGTPQVYGWETFEWSIPHKAGGAPRTFCADMAGFAFNSEYLWTSFPDI
PGYPKHPVRFVPVSGGYLETTFVGRLVPRPQDLEGHLAKWCTEVLVWHAHAEADKSFPYPANWRL
>BHBK_50486
IIGITATYNRAFQAIYINHIVAAIRTAGDPFFWIVVEGDKKTEETARLLAKTAARCLPVGDPDCQKVKYVHL
AVGKNETSRWNKAVLQRNKGLEYVEEMKMKGTVYFMDDDNTYHPMIFDELRKVKRVAVFPVGFLFSQEYGIR
HPGVQHHPTVERPLVRKRENADHPAGPLEVYGWETFEWSIPKKHGGAPRTFCTDMAGFAFNSELLWSDLGNR
EGWPKHPIRFKPVTGGYLETIFLGQIIPGPEELEPLCNEARQVWVWHSHGEAEKYFRYPEFWKV
>RPQV_35765
LKRRMVIAITPTWRRAFQALYINNLVATLRAAGPPLLWIIVEGAQKTEETTRLLEKTAARCLPLGDPNCEAV
NYVHLTAGKNETSRWNKAVVQRNAGLEYVERNRIKGTIYFMDDDNTYSPLLLEELRRVRRVGVFPVGFLFSH
EFAIRNPYLQHHPTVERPLVRARPGDPEGRPQVYGWETFEWSIPKKHGGAPRTFCTDMAGFALNSELLWTKL
PERPDYPKHPVRFSAVSGGYLETIFLGKIVPGLDFLEPLCDMARQVLVWHTHGEAEKWYHYPEFWKL
>QWFV_15942
RRLVIAITPTYRRAFQALYFNHLVAAIRAAGPPFLWLVIEGGRKTEETSRLLQKVAAPCLPAGLPDCETVNY
LHLATGKNESSRFNKAVLQRNFGLIFVERHRLEGTVYFMDDDNTYSPLLIEELRKVRRVASFPVGFLFTTEF
GVRNPWLQHRPTVERPLVRPRQDAGHPAGPWEVYGWETFEWSIPKKSGGAPRTFCTDMAGVAFNSELLWTKL
TNLPSFPRHPIRFTPVSGGYLETTFLARIVPGPQELEVICDEARQVLVWHTHGEAEKFYRYPGDWRL
>GGWH_49106
EKRLVIAITPTYPRAFQALYFNHLVAAIRAAGPPFLWLVIEGWKKKEETARLLQRTAGRCLPLGLPDCQAVT
YIHMRTGKNESSRWNKAVIQRNAGLSFIQKHRLDGTIYFMDDDNTYSPMLFEELRKVRRIAAFPVGFLFSAE
YAVRNPWQQHRPTVERPLVRRRADPSHPAGPLEVYGWETFEWSIPKKHGGAPRTFCSDMAGFAFNSQLLWTK
LTNIPSFPKHPVRFSPVTGGYLETIFIGKIIPSPKEMEAICDEARQVLVWHTHAEAEKFYRYPGDWKLPQPE
DLV
>WCQU_61434
KRAVLAITPTYARAFQALYFNHLVAAIRAAGPPFLWIVIEGFRRSEETAKLLARTAGRCLPEGDPSCDRITF
VHIIAGKNETSRWNKAVVQRNAGLTFIEKYRLNGTVYFMDDDNTYSPLLFEEWRKVRRVGVVPVGFLFSVEY
GVRNPYKQHNPSVERPLVRRRPEAEAGHPAGPLEIYGWETFEWSIPKKRGGAPRTFCSDMAGFAFNSQLLWG
ELGNIKGYPKHPVRFSPVTGGYLETIFLGKLLPGPREMEPLANEARDVLVWHTHGEAEKFYRYPGEWKLPQP
QDLI
>GBGT_105516
RRLVVGITPTYPRAFQALYFNHLGAAIRSAGPPFLWIVVEGWKKSEETTRLLEKVADLCLPLDEPDCQRITY
IHLRAGKNESSRWNKAVVQRNAALSYVQQHRLDGTVYFMDDDNTYSPLLFEELRTVRRVAVFPVGFLFSVEY
GVRNPWQQHHPTIERPLVRRREGKGGHPAGPLEVYGWETFEWSIPKKHGGAPRTFCTDMAGFAFNSQLLWSK
LENVPEYPKHPIRFVPVSGGYLETKFLGTIVPGPAELEALANEARQVLVWHTHGEAEKYYRYPGKWELPQPE
DLVR
>RPRU_7512
IERVLKAVKQQQEQVGKRLVIGITPTYTRAFQALYFNHLVAALRAAGPPFLWIIVEGWRKTEETAKLLKKTA
ARCLPAGEATCETVTFVHIASGKNESSRWNKAVIQRNAGLDFIQKHKLDGTVYFMDDDNTYSPLLFEELRKI
KRVGVFPVGFLFSLEFGVRNPWVQHHPTVERPLVRHRADPNHDAGPLEVYGWETFEWSIPKKHGGAPRTFCT
DMAGFAFNSLLLWTKLANVPTFPKHPVRFVPVTGGYLETIFLGKLVPGPVELEAVANEARQVLVWHTHGEAE
KFYRYPEDWMLPQPRNLVL
>MCHJ_54
KRLVIGITPTYPRAFQAVYINHLVAAIRAAGPPFLWIVVEGWRKTEETTGLLERTAARCLPVGDPECDTVTF
VHLTSGRNESSRWNKAVVQRNAGLDFIQQHKLEGTVYFMDDDNTYSPLLFEEWRKVKRVGVVPVGFLFSVEF
GVRNPYVQHNPTVERPLVRRRPDPGHPAGPLEIYGWETFEWSIPKKHGGAPRTFCTDMAGFAFNSELLWTKL
KNIPSFPKHPVRFVPVSGGYLETIFLGKLIPGPGEMEPLANEARQVLVWHTHGEAEKFYRYPGSWKM
>WDGV_8534
KQLVIGISPTYPRAFQALYFNHVAAALRSAGPPFLWLVIEGWKKTEETTQLLERTAGLCLPHGDPDCETVAY
IHLSAGRNESSRWNKAVVQRNVGLDYIQQHRLEGTVYFMDDDNTYSPLLFEELRKVQRVAAFPVGFLFSVEY
GIRNPWQQHHPTVERPLVRRRENTEHPAGPLEVYGWETFEWSIPKKHGGAPRTFCTDMAGFAFNSKLLWSQL
DNIPSFPKHPVRFVPVTGGYLETIFLGKLIPSPVELEPLCNEARQVLVWHTHGEAEKFYRYPGSWKL
>WDGV_8533
KQLVIGISPTYPRAFQALYFNHVAAALRSAGPPFLWLVIEGWKKTEETTQLLERTAGLCLPHGDPDCETVAY
IHLSAGRNESSRWNKAVVQRNVGLDYIQQHRLEGTVYFMDDDNTYSPLLFEELRKVQRVAAFPVGFLFSVEY
GIRNPWQQHHPTVERPLVRRRENTEHPAGPLEVYGWETFEWSIPKKHGGAPRTFCTDMAGFAFNSKLLWSQL
DNIPSFPKHPVRFVPVTGGYLETIFLGKLIPSPVELEPLCNEARQVLVWHTHGEAEKFYRYPGSWKL
>STKJ_21691
KRLVIGITPTYSRAFQALYFNHLVAALRSAGPPFLWLVIEGWKKTDETTKLLERTAGLCLPLGDPDCETVTY
IHLTSGKNESSRWNKAVVQRNAGLDYIQQHKLDGTVYFMDDDNTYNPLLFEELRKVRRVGVFPVGFLFSVEF
GVRNPWLQHNPTVERPLVRRREDPTHPAGPLEVYGWETFEWSIPKKHGGAPRTFCTDMAGFAFNSQLLWSKL
ENIPQYPKHPVRFVPVSGGYLETTFLGKLAPGIAELEPLCNEARQVLVWHTHGEAEKWYRYPGEWKLPQPQD
LVL
>RQFE_37522
IIGITPTYVRPYQAMHITNMVNALRTIQGPFLWIVVESSVATEETAQLLEQTAGLCAPVGDPNCRQIDYVHL
ETGQPERTRVSKGVGQRNRGLDYVHKHRLEGIVYFMDDDNTYSPQLFTEIQKVKRVAVFPVGFLWSEDYKST
HRRSHYKPIVERPLVRINSQSRQPELYGWETFDWSIKSKERGGLYRPFCSDMAGFAFRSYLLWTPMPDVEGY
PKFPVRFQVSVGGFLESTFLARLVPNISFLEPLGNLGTEVWVWHTHEETDQTFAFPWMWKL
>STKJ_5620
LVITITATYVRAYQALHITNLANALRAAQGPIIWIVVEAPYKTQETAELLQRTAGRCTFGADSTCRRIDYVH
LGTGKRETSLFNKGVVQRNCALEYIEQQRVQGTVYFMDDDNTYSSALMSELQTVRRVGVFPVGFLYSEEQTL
MHPRQQTNPLMERPLVRPGIGGNPQVYGWETSDWCIKHGGGEGGRRFCTDLAGFAFRSELLWETPVDSPGFP
RHPLRFKASWGGLLGSNFLEHLVPNVSFLEPLASNCTEVLVWHSRSEAEPRFPFPWNWKL
>HJVM_6717
LVITITATYVRAYQALHITNLANALRAAQGPIIWIVVEAPYKTQETAELLQRTAGRCTFGADSTCRRIDYVH
LGTGKRETSLFNKGVVQRNCALEYIEQQRVQGTVYFMDDDNTYSSALMSELQTVRRVGVFPVGFLYSEEQTL
MHPRQQTNPLMERPLVRPGIGGNPQVYGWETSDWCIKHGGGEGGRRFCTDLAGFAFRSELLWETPVDSPGFP
RHPLRFKASWGGLLGSNFLEHLVPNVSFLEPLASNCTEVLVWHSRSEAEPRFPFPWNWKL
>WDGV_55703
ELIIAITPTYLRAYQALHITNLVNALRTVQGRLKWIVVEAPFRTEETEELLLRTSGQCVPEGDQKCRVIDYV
HLETGRRERSPYNKGVVQRNAALEYVESQRLKGVVYFMDDDNTYSPGLFSEIRKVRHVGVLPVGFLYSGEQT
QANPNRQTTPLMERPLVRAGPGGKPQVFGWETFQWSIRSRKGGSDRVFCSDMAGFAFRSELLWTSLSDVPGF
PRHPLRFKPSRGGYLETTFLERILPNASLLEPLANQGTEVLVWHTHQEADSRFAFPWKWKL
>GBGT_24071
EEQGLEADASMAVEQEAMGMRGQGTAQQPGSDDLIIGITPTYVRAYQAAHITNMVNAIRTDRGRFKWIVVES
PFRTEETAELLLRTAGQCLPEGHPTCRRIDYVHLETGQRDRAKHNKGVEQRNRGLEYVESRELRGVVYFMDD
DNTYTTRLFEELRRVRRVGVLPVGFLVSKEHEQENAPLMERPLVRPGPGGTPEVFGWETFLWSIKTRRGGQS
RAFCTDMAGFAFRSELLWESLAEFPGYPRHPLRFKATTGGFLETEFLQRILPNISGLEPLASQATEALVWHT
HAEADPKFPFPLRWRL
>BHBK_11139
ILAITATHPRAFQEMYLTRQASTIRLIAPPFLWIVVESPFKTKATAAALEKTAGLCLPVGSPSCRKIDYVHL
ETGRNETAKINRGVGHRNRGLRFIDEERLEGIVYVMDDDNSYTWQLFEEFRKIKRVGILPVSYMKFDDEHLE
GGKGWEYLIMERALLRPRNGSSEEKEVYGWQTAFWCAPRPAFPVARVFNVDMASFAFRSEIMWGPIDAHGYP
RQPVRFHPAGGGFLETYFLQDLVHDPTHVEPLADDCTDVWAWHVHADAKKGSLYPKYW
>YSQT_6076
LILAITPTYARAFQQLFFTRLVSVLHSVHPPFLWIVVESPAKTEETALALSKTAGVCLPLRSKNCRKIDYVH
LSAGKEETSKWNKAVVHRNRGLDYIEEERLKGVVYFMDDDNTYFPQMFEELRKIRYVGILPVGFLFSQEYSR
RNPHLHNTPMVERALVKPSWRGVPEVYGWETFEWYIPKKDRLNRKFNADMAGFGFRSEVLWMAANDDGFPKQ
PVRFASTHQGFLENNFLSKLVPDGKGLEPLAENGTDVWVWHMHMEQERTHAYPAGW
>RPQV_3492
QPEQPKPQQILAITPTYPRAFQELYFTRLANTIRAVGPPFLWIVVESPHKTEETTALLNRTAAECSPPGRAY
CRRIDYVHIETGEVETAKRNKAVVHRNRGLDYIEDNRLKGVIYFMDDDNTYFPQLFEEMRKVRYVGVLPVGF
LYTQEYSRRNPHLHNTPIVERPLVKPTPSGGLEIYGWETFEWFVPKKGQKSRIFNIDMAGFGFSSGALWAVP
DANGYPKRPVRFEPTHMGFLEDNFLLRLVHNYSQLEPLADRCTDVWVWHVHMEQESKDRYPRGWFLEQ
>RQFE_6928
ILAITPTYPRAFQELYFTRLASMIRTVAPPFLWIVVESPFKTDETASLLNRTAGVCLPLGESYCQKIDFVHI
ETGQVETVKKNKAVLHRNYGLDYIEQNRLNGIVYFMDDDNSYSPQLFEELRKVKYIGALPVGFLYSQEYSRR
NPHLHNTPIVERPLVKRSKSGDSEVYGWETFEWFVPKPKQRHRIFNIDMAGFGFNSKALWSEPNKHGYPKKP
VRFRPTHMGFLEDDFLLRFIHNATELEPLGDACTDVWVWHVHMEQESKFAYPEGWYVEQ
>ISHC_5683
ILAITPTYARAFQELYMTRLVNMIRQVAPPFLWIVIESPFKTEETASLLNRTADLCLPLGRPNCRRVEYVHI
ETGEVEKAKLNKAVVHRNRGLDYIEVQQLEGVIYFMDDDNSYAPQLFEELRKIQWVGVLPVGFLYTQEYSRR
SPHLHNTPIVERPLVKSVGGSGKKVVYGWETFEWFVPKPGQKARMFNIDMAGFGFNSKALWAAPNANGYPIR
PVRFQATHMGFLEDNFLLRLIQDKSELEPLGDGCSDVWVWHVHMEQESKFRYSAGWHLEQ
>GYRP_26167
KKILAITPTYARAFQELYITRLASMIRTVAPPFLWIVVESPFKSEETASLLKRTAGLCLPLGRAYCRTIEYA
HIETGQMESAKMNKAVVHRNRGLDYIEEEQLEGIIYFMDDDNSYAPQLFEEMRKVKWIGVWPVGFLYTQEYS
RGNPKLHHTPIVERPLVKVGESGREEVYGWETFEWFIPKPGQRARMFNIDMAGFAFNSEALWAEPNAHGFPK
KPVRFEPTHMGFLEDNFLLKLVHDASELEPLADKCADVWVWHVHMEQDKKFVYPKGWYVKQPQKLVR
>WCQU_13913
PPASPRQILAITPTYARAFQELYITRLASMIRTVAPPFLWIVVESPHKSEETAALLNKTALLCLPLGRPNCR
SIDYVHIETGEVEKAKHNRAVVHRNRGMDYIEQERLEGVIYFMDDDNSYAPQLFEELRKIKWIGVLPVGFLY
TQEYSRRNPHLHNTPIVERPLVKTTESGRQQVYGWETFEWFIPKPNQRARIFNIDMAGFGFNSEALFVPPNE
KGYPKRPVRFEPTHMGFLEDNFLLKLIHDASELEPLADGCTDVWVWHVHMEQDSRDPYPKGWYVEQ
>RPRU_42112
KQILAITPTYPRAFQEMYLTRLASIIRTVAPPFLWIVIESPHKSEETASILKRTAEVCLPLGRPNCRTLDYV
HIETGEVEKAKMNKAVVHRNRGLEYIEQERLEGIIYFMDDDNSYAPQLFEELRKINWIGAMPVGFLYTQEYS
RKNPHLHNTPIVERPLVRWSADRKREVYGWETFEWFIPKPGQRSRIFNVDMAGFGFSSAALFAPPNEHGYPK
RPVRFEPTHMGFLEDNFLLKLIHNISELEPLAHGCTDVWVWHVHMEQESKHRYPKGWYVEQPKNLVR
>MCHJ_6439
KRILAVTPTYARAFQELYMPRLTSMIRSVGPPFLWIVVESPFKTEETADLLNRTAGICLPVGRPNCRVVDYV
HIETGQVEKAKLNKAVVHRNRGLDYIEEERLEGIIYFMDDDNSYAPQLFEELRKIKWIGALPVGFLYTQEYS
RRNPHLHNTPVVERPLVRASATSGELEVYGWETFEWFIPKPGQRVRIFNIDMAGFGFSSQALWEPPNERGYP
KGPVRFEPTHMGFLEDNFLLKLIHNASELEPMGDGCTDVWVWHVHMEQESKFPYPRGWYVEQPKDLV
>MOYY_2682
PTYARAFQELYLTRLASMVRAVGPPFLWIVVESPRKTEETASILNLTAGACLPLGLPNCRTIDFVHIETGEH
ERAKENKAVVHRNRGLDFIEEERLEGVVYFMDDDNSYAPQLFDELRKVAWIGAMPVGFLYTQEYSRRNPHLH
NTPIVERPLVRKAEAGGDEIYGWETFEWFIPRPGQRTRIFNIDMAGFGFSSEALWAPPNERGYPKKPVRFQP
THMGFLEDNFLLKLIHNATELEPLAHGCTDVWVWHVH
>WDGV_54972
PPPAPKKKILAVTPTYARAFQELYMTRLTAMVRAVGPPFLWIVVESPHKTEETASLLNRTAGLCLPLGRPNC
RTIDYVHIETGEVERAKMNKAVVHRNRGLDYIEDERLEGVIYFMDDDNSYAPQLFEELRKIRWIGAMPVGFL
YTQEYSRRNPHLHNTPIVERPLVTPAEGSGEMQVFGWETFEWFIPKPGQKERIFNIDMAGFGFSSEALWAQP
NEHGYPRKPVRFEPTHMGFLEDNFLLKLIHSATELEPLADGCTDVWVWHVHMEQESKYVYPGGWYIEQ
>GGWH_793
PPLEVRKRILAITPTYVRAFQELYFTRLVSMIRSVAPPFLWIVVESPHKTAETASLLNRTAGLCLPLGGAVC
RTVEYVHIETGEVEKAKLNKAVVHRNKGLDYIEENQLEGIIYFMDDDNSYAPQLFEEIRKIKWIGALPVGFL
YTVEYSRRNPHLHNTPIVERPLVKTNEAGKQEVHGWETFEWFIPKPGQRARMFNIDMAGFGFSSEALWAEPN
ERGYPMKPVRFEPTHMGFLEDNFLLRLISSANELEPLGDGCTDVWVWHVHMEQESKYPYPHGWYIEQ
>QWFV_7817
KRILAITPTYARAFQELYITRLVSMIRTVAPPFLWIVVESPHKTNDTASLLNRTAGLCLPLGRANCRTVHYV
HIETGEVEKAKMNKAVVHRNKGLDYIEEQRLEGIIYFMDDDNSYAPQLFEELRKVNWIGAMPVGFLYTQEYS
RRAPHLHNTPIVERPLVSKDEGGRETVFGWETFEWFIPKPGQKSRIFNIDMAGFAFSSQTWFAFSSQALWAE
PNAAGYPKHPVRFEPTHMGFLEDNFLLRLINNASSLEPLADGCTDVWVWHVHMEQERNLPYPHDWFV
>QPDY_3571
PPKMLIFVTGTYNRPFQAMYLTRIAHKLLVTPKPVLWVVVEDGPLSPETESLLKSTGLQYSYLATERHTRHP
RDPFAAQRNIAINWIAKRKMEGIVYFASEDRVFSVELIQELRKVRRFGAWPIAHLFQGRSSVGIEGPVCDEE
GSVTAWRTHRQLAPLQLAAPAAGETGGKPGGEGEKRVLGGGAPSGGEKVLLKVARYHAGAGGYAFNASILWD
RRLWRRRRRPIPQFPIGAEENRNGVQESEFVEMLVDSEDDMEGLAELCRRVLVWHVPLEAPAKCEYPKGW
>Os04g01280
MASIRRPHSPAKQQHLLRHGHLGPFASSSPPSSPLRHSSSSSSPRSAAHHHHHLLAAAGHTSFRRPLPRFAA
FFLLGSFLGLLHFLSHLPRPLGPIPNPNSHHRHRDPFPILQHPHPPSTPHSNHKLLIVVTPTRARPSQAYYL
TRMAHTLRLLHDSPLLWIVVQAGNPTPEAAAALRRTAVLHRYVGCCHNINASAPDFRPHQINAALDIVDNHR
LDGVLYFADEEGVYSLHLFHHLRQIRRFATWPVPEISQHTNEVVLQGPVCKQGQVVGWHTTHDGNKLRRFHL
AMSGFAFNSTMLWDPKLRSHLAWNSIRHPEMVKESLQGSAFVEQLVEDESQMEGIPADCSQIMNWHVPFGSE
SVVYPKGWRVATDLDVIIPLK
>Os01g48440
MSRRNAGAMQREGSVKDWEEFDPSPSPKLAYSQSYVAMRGLLTSVASLDLVLMSSSLKSAWAAISSHKHARS
LERSRSKGMSLKRAMLQLLVCFMVGIFIGFTPPFSVDLPGKIASENGRLPFDGDAIDRRQMVERQGTKLEPF
VAEAESEASSEPQVEEGPPVPAMLDDEADFVEASPIVHSVNDSGIVVRKHLIIITTTSVRPHQAYYLNRLAH
VLKDVPPPLLWIVAEWPYQSRETAEILRSSGIMYRHLICNRNTTNIRKIVVCQKNNAIFHIKKHRLDGIVHF
ADEERAYSADLFEEMRKIRRFGTWPVAIHVGTKYRVVLEGPVCKGNQVTGWHTNQRRGVSRRFPIGFSGFAF
NSTILWDPQRWNSPTLESIIVHSGGRGGLQESRFIEKLVEDESQMEGLGDNCTRVMVWNFELEPPQVNYPIG
WLLQRNLDAVVPIT
>Os05g48600
MVSSRRNTGGIQRDGSLRDWSEFVDPSPSPKLLYSQSYVAMRGLLSSLVSMDFALLSSRLKSAWAAILSQRH
TRSPERSKSRGLSCKRLAFHLFVCFMVGIFIGFMPFFSVDVSQKIVSENGRLPFDEGAVDRGMVDGKVKELE
TIVVEKEVDIIDESEVEESPPVPAMLDDEADFVESAPAIPDINDLDITVRKLLIIVTITTVRPQQAYYLNRL
AHVLKTVQSPLLWLVVEWPDQSFQTAEILRSSGVMYRHLICRKNTTSVRKIAVCQRNTAIYHIKKHRLDGIM
HFADEERSYMSDVFEEMRKIRRFGAWPVAIHTGIKYRVVLEGPICKGNRVTGWNTIQNIQKKSAVRRFPVGF
SGFAFNSTMLWDPERWNRPPMDSVIVHSGGRGGLQESRFIEKLVKHERQIEGLPEDCNRVMVWNFNLEPPLL
NVPPGWSLHKNLDAVIPVT
>Os10g13810
MAAPPCPPRRPISAPCFLLCFLLGFVAGLFPFAHRHLHLDLHLPLPPPATAILVREDPPSVVVDVDTPLPAA
AEERKLLLVVTPTRARPLQAYYLRRLAHTLRLAPSPLLWLVVESGAATRDTAALLRGCGVMYRHLSSPVPDA
PQDRPRRRGRRQDRPAVDSRARQRNTALDHIEHHRLHGIVYFADEDNVYSLDLFYHLRDIRSFGTWPVATLA
PGKSKTILQGPVCEGSRVVGWHTTDRSKNQRRFHVDMSGFAFNSSKLWDAKNRGHQAWNYIRQLDTAKEGFQ
ETAFIEQLVEDETHMEGVPPGCSKIMNFHLHLEDKNAIYLNGWQTTQNLDVIIPLKKEARPLL
>FPCO_27026
LLIVTPTYNRPFQALYLTRLAHTLRLVRPPVLWLVVETGWQSEETVALLMRTGLMYRHLVVQQFSTKHKDRG
VHQRNFALDHIQERALVGIVYFADDDNNYSVELFEDIRKVQRVGVLPVAKLVEGGEKTTVEGPVCRGGNVTG
WHTSQESAAQRRYHSDLSGFAFNSSLLWEPGGKGRRPGGRVRFRDNIKEGFQETTFLEQLVGSEADMEALAD
DCREVLVAHMRMEAASASIYPTSWTL
>FQLP_1666
QLLVITPTYNRPFQALYLTRLGPTPRPVLWIVVETGWQSEESVALLMRTGLMYRHLVVQQFSPQHKDRGVHQ
RNYALDHIQQHALQGIVYFADDDHNYSVELFEEIRKVKRFGVLPVAMLVEGAEKTTIEGPVCEGGRVIGWHT
SQESAAQRRFHSDLCGFAFNSSLMWEAGGEGRRRSGPVRFRDNIKEGFQETTFIEQLVGSEAEMEGLADDCR
EVLVWHMRAEAARDSVYPTSWMLRTSMNI
>kfl00579_0060
MPPGGGKPMAKHAPIIGSLLNNRRPLLLGFCFLLGFLLGVFDTRRFEASFPDAVSHSFPGQALEDEQRGLVG
AGASRILVQQQLPAQPRLEAPVQLLIVTPTYNRPFQAMYLTRLAHTLRLVRPPVLWIVVETGWQSEESVALL
MRTGLMYRHLVVQQFSPQHKDRGVHQRNHALDHIQQHALQGIVYFADDDNNYSVELFEEIRKVKRFGVLPVA
MLVEGAEKTTIEGPVCAGGRVIGWHTSEESAAQRRFHSDLCGFAFNSSLMWEPGGEGRRRNAPVRFRDNIKE
GFQETTFIEQLVGSEAEMEGLADDCREVLVWHLRAEAARDSVYPTSWMLRASMNITTPARTPESIREP
>AT1G27600
MASIRRTLSPMYHDRSHENGGSHKGFTIGGSSSKHNSSQFLSYLTKLLGVTSDPKSSRRGPWRRPFYQFLVF
FLLGFVLGLTPFGKMEDVNGSDRFSFEIKQPYVEERLENRKREEAAVDAVSFVAETENGKKEVNFVPKKLLI
VVTPTYNRAMQAYYLNRVAQTLRLVESPVLWIVVEGNVASFETSEILRKTGVMYRHLVCKRNMTSIKDRGVH
QRNTALEHIELHKLDGIVYFADDDNIYSLELFQSLRQISRFGTWPVAMLAQSKNKAILEGPVCNGSQVIGWH
TNEKSKRLRRFHVDMSGFAFNSTILWDPKRWRRPFSHPTRQLDTVKEGFQETSFIEQVVADESEMEGVPPAC
SSILNWHLHLDALDVPYPQGWAIQKNLQALITMK
>FFGR_10133
LLIVITPTYVRPFQAFHLTRLANTLRLVPPPLLWLVVEVGHQTAETATILRSTTLLYRHLVTSSSGTNDARD
RGIIQRNAALEHIEEHRLEGIVYMADDDNVYSLDIFQEMRRVKRFGVWPVGMMQQGKSRAIVEGPVCEGRDT
ARGEGEGARVVGWHTNDKSRRLRRYHVDMCGFAFHSSLLWDPARWNLPAGKRIRQLELKKEGFQETVFIEQL
VEGEWQMQGLGDGCSRVLVWHLHMEGVRRSPFPRWSRSLHLNATV
>PpXP_001762069
MPLEPRKLLIIVTPTYVRPFGSYYLTRLAHTLKLIPPPLLWLVVEMRYQSLETSQLLRETGIMYRHLVCDTV
LTNVKDREAYQRNTALAHIEQHELDGIVYFADDDNIYTLELFEQMRNITRFGTWLVGLMAPGKSRAILEGPV
CEGEKVLGWHTSERRKRLRRFHVDMSGFAFNSTILWDPRRWNRPTSEPIRHRDTIREGFQETTFIEQLVPDE
SYMEGRPLGCLKVMVWHLHLEAPKGFPYPARWTLTTPLKANMPLHKDD
>PpXP_001751575
MPLEYRKLLIIVTPTYVRPFGAYYLTRLAHTLKLVPPPLLWLVVEMHYQSLETAQLLRETGIMYRHLVCDKN
LTNVKDRAASQRNTALAHIEHHELDGIVYFADDGNMYTLELFEQMRNITRFGTWLVGILAPGKSRVVFEGPV
CEGEKVIGWHTSDRSKRLRRFHVDMSGFAFNSTMLWDPRRWKRPTLEPIRQLDSIKESSQQTSFIEQLVPDE
SYMEGRPPGCLKIMVWHLQLEAPKGFPYPARWTLTTPLEANIPLRKANLVQL
>SmXP_002963107
MSWMKMASARQGLDRSKARMQILRKPFFHFVLCFFVGFGIGLTPLSSGGGGAREQQRPRESFTAAKRIATEE
QVVVLDSSSPLEISANSSRHPGEGRMPLQDPKKLLIIVTPTYTRPFQAMYLTRLAHTLKLVDPPLLWIVVEM
PGQSLETASLLRKTGVMYRHLACEKNLTNVKDRGTQQRNLALQHIERHQLDGIVYFADDDNFYSLELFDQLR
EIKRFGTWPVAMLAHSKSKTILEGPVCDGHKVTGWHTNEKSKRLRRFHVDMSGFGFNSTILWDPRRWKRPTT
QPVRQLDTVKEGFQETTFIEQLVEDENQMEGLPSGCSKIMVWHLHLESQIASYPSNWKMDKFLEPVIHL
>GGWH_3748
VDASSLRHTASGTRPLLLVVTPTYVRPFQAMYLRRLANTLRLVPPPLLWIVSEARRPSPETAALLRLVAPGL
LLRHIGSGQPMRHIKDRGVGQRNAALELIEAHRFDGIVYFADDDNVYAPALFEEIRKVKRFGTWPVAMVQQG
KSKPIVEGPVCDGRGAVVGWHTNEKSKRLRRFHVDMSGFAFNSTILWDSATWQRPHNNSIRQLDSIKEGFQE
TTFIEQLVADEGAMEGLAGSCSRVLVWHLHSEAPGSSPFPHWTQRPPLFPVI
>SNOX_23713
IAPRPLIIVVTPTYVRPFQAMYLHRLANILSTVPPPLLWLVVESSPLKQETSAILRSAGGDNGLVYRHLVSK
LKMDNIKDRGVQQRNAAIMHIEEHELDGIVYFADDDNVYSPQIFEEIRKVKRFGVWPVGMVQQGKSTAVVEG
PVCEGTKVIGWHTNEKSKRLRRFHVDMSGFAFNSTILWDPARWNRPFASEIRQLDTVKEGFQETTFIEQLVP
DESYMEGLADSCSRVLVFHVHSEATPGAPYP
>RPRU_12874
LLLIVTPTYLRPFQAMYIRRLANVLRLVPPPLLWIVVEIGNQSEETAMLLRLTGLPTRHVVTSRKLKNIKDR
GVNQRNAALEFIEEHRLSGIIYFADDDNIYSPALFQELRKVRRFGTWPVALLQQGKRTPIIEGPVCDGEQVI
GWHTNEKSKRVRRFHVDMSGFAFNSTILWRPESFGRPPNTRIRQLDTVKEGFQETTFIEQLVSDESYMEGLA
NGCSDVLVWHLHSEAFRQSPYPHWSSPSRLKAVI
>WDCW_46482
LLIVVTPTYVRPFQAMYLNRMINTLRLVKAPVLWLVVEILFQASETATILQKSGLMYRHIVAKVNMTDIKDR
GVHQRNAALTHIESHRLDGIVYFADDDNIYTQELFEEIRTVRRFGTWPVGMLQQGKSRATIEGPVCKGDRVI
GWHTNEKSQRIRRFHVDMCGFAFNSTILWDPHRWRRPTDVPIRQLDSVKEGFQETTFIEQLVADESHMEALA
SSCSKVLVWHIHLEASRHSPFPRFSSFPKLPPITPL
>GYRP_8455
LLLIVTPTYVRPFQAMYLHRLANTLRLVPPPFLWIVVEIGQQAAETAALLRLTGLPTRHIVTGKRMRSIKDR
GVHQRNAALEYIEEHRLKGIVYFADDDNVYSPALFHELRKIRKLGTWPVAMLQQGKRKATVEGPVCEGQRVV
GWHTNEKSRRLRRFHVDMSGFAFNSTMLWDKAREGSVRQLDSVKEGLQETTFLEQLVPDESSMEGLADGCSH
VLVWHLHSEAPRSSPFPHW
>XRTZ_5986
LLIIVTPTYVRPFQAMYLHRLANTLSLLPPPLLWVVVEIQQQSPETAAILRDTGMPYRHIVTHKNMSDIKDR
GVHQRNAAIEHLEQHQMDGIVYFADDDNIYSQELFREVRKIRRFGVWPVGMLQQGKSRAIIEGPVCNGTRVI
GWHTNEKSKRVRRFHVDMCGFAFNSTILWDPLRWRRPTDAPIRQLDSVKEGFQETTFIEQLVADESQMEGLA
DGCSKVLVYHVHLEGNRKSTFPRRSKPELLKPIVPL
>YOXI_54518
LLIIVTPTYIRPFQAMYLTRLGNALSSLPKPVLWLVVELTKQSPETAVLLRESGLMYRHLVAKKNMTDVKDR
GVHQRNAALEHIQEHRLDGIVFFADDDNVYSNELFDEIRKVKRFGVWPVAMAQQGKSRPVIEGPVCDEAGKV
LGWHTNEKSKRLRRFHVDMCGFAFNSTILWDPARWHKSDKTPIRQLDSVKEGFQETSFIEQLVPDESAMEGL
AFGCSRILVWHLHLE
>RPGL_114351
RSLSESSTDLLYSSTSISATTNLSASSPAEIRALFFPPAQPLLIVVTPTYIRPFQAMYITRLGNALFSLPKP
VLWLVVELTKQSPETAVLLRESGLMYRHLVAKKNMTDVKDRGVHQRNAALEHIQEHRLDGIVFFADDDNVYS
NELFEEIRKVKRFGVWPVAMAQQGKSRPVIEGPVCDESGKVLGWHTNEKSKRLRRFHVDMCGFAFNSTILWD
PARWQRYDRRPIRQLDSVKEGFQETSFIEQLVPDESVMEGLASGCSKVLVWHLHLE
>VAZE_9744
LLIVVTPTYIRPFQAMYLTRLGNALSSLPKPVLWLVVELTKQSPETAVLLRESGLMYRHLVAKKNMTDVKDR
GVHQRNAALDHIQERRLDGIVFFADDDNVYSNELFEEIRKVKRFGVWPVAMAQQGKSRPVIEGPVCDEAGKV
LGWHTNEKSKRLRRFHVDMCGFAFNSTILWDPARWHRHDRTPIRQLDSVKEGFQETSFIEQLVPDESAMEGL
AAGCSKVLVWHLHLEGFRSMPFPHWSL
>HKZW_10150
LPEPPPLLIIVTPTYIRPFQAMYLHRLSNWLRVAPGPLLWLVVEIGKQSRETASILRHTGLMYRHLASPKNM
TNVKDRGVQQRNTAMAHIEEHRLDGIVYFADDDNIYTEELFHEIRRVKRFGVMPVAFLQQGKAKPVIEGPVC
EGKKVIGWHTNIKSKMLRRFHVDMCGFAFNSTILWDPRRWNRPTSKPIRQLDTVKEGFQETTFIEQLVPDES
YMEALANGCSKVLVFHTHLEGNKSSPFHHW
>MFZO_25138
PQPLLIVVTPTYVRPFQAMYLHRLANCLSRAPKPVLWLVMEMTKQSLETAALLRQSGLMYRHLVTNASMTDI
KDRGIHQRNAALEHIEEHRLDGIVYFADDDNVYTDELFREIRKVKRFGVLPVAFLQQGKSKPVVEGPICKGQ
RVLGWHTNEKSKAVRRFHVDMSGFAFNSTILWDPARWNRPTRDPIRQLDTVKEGFQETTFIEQLVPDESAME
GLADGCSKALVFHLHLEAPETSPFPLW
>NBYP_53476
PQPLLIIVTPTYVRPFQAMYLHRLANCLTRVPKPVLWLVVEIAKQSSETADLLRQSGLTYRHLVTKKNMTDI
KDRGVQQRNAALEHIEDHRLDGIVYFADDDNIYTHQLFQEIRKVKRFGVWPVAFLQQGKVRPVIEGPVCQGQ
TVTGWHTNEKSKLLRRFHVDMCGFAFNSTILWDPARWQRPTAEPVRQLDTVKEGFQETTFIEQLVPDESAME
GLADGCSKALVFHLHLEGDPARPFPLW
>JOJQ_4050
PQPLLIIVTPTYVRPFQAMYLHRLANCLSRVPKPVLWLVVELSKQSMETAALLRQSGLMYRHLVTNKNMTDI
KDRGVLQRNTAMEHIEEHGLDGIVYFADDDNIYTDELFREIRTVKRFGVMPVAFLQQGKSKPVIEGPVCKGQ
SVIGWHTNEKSKLLRRFHVDMCGFAFNSTILWDPVRWKRPTNEPIRQLDTVKEGFQETTFIEQLVPDESAME
GLADGCSKALVFHLHLE
>RQFE_37773
LLLVVTPTYVRPFQAMYLRRMANLLRRIPPPVLWIVVEIEHQTPETATILRQTGLLYRHIVTRKDMKDIKDR
GVNQRNAALEHIEEHQLNGIVYFADDDNIFSPAIFHEMRKIRRFGTWPVAMLQQGKSHAVIEGPVCEGRKVT
GWHTNQKSKRVRRFHVDMSGFAFNSTILWNPSLWGRPTNASIRQLDTVKEGFQETTFIEQLVPDESQMEGLA
NSCKDILVWHIHSEAKREALFPHWNAPPRLEKTI
>KEYW_26511
KKLIIVVTPTYVRPFQAMYLNRIANTLRTVPPPLLWLVVEMHPQSIETATLLRQTGLVYRHIVAKKNMENIK
DRGVHQRNAAMEHIENHRLDGIVYFADDDNVYSSRLFEEIRKIKRFGTWPVGMMQAGKSRPVIEGPVCEGQR
VVGWHTNEKSKRLRRFHVDMCGFAFNSTILWDPARWHRPSSAPIRQLDSVKEGFQETTFIEQLLPDESVMEG
LADGCSEVLVWHLHLEASPSS
>RPQV_32979
LIVVTPTYVRPFQAAYLRRLANVLRLVPPPLLWIVVEIHPQSVETATLLRATGLVYRHIVTTQEMKDIKDRG
VNQRNAAIEHIEEHRLDGLVYFADDDNIYSPALFHEIRKIRRFGTWPVAMLQQGKSRAVLEGPVCEAGRVVG
WHTNEKSRRVRRFHVDMSGFAFNSTILWDPAAWRRPSNASIRQLDTVKEGFQETTFIQQLVPDESVMEGVAG
NCSDVLVWHLHSEALRSSPFPHWSSPPKLIATIPLR
>YSQT_1698
LLLIVTPTYVRPFQAQYLHRLANVLRLVPPPLLWLVVETSPQSLETAAILRSTGVVSRHIAAKKDMKDIKDR
GVHQRNAALEHIEEHRLNGIVYFADDDNIYSPRLFHEELRKIRRFGTWPVAMLQLGKSRSVLEGPVCEGSKV
VGWHTNEKSKRLRRFHVDMSGFAFNSTILWNPSLWRRPTDVPIRQLDTVKEGFQETTFIEQLVADESQMEGM
ASGCREVLVWHVHLEALRSSPFPHWSLPPKLKATIPL
>AT2G37090
MGSLERSKKKAQVWKKAVIHFSLCFVMGFFTGFAPAGKASFFSNFETTSYTSTKSPIPPQPFENATYTQHSL
LNRTLINSQSQAPAPAESREAEGETRSLSEKEDENQVKVTPRGLVIVVTPIITKDRYKNVLLRRMANTLRLV
PPPLLWIVVEKHSDGEEKSSSTMLRKTGIMYRRIVFKEDFTSLESELDHQRNLALRHIEHHKLSGIVHFAGL
NNIYDLDFFVKIRDIEVFGTWPMALLSANRKRVVVEGPVCESSQVLGWHLRKINNETETKPPIHISSFAFNS
SILWDPERWGRPSSVEGTKQDSIKYVKQVVLEDDTKLKGLPAQDCSKIMLWRLKFPTRTRLST
>Os07g49370
MASAGGCKKKTGNSRSRSPRSPVVLRRAMLHSSLCFLVGLLAGLAAPSDWPAAAGAAVFLRTLRASNVIFSR
SSNRPQQPQLVVVVTTTEQSDDSERRAAGLTRTAHALRLVSPPLLWLVVEEAPAEKHAAPPTARLLRRTGVV
HRHLLMKQGDDDFSMQISMRREQQRNVALRHIEDHRIAGVVLFGGLADIYDLRLLHHLRDIRTFGAWPVATV
SAYERKVMVQGPLCINTSSSSVITRGWFDMDMDMAAGGERRAAADRPPPETLMEVGGFAFSSWMLWDPHRWD
RFPLSDPDASQESVKFVQRVAVEEYNQSTTRGMPDSDCSQIMLWRIQTTL
>Os05g03174
MGTAAVAAAERPKQRRSSHLWKKALLHFSLCFVMGFFTGFAPSSSSSWRAGSGGGGGVQPRHQLAASHVAVN
QQVSLVPDAAAAEAAGVGNGAVVDVGDDEGGEGARRMLIVVTTTRGERRRRRGELLRLAHTLRLVRPPVVWV
VVEPAADAAATAEVLRGTGVMYRHLAFRPEENFTTADAEAHAQRNAALAHVEKHRLSGVVHFADAAGVYDAH
FFDEIRQIEAFGTWPVATMSAGEKKVVVEGPLCSDSKVVGWFSRDFNDGTTRAVTYNTEADLNPAGAAGTRA
HTIDVSGFAFNSSILWDPERWGRPTSLPDTSQDSIKFVQEVVLEDRTKLKGIPSDCSQIMVWQYTMPMQVHA
QTSTPKTHNRR
>Os03g17850
MGSSTDHGGAGGRGKKGSGSQLWKKALLHSSLCFVMGFFTGFAPSSVSDWTSAAVSAGGVGSSHVVRSLHAT
GGAAVNRSLLAQAAAGAVDAGPQPLLVVVTTTESTPSAAGQRAAALTRMAHTLRLVPPPLLWVVVEANPDVA
ATARLLRTTGLMYRHLTYKDNFTVADAAAGKERHHQRNVALGHIEHHRLAGVVLFAGLGDTFDLRFFDQLRQ
IRTFGAWPVATMSQNERKVVVQGPACSSSSVAGWFSMDLSNATSPVAVGGAGYGAAAARPRELDVHGFAFNS
SVLWDPERWGRYPTSEPDKSQDSVKFVQQVVLEDYSKVRGIPSDCSEVMAKLRTVSQQLEATWRSALAIINE
LLRACASVHGHVRSKLDSLYRSDFPQTEPETLICLIHDHASHYIYGGRFLSGDFC
