# Supplementary material for: Identification of an algal xylan synthase indicates that there is functional orthology between algal and plant cell wall biosynthesis
Source: New Phytol. 2018 Feb 20;218(3):1049–60. doi: 10.1111/nph.15050 (PMC5902652; doi:10.1111/nph.15050)
Supplement: Supplementary file 2 — Notes S1 Newick tree files and sequences used for Figs 2 and S1–S8. [file NPH-218-1049-s002.zip › FigureS5sequence.fa]

>SNOX_593_CGA_GUX
LSFINFAEQYVHRAVEFFPRSSDLRALSYEPPDASVSWSRLFPEIMFDGGRAVGCPPVPWSDWTRTKLDSDA
LVVRVPCDPSNPRRNRNVVRHHLLFSAARAAALSPLKRVVVAILSPCRPTINLFHCRDLIYHEEPDKAENDN
TGADELLWVFHVDVPRMRERVKMPFGGCEYADGTLALGGALEQKPNSKHDVSREAYLSYSVGTDAYTCGLLL
LAKSIRRFDRRRDLVLLISPEMNKRSKNVLASGGWKLVEVQGIASPPKYWVGDLGYYKWMYSKLRAWELEQY
ERVLCIESDILVTKPLEHLFQLSELSARSSEGDYFHSGLVLLEPSRCQFEVLLSLVNRTDSYDGGDQGFLNE
VMPWWHRLPDSYCFLKHVQPHDERDLIRKNEIFSSVPAELHTIHYLGRKPWWCYRDFDCCVLYPNLLPYANT
AAFNVFWKLHDALLSENEQRFCRLLTNDKALIDWALEMGLKNKFPGLLWNMSITDPRKDVC
>SNOX_592_CGA_GUX
YLSYEPPDKSVVWSKLYPENIYENNREVGCPEVPWSDWTRNEFDSSALVVRVPCDPNDPHRERDVLRHHLLT
SAAKAAALSPRKRLLVAILSPCRPTINLFHCRDLLYEDESDKTEKDNTESDKTRPKELLWVFHVDVSRMRER
VKMPFGGCKFATEIDMTDLNQDRKRNVSREAYLSSSVGTNAYTCGLLLLANTIRQFDHRRHLLLLVSPDVSA
ETRKVLREAGWELFDVEGVASPAKYRSSSETYYMWMYSKLRAWELEQYDRIVYIDSDILVTNPLEHLFLLPE
ISARGSEGHFFHSGVLVFEPSKCQFDLMLSLVNSTESYDHSDQGFLNGVMPWWHRLPDSYCFLKHVQPHDER
DLIRKNEIFSSVPAELHTIHYLGRKPWWCYRDFDCCVLYPNLLPYANTAAFNVFWKLHDALLSENEQRFCRL
LTNDKALIDWALEMGLKNKFPGLLWNMSITDPRKDVC
>SNOX_594_CGA_GUX
YLSYEPPDKSVVWSKLYPENIYENNREVGCPEVPWSDWTRNEFDSSALVVRVPCDPNDPHRERDVLRHHLLT
SAAKAAALSPRKRLLVAILSPCRPTINLFHCRDLLYEDESDKTEKDNTESDKTRPKELLWVFHVDVSRMRER
VKMPFGGCKFATEIDMTDLNQDRKRNVSREAYLSSSVGTNAYTCGLLLLANTIRQFDHRRHLLLLVSPDVSA
ETRKVLREAGWELFDVEGVASPAKYRSSSETYYMWMYSKLRAWELEQYDRIVYIDSDILVTNPLEHLFLLPE
ISARGSEGHFFHSGVLVFEPSKCQFDLMLSLVNSTESYDHSDQGFLNGVMPWWHRLPDSYCFLKHVQPHDER
DLIRKNEIFSSVPAELHTIHYLGRKPWWCYRDFDCCILHPNTFTFANKAAFDIWWKAHDELLSSKKQMYCRT
RTDIKVQLDYILESGRARNWYGNLWTREISDPRRDQC
>SNOX_6907_CGA_GUX
RDKIRVNALVVFAPCDQNSEWAKDVKRHLFFRSVAQTISMIPLKSVPVVFFSECRPIPNLFSCRHLIQSNSD
TWLFYLPPTHMKNMLSLPIGSCKTLLPREYDKDNPFRLKSYRTKREAYVSLMVHDSSYLCGALVLAHSIRRF
DKVRDLVLMISHGIPSLYRRALKDAGWKLVYIDGIVSPMADKIPKYKWVYSKLQAAQLLRYNKIVFLDTDEI
VLRDLDVLFSMPEFSYRWDEKDRFNSGLFILEPSKCLFDFMLERINTTETYSGGEQGFLNSIFTWWHRLPDA
FNFHKEWKTRAEFEAMNKLFSQRPSPVYTIHFYLSKPWSCYRDFDCNWITPRRWRFANNHAHWLWWEAHDLM
PAQLQKCFLRSYQKLTWENSRLAYRDRGFPPEYWDYTIHDQRIDHC
>YSQT_3624_CGA_GUX
DAVLLRLPCAALATDWAKDVPRHHLQLSIASAVAQSNKARIPVLIASECRPDPSLFHCRDLVQQPQPLAYRE
PPAVHGRHTKGTPSAPVLLWLYHLPVARTRHLASLPFGSCSGPITNLSSPSKPKVGEVAYVTMLHSQRETLF
YSSYMCGAVSLAHSIRRSGSKHDMVLLLGHGFSKEDQSVLKSAGWKVRIIRKLKNPHENSSSSYNSLNFSKL
KLWKLKGYKKAIFIDSDLLVVNNMDFLFEYPELSARNNDGSNFNSGVMVVEPHKCSFDMLLERTKDVVSPNG
GDQGFINQIFTWWHRLPDSVNFYKHIAATDPMERAKEAAYKSAQFAAEPGADVHAIHYLGRKPWHCYRDFDC
NRLYPADKEFESEVASGTWWRLHDTMPLGLQKVCRLSGKRKANLEAMRQVLKQKRYPRHLWGWNSSTIKDPR
K
>AT1G54940
MGTKTHNSRGKIFMIYLILVSLSLLGLILPFKPLFRITSPSSTLRIDLPSPQVNKNPKWLRLIRNYLPEKRI
QVGFLNIDEKERESYEARGPLVLKNIHVPLDHIPKNVTWKSLYPEWINEEASTCPEIPLPQPEGSDANVDVI
VARVPCDGWSANKGLRDVFRLQVNLAAANLAVQSGLRTVNQAVYVVFIGSCGPMHEIFPCDERVMRVEDYWV
YKPYLPRLKQKLLMPVGSCQIAPSFAQFGQEAWRPKHEDNLASKAVTALPRRLRVAYVTVLHSSEAYVCGAI
ALAQSIRQSGSHKDMILLHDHTITNKSLIGLSAAGWNLRLIDRIRSPFSQKDSYNEWNYSKLRVWQVTDYDK
LVFIDADFIILKKLDHLFYYPQLSASGNDKVLFNSGIMVLEPSACMFKDLMEKSFKIESYNGGDQGFLNEIF
VWWHRLSKRVNTMKYFDEKNHRRHDLPENVEGLHYLGLKPWVCYRDYDCNWDISERRVFASDSVHEKWWKVY
DKMSEQLKGYCGLNKNMEKRIEKWRRIAKNNSLPDRHWEIEVRDPRKTNLLVQ
>AT1G08990
MGAKSKSSSTRFFMFYLILISLSFLGLLLNFKPLFLLNPMIASPSIVEIRYSLPEPVKRTPIWLRLIRNYLP
DEKKIRVGLLNIAENERESYEASGTSILENVHVSLDPLPNNLTWTSLFPVWIDEDHTWHIPSCPEVPLPKME
GSEADVDVVVVKVPCDGFSEKRGLRDVFRLQVNLAAANLVVESGRRNVDRTVYVVFIGSCGPMHEIFRCDER
VKRVGDYWVYRPDLTRLKQKLLMPPGSCQIAPLGQGEAWIQDKNRNLTSEKTTLSSFTAQRVAYVTLLHSSE
VYVCGAIALAQSIRQSGSTKDMILLHDDSITNISLIGLSLAGWKLRRVERIRSPFSKKRSYNEWNYSKLRVW
QVTDYDKLVFIDADFIIVKNIDYLFSYPQLSAAGNNKVLFNSGVMVLEPSACLFEDLMLKSFKIGSYNGGDQ
GFLNEYFVWWHRLSKRLNTMKYFGDESRHDKARNLPENLEGIHYLGLKPWRCYRDYDCNWDLKTRRVYASES
VHARWWKVYDKMPKKLKGYCGLNLKMEKNVEKWRKMAKLNGFPENHWKIRIKDPRKKNRLSQ
>AT4G33330.2
MTIMTMIMKMAPSKSALIRFNLVLLGFSFLLYTAIFFHPSSSVYFSSGASFVGCSFRDCTPKVVRGVKMQEL
VEENEINKKDLLTASNQTKLEAPSFMEEILTRGLGKTKIGMVNMEECDLTNWKRYGETVHIHFERVSKLFKW
QDLFPEWIDEEEETEVPTCPEIPMPDFESLEKLDLVVVKLPCNYPEEGWRREVLRLQVNLVAANLAAKKGKT
DWRWKSKVLFWSKCQPMIEIFRCDDLEKREADWWLYRPEVVRLQQRLSLPVGSCNLALPLWAPQGVDKVYDL
TKIEAETKRPKREAYVTVLHSSESYVCGAITLAQSLLQTNTKRDLILLHDDSISITKLRALAAAGWKLRRII
RIRNPLAEKDSYNEYNYSKFRLWQLTDYDKVIFIDADIIVLRNLDLLFHFPQMSATGNDVWIYNSGIMVIEP
SNCTFTTIMSQRSEIVSYNGGDQGYLNEIFVWWHRLPRRVNFLKNFWSNTTKERNIKNNLFAAEPPQVYAVH
YLGWKPWLCYRDYDCNYDVDEQLVYASDAAHVRWWKVHDSMDDALQKFCRLTKKRRTEINWERRKARLRGST
DYHWKINVTDPRRRPNINFRMVSAQLEKCLAFDEKGIKVINLAEEMENTL
>Os03g08600
MGVTGGAGEAVKPSSSSSLSPVAGLRAAAIVKLNAAFLAFFFLAYMALLLHPKYSYLLDRGAASSLVRCTAF
RDACTPATTTTAQLSRKLGGVAANKAVAAAAERIVNAGRAPAMFDELRGRLRMGLVNIGRDELLALGVEGDA
VGVDFERVSDMFRWSDLFPEWIDEEEDDEGPSCPELPMPDFSRYGDVDVVVASLPCNRSDAAWNRDVFRLQV
HLVTAHMAARKGLRHDAGGGGGGGRVRVVVRSECEPMMDLFRCDEAVGRDGEWWMYMVDVERLEEKLRLPVG
SCNLALPLWGPGGIQEVFNVSELTAAAATAGRPRREAYATVLHSSDTYLCGAIVLAQSIRRAGSTRDLVLLH
DHTVSKPALAALVAAGWTPRKIKRIRNPRAERGTYNEYNYSKFRLWQLTDYDRVVFVDADILVLRDLDALFG
FPQLTAVGNDGSLFNSGVMVIEPSQCTFQSLIRQRRTIRSYNGGDQGFLNEVFVWWHRLPRRVNYLKNFWAN
TTAERALKERLFRADPAEVWSIHYLGLKPWTCYRDYDCNWNIGDQRVYASDAAHARWWQVYDDMGEAMRSPC
RLSERRKIEIAWDRHLAEEAGFSDHHWKINITDPRKWE
>ZYCD_554_Lycophytes_GUX
VRWLQSSQEISLLKRGRSSRGLRIALFNIPNPDTELWKSFSGRNELVNLDQVLDSGSSDNITWSAFFPKDVD
RDEDVQAARCPSMQLPEVRPITRPDLVVASLSCEAEGSGSRDIRYLRDSVSIALLAASTGYESVHVLLHGTC
RPVPNIFKCNELVDHESGLFQLYKLDLDRIRRLLKLPIGSCRAVMPSMVPDTKQDDKKQAYVTIIHSVKAYV
CGAIMLAHSIRRSGSTRDLVLLVDKNIKLADKRGLEAAGWKVTCTERIRNPKAKTKAYNEWNYSKFRLWQLT
DYDKIIFLDSDVIVTRNMDFLFGMPELSASRNHDNVFNSGVMVVEPSLCTFKFLVDNMDKIVSYNGGDQGYL
NEVFTWWHRLPLTMNFLKFFDNDIAENKRKVRLLTEEEGNNATVYVKHFLGTKPWLCHRDHDCNWYDKRYLR
GYANDEVHAHWWKLHDKMPPKLQGFCKMSMSRRDWLDRQIAKARTRQ
>JKAA_5840_Lycophytes_GUX
VHWLQSSRDISVLKRGRAGGGLRIGLLNIPNPDTELWRSFSGSSSEVVILDRLVRSDDDNSTWSAFFPKDVD
RDEDVQAARCPSMQLPEVRPATRLDLVVASLSCVNGGESGSRDIRYLRASVSLGLLAASTGSDYIHVLLHGP
CRPVPNLFKCKELLGHGAGLFRLYKLDLDRMRGLLKLPVGSCRAVMPSMVPDTKQADKQRQAYVTIIHSVNA
YVCGAIMLAYSIRQTDSTRDLVLLVDQNIKPADKRGLEAAGWKVMYTERIRNPKAKTKAYNEWNYSKFRLWQ
LTEYDKIIFLDSDVVVARNMDFLFGMPELSASRNHDDVFNSGVMVVEPSLCTFEFLVDNMDKIVSYNGGDQG
YLNEVFTWWHRLPLTMNFLKFFDTDVKENKRKVKLLTEKEKGNNATVYAKHFLGTKPWLCYRDHDCNRYDKR
QRLPYASDEVHAHWWKLHDEMPREFRGFCKLSVSRRARLDRQIARAHGDGHGKSEI
>WOGB_1806_Mosses_GUX
EIGNNSNYDWPQEASLLSPLKQKNNAGRLRCGLLNMDGIDFHRWAFLTGERPILLPMERVNESISWKDLYPE
WIDEEEMFTTPACPSLPMPKVDENMRLDVVVVRAPCNTVSSLSNAPRNPAYLQMLLGAANVAVQTGNGSIYV
LVLSECRPIVNLFTCGELFEHRDQGWLFKVDIEKMKKRILVPVGSCQLSAPLHDLLQVSNDTNLAREAYVSI
LHTTPAYVCGAIAVAQSIQLSGSKKDLVILVDENILPEHRQGLTNAGWQVRPIERIWNPHSEKGTYNEWNYS
KFRLWQLTEYNKIIFIDADLLVLRNLDFLFKVPEVAASGNSDFWFNSGVMVIEPSNCTFQLLMDRINDIVSN
NGGDQGFLNEVFPWWHRLPRHINYLKYFWTNETKEVDYMTRLFAADPQELYVIHYLGIKPWLCYRDYDCNWN
SVRQFASDDAHAQWFKVYDRMPENLQKHCWLPTVAKAYLEVKRRSAEAAGHTDRHWSIMIKDPRLIHCSEED
CDWKNMLLHWEESPNST
>RGKI_11868_Mosses_GUX
ESNSISSLTRRAASGTLKVGLLNLEPTTDLGEWKFLVDTSPVTVPFEKVAEDVDWNHLFPKWIDEESRYGTP
RCPVFPMPKIPVIPYVSSAVELDVVIARAPCANTNSTLQESWRHPAFLQVLLGAAHLAAETGHESIYVLILS
KCRPLVNLFRCGELLLHRDDAWLFQMNVEQLRKRTSLPIGTCQVSVSLGSRFYKSDHVSLRGDFYSQNEAFV
TILHSRADYICGAIALAQSIRRTGSTRDLVVLVDSSISLEEAGWKVRDYLKISASDSSGKQKDFSTLRLWQL
DYEKVIYLDADIIVLRNIDHLFRVSEVAGSGTTNSLFNSGVMVMQPSNCTFRILMDEMEKLVSEVKDEWDFL
NRVFPWWHRIPKHMNSLKYFWTRQSEDVDHMNRMFASNPPQLYAIHYVRGVKPWNCFRDYDCNWNTDEHYAS
DEAHAQWFKVYDELPENLQKFCALSTRAKAELEEHRKVAESNNFPDNHWAINITDPRLDVCQGDQCDWNLCQ
QNHCDWNAMQKTINPTVNSSNLV
>HVBQ_16693_Mosses_GUX
ERNRQTEVQKENNDVWLDEFVLIPPLRQTTASGTLKVGLLNMEETDLQRWDFLVGETPLIFPFERVSETLEW
NQLYPEWIDEEERYGPAKCPSVPMPDVNTGVQLDAVIVRAPCTTSPSRDGWRNPAYLQVLLGAASLAVKTGN
RSIFVLVLSECRPLVNLFTCGDLLDHRNQGWLYKVDLEQMRKRLSLPVGSCQLSVPLQGFSHEVGASNPQKE
AYATILHSGPDYVCGAIVAAHSIRRTGSTRDLVILVDGSILSEHRQGLVEAGWKVQDLELMRTANAVGAKDS
GNDFSKLRLWQLTNYSKVIYIDADLLVLRNLDILFSLPEVSASGSIKTMYNSGVMVIEPSICMFNFLKDEMQ
EMQSENGVDQDLLNQVFPLWHRIPRQMNYLKYFWTNETKEVQYMNRLFSAEPAELHAIHYWGLKPWQCYKEY
DCNWNFDRRYASNEAHAQWFKMHDGMPGNLQKHCSLSTARKAILENNRQASEVAGSVGRH
>ZTHV_85548_Mosses_GUX
ADDQKLRADVQHVDVDEWPQESQLIASLKQKSASGKLRVGLLNMEAANFQQWEFLTGEKPIVFPYERVGKSL
EWKDLYPEWIDEEQKYGTPQCPLVPMPEVNEGVQLDVVIVHAPCKKPSSLLDISYLQVLLGAATLAAKTGSG
SIHVLILSECRPLVNLFTCGDLVERRDQGWLYKVDVEQIRKHLLLPVGSCQLSVPLHDQGKEISYSPKEAYA
TILHSGPDYVCGAIVAARSIRQTGSSRDLVILVDESILPEHRQALTESGWKVKQIEKIHNANTVTGKYSDID
FSKFRLWQLTDYSKVVYIDADLLILRNLDVLFKMPELSASGNTKTTFNSGVMVIEPSNCTFQLLMDGIKELT
SDISNDQDFFNSMFPWWHRIPRHMNYLKYFWTRQANEVENMNRLFSAEPAELYAIHYWGYKPWQCYRDYDCN
WNSNQQFASDEAHAQWFKVYDELSEDLKQQCTLSTGKKAFLEQNRQQAEAAGFADNHWTLNITDPRITICRE
SYCDWKALLSRW
>SZYG_11930_Mosses_GUX
DDQKLQAEVRHENSDEWSQESLVITSLREKSASGKLRVGLLNMEATNYQRWESLAGEKPIVFPYERVEKSLE
WKDLYPEWIDEEQKYGTPQCPLIPMPEVNEGVQLDVVIVHAPCTKLSTLPDTSYLQVLLGAATLAAKTGSGS
IHVLILSECRPLVNLFTCGDLVEHRGQGWLYKVDVEQIRKHLSLPVGSCQLSVPLHDQGTEMPYSPKEAYAT
ILHSGPDYVCGAIVAARSIRQTGSSRDLVILVDESILLEHRQALTEAGWKVKEIERIHDANTVSGKYSEIDF
SKFRLWQLTDYSKVVYIDADLLILRNLDVLFKMPELSASGNTKTTFNSGVMVIEPSNCTFQLLMDGSQELTS
DISNDQEFFNRMFPWWHRIPRHMNYLKYFWTRQANEVDNMNRLFSAEPAELYAIHYWGYKPWQCYRDYDCNW
NSNQQFASDEAHAQWFKVYDGLSEDLKQQCTLSTGKKAFLEHNRQQAEAAGFADKHWTINITDPRITICRDS
YCDWNALLLRWGEDKQSTAT
>HRWG_70581_Mosses_GUX
LEGAAVVDKELQAEVRQENSDNWPQESAVLTSLRLNATSRTLKVGLLNMEATDFQRWEFLAGERPIMFPFDR
VNETVEWKHLYPEWIDEEERFGAPYCPYIPMPKVGSEVQLDVVIVNAPCSTSAPFQDGWKDPLYLQILLGAA
SISTKAGNRSVHVLVLSECRPLVNLFSCAELLEHRNNGWLYNVNVEQMKKRLSLPIGSCQLSVPLQEQDSAV
EMAILNPQMEAYATILHSGTDYVCGAIVAAHSIRKTGSNRDLVILVDSSISSVHRLALIEAGWKVVNIEPIH
AAHSVAGKEYKINYSKLRLWQLTDYRKVVYIDADVLVLRKLDILFTLPELSASGNTKSWFNSGVMVIEPSNC
TFTLLLNEMQSTKSDISGDQDFFNRVFPWWHRIPRHMNYLKYFWTRQSNEAEYMNKLFSSDPSQLYAIHFWG
YKPWQCYRDYDCNWNFNQQFASDEAHAQWYKAYDGLTENLKQQCSLSTGKKAYLEVNRQAAEAAAFADRHWA
INITDPRLTVCPDSFCDWKSLAVDWDKSLRTKNTTSA
>ZQRI_17997_Mosses_GUX
MDREKPDDGAAEEQVLQAEVRQENSDDWPQESALISSLRRRAASGTLRVGLLNMEATDFQRWQFLAGEVPII
IPFERVNETVEWNHLYPEWIDEEERYGTPNCPSIPMPIVSPEVQLDVVILHCSSALQDGWRHPASLQVLLGA
ASLAVKAGNESVYVLILSECRPLVNLFTCGELLENRDQGWLYQVNLEQLKKRISLPVGSCQLSVSLQGQDAS
SDMGTSNLQKETYATILHSGGDYVCGAIATAHSIRKTGSTKDLVILVDSSVSLDHRQALQEAGWKVRDLERI
YTSSTVGGKQYEKDFSKFRLWQLTDYNKVIYVEADVLVLRNLDHLFKMPEVSASGSTKTLFNSGVMVIEPSN
CTFQLLINEMEKTVSEIGGDWDLFNKVFPWWHRIPRHMNYLKYFWTRQNNEADYMNRLFLSDPPQLYAIHYW
GYKPWQCFRDYDCNWNANQQFASDEAHAQWFKVYDELPQNLQKHCALSTGTKAYLEHNRRTAEAAALADRHW
ALPITDPRLNVCQEKHCDWNTLLSHYDKTVNTTSTVVA
>PpXP_001783069
MDGEKLDDDAAEEQELQAEVRQENSDEWPQESALISSLRLRATSGTLRVGLLNMEATDFLRWQFLAGERPII
IPFERVNEAVDWNQLYPEWIDEEETYGAPICPAIPMPKISPEVQLDVVIARVPCASSALQEGWKQPASLQVL
LGAASLAVNAGNGSIYVLILSECRPLVNLFSCGELLEHRDQGWLYQVNVEQLKKRTSMSVGSCQLSIPLRGQ
DTGASNLHKEAYVTILHSGADYVCGAIVTAHSIRKTGSTKDLVILVDSSISPEQRQALGEAGWEVRDLERIY
KSNIVEGKQCEKDFSRFRLWQITDYNKVVYVEADVLVLRNLDHLFSMPEISASGSTKTLFNSGVMVVEPSNC
TFQLLMDEMEKIISETGGDWDFFNRIFPWWHRIPKHMNYLKYFWTRSRTSEVDSSNRLFSAEPPQLYAIHYW
GYKPWQCFRDYDCNWNSNNHFASDEAHARWFKVYDELPENLQKFCSLSTGTKAYLEHNRRVAEAAALEDKHW
AITITDPRLNVCLENHCDWNALLSYWDKTVNSSSSVLA
>PpXP_001777541
MQTEVRQENSNELPQESVIISSLRQRAASGTLRSGLLNVEAIDLQHWQFLAGESPIVVPLERVNEGMDWTEF
YPEWIDEEEKYGTPKCPAVPMPKVSSEVKLDMVIARASCSVSSSLHEVWKQPASLQVLLGAASLAVNAGNGN
VYVLILSECRPLVNLFSCGELLEHRDQGWLYQVNIEQLRKRISMPVGSCQLSIPLEGQDSSLKMGDSDSQKE
AYATILHSGSDYVCGAIATAHSIRKSGSTRDLVILVDSSISPEQRQALQEAGWKVRDLERVYKSYTVEGKQY
ERDFSRFRLWQLTEYNKVIYVEADVLVLRNLDHLFTMPEISASGSTKTLFNSGVMVIEPSSCTFQLFVDEME
KSESEIGGDWDFFNRIFPWWHRIPRHMNYLKYFWTRSRTSEVNYSNRLFSSDPPQLYAIHYWGYKPWQCFRD
YDCNWNSNQHFASDEAHARWFKVYDELPENLQKHCALSTGTKAYLEHNRRTAEAAALEDKHWAITIKDPRLN
VCQEGHCDWKALLSIWDKTVNTTSAVVVSTR
>FFPD_3900_Mosses_GUX
SLPMPKVSSEVKLDVVIVRAPCTASSALQEGWKHPASLQVLLGAASLAVKAGNENAYVLILSECRPLVNLFT
CGELLEHRDQGWLYQVNSKQLEQRISLPVGSCELSVSLRQQETSLDTGARKDAYATILHSGGDYVCGAIATA
HSIRKTGSTKDLVILVDSSISPEHRQALKEAGWKVRDFERIYTTNTVDGKQFEKDFSKFRLWQLSDYNKVVY
VEADILRNLDHLFMIPEVSGSGSAKTLFNSGVMVIEPSNCTYQLLMDEMEKVASQIGGDWDFLNRMFPWWHR
IPRHMNYLKYFWTRQNNENQDMNRLFSSDPPQLYAIHYWGYKPWQCFRDYDCNWNVNQQFASDEAHNQWFKV
YDDMPGNLQKHCALSTGTKAFLEHNRRKAKAAGFADQHWAINITDPRLNLCQESHCDWNALLSLWEKSTNSV
AA
>VMXJ_131242_Mosses_GUX
GEKPDNAVDGGQVLQAEVRQEKNDDWPQESALISSLKQRAISGTLKVGLLNMEAVDLQRWQSLAGEMPISVP
FERVSEEVEWSDLYPEWIDEEERYGTPECRSIPLPKLSPEVKLDVVIARAPCTASSTLQECWKHPASLQILL
GAASLAVKAGNENAYVLILSECRPLVNLFTCGELLEHRGQGWLYQVNLEQLEKRISLPVGSCQLSVSLRQDT
SFDTGTRKDAYATVIHSGPDYVCGAIATAHSIRKTGSTKDLIILVDSSISPEHRQALQEAGWKVRDFERIYK
SSTVGEKQYEKDFSKFCLWQLTDYNKVVYVEADVLVLRNLDHLFMMPEVSGSGSAKTLFNAGVMVLEPSNCT
FQLLMDEIEKLAPQIGGDWDLLNRMFPWWHRIPRHMNFLKYFWTRQNDEGDDMNRLFSSEPPQLYAIHYWGY
KPWQCFRDYDCNWNVNQEFASDEAHNQWFKVYDDMPWNLQKHCALSTSRKAFLEHNRRTAEAAAFPDKHWAV
NITDPRLIVCQESHCDWNSLLSHWDQTVVAST
>XWHK_8245_Mosses_GUX
IYPEWIDEEQKYGSPKCPSLPMPMVSPEVRLDVVIAYAPCTPSALQDSWKNVSSLQVLLGAATLAVTTGKES
VLVLIISECRPLVNLFKCGELREHQDQGWLYEVNAEELRKRLSLPIGSCQLSVSLNDTDKTLDTSSQNHAYV
TILHSGYDYVCGAIATAHSIRKTGSTKDLVVLVDKSIYPEHRQALQEAGWKVRELEKIHKSSTVERKQQLKD
FSRFRLWQLTDYSKVIYIEADVLVLRNIDHLFRLPEISGSGSTRTLFSSGLMVIEPSSSTFQFMLDEMEKYH
SQVGGDWEFLNRLFPWWHRIPRYMNYLKYFWTRENNEGENMNKLFSADPPQLYAIHYWGYKPWQCFRDYDCN
WNTDQKFASDEAHAQWFKVYDDMPENLQKQCGLSTATKAYLEHNRQKAEAAAFPDKHYAINITDPRLNVCQE
NHCDWNGLLLHWQK
>JMXW_10471_Mosses_GUX
DTKKTDDGVVRDQSVQADVQKDNQPEEIELIPSLKSRAASGSLHVGLLNMGSPDLKFWQFLAVKDLMTIPLK
KVEESLEWNHIYPEWIDEEQKYGAPKCPSLPMPMVSPEVRLDVVIAYAPCTPSALQDSWKNTSSLQILLGAA
TLAVATGKESVLVLIISECRPLVNLFKCGELREHQDQGWLYEVNVEELRKRISLPIGSCQLSVLLNDTEKSL
DTKSQNHAYVTILHSGYDYVCGAIATAHSIRKTGSTKDLVVLVDKSIYPEHRQALQEAGWKVRELEKIHKSS
TVGGKQQLKDFSRFRLWQLTDYSKVIYIEADVLVLRNIDHLFRLPEISGSGSTKTLFSSGLMVIEPSSSTFQ
FMLDEMEKYHSQVGGDWEFLNRLFPWWHRIPRYMNYLKYFWTRENNEGEKMNKLFSADPPQLYAIHYWGYKP
WQCFRDYDCNWNTDQKFASDEAHAQWFKVYDDMPENLQKQCGLSTATKAYLEHNRRKAEAAAFPDKHYAINI
TDPRLNVCQENHCDWNGLLVHWQK
>YWNF_52432_Mosses_GUX
DELLQESGFISLLKSRAASGSLKVGLLNMGVTDLQHWQFRAGEEPMVVPFEKVKESLEWNHLYPEWIDEEQR
YGTPNCPSVPMPMVSPEVQLDMVIASAPCTPSSALQDGWKHPASLQVLLGAATLAVKAGNESAYVLILSECR
PLVNLFKCGELLEHRDQGWLYQVNLEQLRKRISLPVGSCQLSVSLQGQDTSSDTGVLNPQKDAYATILHSGA
DYVCGAIATAHSIRKTSSTKDLVILVDSSILPEHRQALQEAGWKVRDLERIYKSNTVGGKLQEKDFSRFRLW
QLTEYSKVIYVEADVLVLRNLDNLFRMPEISGSGSTGTLFNSGLMVIEPSNCTFQYLMDEMEKTMSQQGGGD
WDFFNRVFPWWHRIPRHMNYLTYFWTRKNNEDEYMNKLFSSDPPQLYAIHYWGYKPWQCFRDYDCNWNTNQH
FASDEAHAQWFKVYDDMPENLQKQCGLSTGTKAYLEHNRRKAEAAGFPDKHWAVTITDPRLNVCQESHCDWN
VLLSHWDKSVNATVSASTR
>WNGH_90616_Mosses_GUX
EKPDDGVVRDQLLQGGVQQENSNDQPQESGLISSLKSRAASGSLQVGLLNMGAADLQHWQFLAGEEPMIIPF
ERVKESVEWNHLYPEWIDEEQRYGTPNCPSVPMPMVSPEVRLDVVIAYAPCTASALQDGWKNPTSLQVLLGA
ANLAVKTGNESAYVLILSECRPLVNLFKCGELLEHRDQGWLYQVNLEQLRKRISLPVGSCQLSVSLQGQDTL
SGMGALNLTKDAYVTILHSGADYVCGAIATAHSIRKTSSTKDLVILVDSSILPEHRQALQEGGWKVRDLERI
YKSGTVGGIQQEKDFSRLRLWQLTDYSKVIYVEADVLVLRNLDHLFRMPEISGSGSTRTLFNSGLMVIEPSN
CTFQYLMDEMEKTVSQVGGDWDFFNRIFPWWHRIPRHMNYLKYFWTRQNSEGDYMNKLFSSDPPQLYAIHYW
GYKPWQCFRDYDCNWNIDQQFASDEAHAQWFKVYDDMPENLQKRCGLSTGTKAYLELNRRKAEAAAFSDKHW
AITITDPRLNVCQENHCDWNALLSHWDKTVNATNA
>Os02g35020
MVKTNRFINSLSKRGYIGSYHYEKDAKYRPFSALLPEGSNPKMLYVKLVLIILMCGSFVSLLNSPSIHHNDD
HHTESSAGVPRVSYEPDDTRYVSDVTVDWPKISKAMQLVAGAEHGGGARVALLNFDDGEVQQWRTALPQTAA
AVARLERAGSNVTWEHLYPEWIDEEELYHAPTCPDLPEPAVDADGDGEEVAVFDVVAVKLPCRRGGGWSKDV
ARLHLQLAAARLAATRGRGGAAAHVLVVSASRCFPIPNLFRCRDEVAPRDGDVWLYRPDADALRRDLALPVG
SCRLAMPFSALAAPHVAAASAPPPRREAYATILHSEELYACGALVAAQSIRMASASGAPSEPERDMVALVDE
TISARHRGALEAAGWKVRAIRRVRNPRAAADAYNEWNYSKFWLWSLTEYDRVVFLDADLLVQRPMSPLFAMP
EVSATANHGTLFNSGVMVVEPCGCTLRLLMDHIADIDSYNGGDQGYLNEVFSWWHRLPSHANFMKHFWEGDS
GERLAAARRAVLAAEPAVALAVHFVGMKPWFCFRDYDCNWNSPQLRQFASDEAHARWWRAHDAMPAALQGFC
LLDERQKALLRWDAAEARAANFSDGHWRVPIADPRRNICATAAGDGEAAAACVEREIENRRVEGNRVTTSYA
KLIDNF
>ZZOL_5368_Lycophytes_GUX
QNNGFLRIGLVNFPKPDVAKWKALGGGRKPVLFSIDKKRDFSWSAFFPEAIDRDEEVQNRECPDMPLPSVPE
DLKLDFVVARIPCGESNFRDIDRLQAAVSAAHISLKTGASHIIGVSDCILDPNVFKCKELVRQEKGVGLYKL
DLERIGKLLSLPVGSCKTVQVPTLTSEHTVSREAYATILHSVKSYVCGAVLLAHSIRKTGSTRDLIMVIDQH
INLEDRQGLEAAGWKIHHIERIRNPRARPDAYNEWNYSKFRLWQLTQYDKVVFIDADVVVTRNMDFLFDLPE
LSAARNHKSVFNSGVMVIEPSNCTFNLLVDGISRIKSYNGGDQGYLNEIFTWWHRLPRSMNFLKHFDDDAEE
NEYKMELFAAEPPVLYAVHFLGRKPWLCGRGPDCNAKISSQRMFSNDFVHSKWWSWHDEMPVELQRLCRINP
KRR
>SmXP_002960603
QNNGFLRIGLVNFPKPDVAKWKALGGGRKPVLFSIDKKRDFSWSAFFPEAIDRDEEVQNRECPDMPLPSVPE
DLKLDFVVARIPCGESNFRDIDRLQAAVSAAHISLKTGASHIIGVSDCMLDPNVFKCKELVRQEKGVGLYKL
DLERIGKLLSLPVGSCKTVQVPTLTSKQALFHTVSREAYATILHSVKSYVCGAVLLAHSIRKTGSTRDLIMV
IDQHINLEDRQGLEGAGWKIHHIERIRNPRARPDAYNEWNYSKFRLWQLTQYDKVVFIDADVVVTRNMDFLF
DLPELSAARNHKSVFNSGVMVIEPSNCTFNLLVDGISRIKSYNGGDQGYLNEIFTWWHRLPRSMNFLKHFDD
DAEENEYKMELFAAEPPVLYAVHFLGRKPWLCGRGPDCNAKISSQRMFSNDFVHSKWWSWHDEMPVELQRLC
RINPKRR
>AWOI_1843_Mosses_GUX
RPRERPDPCSSKLPDMFEEFLVDDSERRDLSGEHVKSARERPGAKDDYQPEGASLLEPIRLGKRPNIGLLNI
DKEEALRWQNFAHGRMPVYFPVTRVNESLQWSHIYPEWIDEDELYDIPECPPLPMPCVRQGIKLDLVVARIP
CQTSKQSDPERDIRRLQLLLSASTIASQTGNKAMNILIISECRPLLNLFPCGELLGHQKNAWLYHVNLVKMR
RRLALPVGSCELSLTLYQPDLLIMSKVNDRREAYVSMVHTDSSYVCGAIVLAHSIRLSGSTRDLVMLVDASI
LPEERQGLEAAGWKVREIERIRNPYARKDSYNEWNYSKFRLWQLIEYDKIVFIDSDLLVLRNIDFLFVLPEI
SATGNDVNRFNSGVMVIEPSNCMFRILMDQIMETRSYNEGDQGYLNEIFPWWHRVPKYVNFLKYSWSNDTEE
FETKTQLFTADPPVLYVIHYLGLKPWLCFRDYDCNWNLQKQTMYASDLAHATWYRVHDSMPESLQRYCWLRT
LAKAAREVERSRAEAANQSDEHWKIKIRDPRLEYCSTTGNCDWEIMVRHWDEPPP
>PpXP_001756144
MRNCRPRVRSDPCTSNLPEVNDIDDGGRGASSDGKSITGNVALLLGQNLQLGKRPSIGLLNIGKDEALGWQE
YAHGRIPIFFPFAQVNQSLAWSDFYPEWIDEEELFETPMCPSLPFPCVREKTKLDLLVAKVSCQNPQESGGE
RNVQRLQLFLSAASIASQTGDEAMDVLIISECRPPLNIFPCGELLEHEGKMWLYHVNLVNMRSRLVLPVGSC
ELSLSINYPEQLAARTGNERRQAYVSMVHTDASYVCGAIVLAHSIRLSGSTRDLVMLVDSSILPEQRRALQA
AGWQVREIERIRNPYAEKDRYNEWNYSKFRLWQITEYDKIVFIDSDLLVLRNIDFLFQLPEISATGNDQNRF
NSGVMVIEPSNCTFGILLDQIMDTRSYNGGDQGYLNEIFPWWHRLPKRVNFLKHFWSNDTDELETKTRLFGE
DPPELYVLHYLGMKPWVCFRDYDCNWNLKEQQKYASDSAHATWFKIHDSMPENLQRQCWLRTLAKAAREVER
REAEAGSYSDGHWKIKIRDPRLELCPTPEHCDWEEMIRHWNEPPPQAL
>IGUH_19203_Mosses_GUX
DASVLSGIKLGINRNPTIGLVNMNQKEAKEWQGFAHGQMPIQFSFARVNQSLKWSDFYPEWIDEEERYGSPH
CPPLPLPCTQGATELDLVIARVPCKKAQAGRERNINRLQVLLSAASVASQQPGKQSMHVLIISECRPQLNLF
PCRELLGHEGNTWLYLVNLANMRSRLALPVGSCELALSVNHLDQLAVGTTGMEQQRQAYVSMAHTDSRYVCG
AIVLAHSILQTGTERDLVMLVDKSILPEQRQGLRDAGWKVREIERIRNPYAKKGSYNEWNYSKFRLWQLTEY
DKIVFIDSDLLVHRNIDFLFQLPEISATGNDENRFNSGVMVIEPSNCTFDILMDQIMETRSYNGGDQGYLNE
IFPWWHRLPKHLNFLKHFWSNSTKELEAKTALFAADPPVLYVMHYLGLKPWLCFRDYDCNWNIQGLRVYASD
IAHASWYKIHDSMPISLQRHCWLKTLAKAAREAERREAEEANYQDMHWKIEIHDPRLEYCSTPEHCDWQEML
RHWNEPP
>ZACW_16661_Mosses_GUX
LGINRNPTIGLVNMNQKEAKEWQGFAHGQMPIQFSFARVNQSLKWSDFYPEWIDEEERYGSPNCPPLPLPCT
QGATELDLVIARVPCNKAQAGRERNINRLQVLLSAASVASQQPEKQSMHVLIISECRPQLNLFPCRELLGQE
GNTWLYLVNLANMRSRLALPVGSCELALSVNHLDQLAVGTTGMEQQRQAYVSMAHTDSRYVCGAIVLAHSIL
QTGTERDLVMLVDKSILPEQRQGLRDAGWKVREIERIRNPYAKKGSYNEWNYSKFRLWQLVEYTKILFIDSD
LLVLRNMDFLFQFPEISASGNDKDRFNSGLMVIEPSTCTFNILMDQMMETKSYNGGDQGYLNEMFPWWHRLP
KHLNFLKITLSGNSQHLQAKNRLFAADPPVLHAIHYLGIKPWLCFRDYDCNWNSRPQYASDAAHAVWFRVHD
SMGEHLQRHCWLNTLTKAAREAERRRAKAGKSMDGHWRIPIKDPRLEYCLETTRCDWQDSLKYFLDPP
>IGUH_19202_Mosses_GUX
DASVLSGIKLGINRNPTIGLVNMNQKEAKEWQGFAHGQMPIQFSFARVNQSLKWSDFYPEWIDEEERYGSPH
CPPLPLPCTQGATELDLVIARVPCKKAQAGRERNINRLQVLLSAASVASQQPGKQSMHVLIISECRPQLNLF
PCRELLGHEGNTWLYLVNLANMRSRLALPVGSCELALSVNHLDQLAVGTTGMEQQRQAYVSMAHTDSRYVCG
AIVLAHSILQTGTERDLVMLVDKSILPEQRQGLRDAGWKVREIERIRNPYAKKGSYNEWNYSKFRLWQLVEY
TKILFIDSDLLVLRNMDFLFQFPEISASGNDKDRFNSGLMVIEPSTCTFNILMDQMMETKSYNGGDQGYLNE
MFPWWHRLPKHLNFLKITLSGNSQHLQAKNRLFAADPPVLHAIHYLGIKPWLCFRDYDCNWSSRPQYASDAA
HAVWFRVHDSMGEHLQRHCWLNTLTKAAREAERRRAKAGKSMDGHWRIPIKDPRLEYCLETPRCDWQDSLKY
FLDPP
>JADL_2750_Mosses_GUX
DPCSIYIPKEHSVGDQLQTRSLKDASVLGGIQLGKYPTIGLVNMDPKEAMEWQAYAHGQMPVQFSFAPLNQS
LQWSDFYPEWIDEEELSGRPNCPPLPLPCMQRATELDLVIARVPCANAQADGERNVNRLQVLLSAASVASQQ
PGKESMHVLIVSECRPPLNLFPCRELLGHEENTWLYLVNLANMRSRLALPVGSCELSLSVNHGDELAVETTG
MEPRQAYVSMVHTDSRYVCGAIVLAHSILLSGSKRDLVMLVDKSIVPEQRQGLQDAGWKVREVERIRNPYAK
KNSYNEWNYSKFRLWQLVEYTKIIFIDSDLLVLRNMDFLFHFPEISASGNDKDRFNSGLMVIEPSTCTFNIL
MDQIMETKSYNGGDQGYLNEMFPWWHRLPKHLNFLKISKLSETDAQKLEAKNRLFAANPPILYAIHYLGTKP
WLCFRDYDCNWNSRNQEYASDAAHAMWFRIHDSMAEHLQRRCWLKTLTKSAREAERRRAKANKHMDGHWRIP
IQDPR
>JADL_2749_Mosses_GUX
DPCSIYIPKEHSVGDQLQTRSLKDASVLGGIQLGKYPTIGLVNMDPKEAMEWQAYAHGQMPVQFSFAPLNQS
LQWSDFYPEWIDEEELSGRPNCPPLPLPCMQRATELDLVIARVPCANAQADGERNVNRLQVLLSAASVASQQ
PGKESMHVLIVSECRPPLNLFPCRELLGHEENTWLYLVNLANMRSRLALPVGSCELSLSVNHGDELAVETTG
MEPRQAYVSMVHTDSRYVCGAIVLAHSILLSGSKRDLVMLVDKSIVPEQRQGLQDAGWKVREVERIRNPYAK
KNSYNEWNYSKFRLWQLVEYTKIIFIDSDLLVLRNMDFLFHFPEISASGNDKDRFNSGLMVIEPSTCTFNIL
MDQIMETKSYNGGDQGYLNEMFPWWHRLPKHLNFLKISKLSETDAQKLEAKNRLFAANPPILYAIHYLGTKP
WLCFRDYDCNWNSRNQEYASDAAHAMWFRIHDSMAEHLQRRCWLKTLTKSAREAERRRAKANKHMDGHWRIP
IQDPR
>JADL_2748_Mosses_GUX
DPCSIYIPKEHSVGDQLQTRSLKDASVLGGIQLGKYPTIGLVNMDPKEAMEWQAYAHGQMPVQFSFAPLNQS
LQWSDFYPEWIDEEELSGRPNCPPLPLPCMQRATELDLVIARVPCANAQADGERNVNRLQVLLSAASVASQQ
PGKESMHVLIVSECRPPLNLFPCRELLGHEENTWLYLVNLANMRSRLALPVGSCELSLSVNHGDELAVETTG
MEPRQAYVSMVHTDSRYVCGAIVLAHSILLSGSKRDLVMLVDKSIVPEQRQGLQDAGWKVREVERIRNPYAK
KNSYNEWNYSKFRLWQLVEYTKIIFIDSDLLVLRNMDFLFHFPEISASGNDKDRFNSGLMVIEPSTCTFNIL
MDQIMETKSYNGGDQGYLNEMFPWWHRLPKHLNFLKISKLSETDAQKLEAKNRLFAANPPILYAIHYLGTKP
WLCFRDYDCNWNSRNQEYASDAAHAMWFRIHDSMAEHLQRRCWLKTLTKSAREAERRRAKANKHMDGHWRIP
IQDPR
>QKQO_7924_Mosses_GUX
ASILGGIKLGKNPSIGLVNMDQKEAMEWQAYAHGQMPVHFSFAPANQSLKWSDFYPEWIDEEGLSRSPSCPP
LPLPSVQHAPELDFVIARVPCPNAQAGGERNVHRLQVLLSAASVASQQPEKEWMHVLLISECRPPLNLFPCR
ELLRREENTWLYLVNLADMRSRLALPVGSCELSLSINHLDQFAEGTGTGTEQRQAYVSMVHTDSRYVCGAIV
LAHSILLSGSKQDLVMLVDKSILPEQRQGLRDAGWKVREIERIRNPYAKKDSYNEWNYSKFRLWQLVEYTKI
IFIDSDLLVLRNMDFLFQFPEISASGNDKDRFNSGLMVIEPSTCTFNILMDQIMETKSYNGGDQGYLNEMFP
WWHRLPKHLNFLKISMSKNPRQVEAKNQLFAANPPILYAIHYLGTKPWLCFRDYDCNWDSRHQQYASDAAHA
VWFRFHDSMVENLQHHCWLKTATKAAREADRRLAEAGKYMDGHWRIKIKDPRLEHCLEPPRCNWEDSVKYF
>QKQO_7923_Mosses_GUX
ASILGGIKLGKNPSIGLVNMDQKEAMEWQAYAHGQMPVHFSFAPANQSLKWSDFYPEWIDEEGLSRSPSCPP
LPLPSVQHAPELDFVIARVPCPNAQAGGERNVHRLQVLLSAASVASQQPEKEWMHVLLISECRPPLNLFPCR
ELLRREENTWLYLVNLADMRSRLALPVGSCELSLSINHLDQFAEGTGTGTEQRQAYVSMVHTDSRYVCGAIV
LAHSILLSGSKQDLVMLVDKSILPEQRQGLRDAGWKVREIERIRNPYAKKDSYNEWNYSKFRLWQLVEYTKI
IFIDSDLLVLRNMDFLFQFPEISASGNDKDRFNSGLMVIEPSTCTFNILMDQIMETKSYNGGDQGYLNEMFP
WWHRLPKHLNFLKISMSKNPRQVEAKNQLFAANPPILYAIHYLGTKPWLCFRDYDCNWDSRHQQYASDAAHA
VWFRFHDSMVENLQHHCWLKTATKAAREADRRLAEAGKYMDGHWRIKIKDPRLEHCLEPPRCNWEDSVKYF
>CMEQ_431_Mosses_GUX
RPRVKPNPCNVNIPDGGPLEEIEDNVSNTPSLLASITEMPPRPRIGLVNIRQEEALQWQEYAQGVAPVHFPV
ARVNQSLEWNDFFPEWIDEEEDYGQQPECPPLPLPCVRETLNKLDLVVARVPCRDGGERNVQRLQMLLAAAS
VASQTKAEGMHVLLRTECRPTLNLFPCAELVKRDGHWWLYRVDVANMKSRLALPVGSCELSLSTHWPEQLAV
KSGNERREAYVSMVHTDATYVCGAIVLAHSIRLSGSTRDLVMLVDASIPLEKRQGLEEAGWRVVLIERIRNP
YAEKDRYNEWNYSKFRLWQLTEYDKVVFIDSDLLVQRNIDFLFQLPEMSATGNDVNRFNSGVMVIEPSNCTF
TILMAQIFETRSYNGGDQGYLNEIFPWWHRIPRHLNFLKHFWSNTTEELDAKTALFAADPPILYVTHYLGLK
PWVCFRDYDCNWNIHGLRVYANDVAHASWYKVHDTLPVSLQRHCWLQTLAKAAREAERRDAEAANYEDLHWK
IPIHDPRLQYCATPEHCDWQMMLRHWNEPP
>WNGH_8705_Mosses_GUX
RPRVRPNPCSVNFPETGAFEEIQDSDGNTPSFLASIAGIPPRPRIGLVNIAQEEASRWQEYAHGVPPVHFPL
ARVNQSLEWSDFFPEWIDEEEEYGLQPECPPLPVPCVNNQKLDLVVTRVPCGDDGERNVQRLQLLLSAASVA
TQTGDEGMHVLVRSECRPALNLFPCEELLKREGPWWLYRVDVVKMRRRLDLPVGSCELSLSTHWPEQLAVKT
GTERREAYVSMVHTDSSYVCGALVLAHSIRLSGSTRDLVMLVDASIPLEKRQGLEEAGWQVRVIERIRNPYA
EKDRYNEWNYSKFRLWQLTEYDKIVFIDSDLLVRRNIDFLFQLPEISATGNDENRFNSGVMVIEPSNCTFTI
LMDQIMETRSYNGGDQGYLNEIYPWWHRIPKHFNFLKYFWSNTTLELETKTELFAADPPVLYVMHYLGLKPW
LCFRDYDCNWNIQGLRVYASDVAHASWYKIHDSMPASLQRHCWLKTLAKAAREAERRDAEAANYEDMHWKME
IHDPRLEYCSTPEHCDWQEMLRHWNEPP
>IGUH_19204_Mosses_GUX
RPRVRPNPCSVNFPEAAAFEENEDSYVITPSLLATIAGLPPKPRIGLVNIAQSEALQWQEYAQGMPPVRFPF
AKVNQSLAWADFFPEWIDEEEEFMLQPECPPLPGPCVHNHNLDLVVARVPCWDDNERNVRRLQVLLAAGSVA
SQAGNGEEMHVLVRSECRPALNLFPCGELLKREGHWWLYRVDVVKMRRRLDLPVGSCELSLSTHWKEQLAVK
TGNERREAYVSMVHTDPSYVCGAIVLAHSIRLSGSTRELVMLVDDSISLEKRQGLEEAGWQVRVIERIRNPY
AEKDRYNEWNYSKFRLWQLTEYDKIVFIDSDLLVHRNIDFLFQLPEISATGNDENRFNSGVMVIEPSNCTFD
ILMDQIMETRSYNGGDQGYLNEIFPWWHRLPKHLNFLKHFWSNSTKELEAKTALFAADPPVLYVMHYLGLKP
WLCFRDYDCNWNIQGLRVYASDIAHASWYKIHDSMPISLQRHCWLKTLAKAAREAERREAEEANYQDMHWKI
EIHDPRLEYCSTPEHCDWQEMLRHWNEPP
>TAVP_3751_Mosses_GUX
RPKVRPNPCNVNFPEAAAFEENEDSDVNTSLLSAIAGLPPKPRIGLVNIAQSEALQWQEYAQGMPPVHFPFA
KVNQNLTWTDFFPEWIDEEEEFMLQPECPPLPGPCVHNHNLDLVVARVPCWDDNERNVRRLQVLLAAGSVAS
QAGNDEEMHVLVRSECRPALNLFPCGELLKREGHWWLYRVDVVKMRRRLDLPVGSCELSLSTHWKEQLAVKT
GNERREAYVSMVHTDSSYVCGAIVLAHSIRLSGSTRDLVMLVDDSIPLEKRQGLEEAGWQVRVIERIRNPYA
EKDRYNEWNYSKFRLWQLTEYDKIVFIDSDLLVHRNIDFLFQLPEISATGNDVNRFNSGVMVIEPSNCTFNI
LMDQIMETRSYNGGDQGYLNEIFPWWHRIPKRLNFLKHFWSNSTEELEAKTALFAADPPVLYVMHYLGLKPW
LCFRDYDCNWNIPGLRVYASDVAHASWYKIHDSMPISLQRHCWLRTLAKAAREAERREAEEANYPDMHWKIE
IHDPRLEYCSTPEHCDWQEMLRHWN
>QKQO_12329_Mosses_GUX
RPRVKPNPCNVNFPEAAAFEENEDSDVNTPLLLATIARLPPKPRIGLVNIAQSEALQWQEYAQGMPPVHFPF
AKVNQSLAWTDFFPEWIDEEEEYMVQPECPPLPGPCVHNHNLDLVVARVPCWDDNERNVRRLQVLLAAGSVA
SQAGDDEEMHVLVRSECRPALNLFPCGELLKREGHWWLYRVNVVKMRRRLDLPVGSCELSLSTHWKEQLAVK
TGNERREAYVSMVHTDSSYVCGAIVLAHSIRLSGSTRDLVMLVDDSIPLEKRQGLEEAGWQVRVIERIRNPY
AEKDRYNEWNYSKFRLWQLTEYDKIVFIDSDLLVHRNIDFLFQLPEISATGNDEDRFNSGVMVIEPSNCTFN
ILMDQIMETRSYNGGDQGYLNEIFPWWHRIPKHLNFLKHFWSNSTKELEAKTELFAADPPVLYVMHYLGLKP
WLCFRDYDCNWNIQDQHVYASDVAHASWYKIHDSMPISLQRHCWLRTLAKAAREAERREAEEANYQDMHWKI
EIHDPRLEYCSTPEHCDWQEMVRHWNEPP
>JKAA_6211_Lycophytes_GUX
LRWMQRSTVVRALRQESQGDLRVGLVNFRRPESIKWELFSGGAEPAQFRFRSVDRRLNWSDFFPEQIGEDKP
ELPRPKCPEMPLPSVRTNTSLDIVVAAIPCDKSKRDWSRDVDCLQAFLAAAKVAAATGEDFIHVVLCSQCRP
ILNLFRCKELIKHHDGFWLYKLDVHRLRRQLQLPVGSCELSLPMKTRDERNHSREAYATILHSAESYVCGAI
SLAHSIRRTGSTRDMVILVDNNIKLEHRHGLELAGWTVIVIDRIRNPKAEPSSYNEWNYSKFRLWQLTQYDK
LIYIDSDIILLRNLDALFELPEISATRNDVSLFNSGVMVVEPSNCTFEFLVSNINNFESYNGGDQGYLNEVY
TWWHRLPETMNFLKHFDNNTVENRRKQRLFTSDPPQVYAMHFLGRKPWLCFRDYDCNWNQNQLHIFANDAVH
AQWWKLHDTMPSSLQNFCLLTGRQKFMLEWDIRKAKQDKYHDRHWKRRILDPRWHAVKA
>KJYC_7375_Lycophytes_GUX
LRWLQSSREIKALKQTKELKIGLVNFKKPESIKWELLSGGERPHLFKFKAVKQKFGWSDFFPEEIDEEDPQN
CSCPSMSMPYVPKNLTLDLVVASIPCDTSRRNWSRDVQCLQSFLAAARVAAGTGTDFIYVAFCGSCRPIPNL
FICKELVEHHDGVWLYKLNLNRIRNLLTLPTGSCQLAVPPKFKVEHNISREAYATILHSASSYVCGAITLAH
SIRATGSTRDMILLVDESIRPDQRQGLEMAGWKVFVIDRIRNPKAEPSSYNEWNYSKFRLWQLTQYDKLIYI
DADIVLLRNLDLLFDLPEISATRNDQFLFNSGVMVIEPSNCTFQYLLDNINEIESYNGGDQGYLNEIFTWWH
RLPGTMNFLKHFDNNTVENKRKLQLFTSEPPALYAMHFLGIKPWLCFRDYDCNWNQDQQHIFANDAVHAKWW
KLHDTMPEKLQNFCTLQGTQKFLLEWDIIKARRKKYPDGHWKLKIEDPRWHSVKSEVV
>KJYC_7376_Lycophytes_GUX
LRWLQSSREIKALKQTKELKIGLVNFKKPESIKWELLSGGERPHLFKFKAVKQKFGWSDFFPEEIDEEDPQN
CSCPSMSMPYVPKNLTLDLVVASIPCDTSRRNWSRDVQCLQSFLAAARVAAGTGTDFIYVAFCGSCRPIPNL
FICKELVEHHDGVWLYKLNLNRIRNLLTLPTGSCQLAVPPKFKVEHNISREAYATILHSASSYVCGAITLAH
SIRATGSTRDMILLVDESIRPDQRQGLEMAGWKVFVIDRIRNPKAEPSSYNEWNYSKFRLWQLTQYDKLIYI
DADIVLLRNLDLLFDLPEISATRNDQFLFNSGVMVIEPSNCTFQYLLDNINEIESYNGGDQGYLNEIFTWWH
RLPGTMNFLKHFDNNTVENKRKLQLFTSEPPALYAMHFLGIKPWLCFRDYDCNWNQDQQHIFANDAVHAKWW
KLHDTMPEKLQNFCTLQGTQKFLLEWDIIKARRKKYPDGHWKLKIEDPRWHSVKSEVV
>KJYC_7377_Lycophytes_GUX
LRWLQSSREIKALKQTKELKIGLVNFKKPESIKWELLSGGERPHLFKFKAVKQKFGWSDFFPEEIDEEDPQN
CSCPSMSMPYVPKNLTLDLVVASIPCDTSRRNWSRDVQCLQSFLAAARVAAGTGTDFIYVAFCGSCRPIPNL
FICKELVEHHDGVWLYKLNLNRIRNLLTLPTGSCQLAVPPKFKVEHNISREAYATILHSASSYVCGAITLAH
SIRATGSTRDMILLVDESIRPDQRQGLEMAGWKVFVIDRIRNPKAEPSSYNEWNYSKFRLWQLTQYDKLIYI
DADIVLLRNLDLLFDLPEISATRNDQFLFNSGVMVIEPSNCTFQYLLDNINEIESYNGGDQGYLNEIFTWWH
RLPGTMNFLKHFDNNTVENKRKLQLFTSEPPALYAMHFLGIKPWLCFRDYDCNWNQDQQHIFANDAVHAKWW
KLHDTMPEKLQNFCTLQGTQKFLLEWDIIKARRKKYPDGHWKLKIEDPRWHSVKSEVV
>ZZOL_8450_Lycophytes_GUX
LRWLQSSKEIRALKRTKEALQVGLVNFKKPESIKWELFSGGDESPHLFKFKTVKKRLDWSSFFPEDIDENDP
TNSSCPNMPMPSVPKNLTLDLVVASIPCDSPSNDWARNVNCLQAFLAAAKVAANTGTDFVYVALCGKCRPIP
NLFVCQELIEHQDGYWLYKLNLKRVRGLLALPVGSCQLAMPPKAKVEHVESREAYATILHSAQSYVCGAISL
AHSIRSTGSTRDLVLLVDESIRPDQRQGLELAGWKVFTIQRIRNPKAEPSSYNEWNYSKFRLWQLTQYDKII
YIDADIVLLRNLDFLFDLPEITATRNDQSLFNSGVMVIEPCNCTFEFLVDNIGSIDSYNGGDQGYLNEIFTW
WHRLPGTVNFLKHFDNNTVENRRKLQLFTAEPPVLYAMHFLGIKPWLCFRDYDCNWNQDQLHIFASDPVHAM
WWKIHDTMPAELQKFCVLQGTQKFLLEWDIIKAKRKRYPDGHWKIKIEDPRWHGVKSQSVRKRRRLLED
>SmXP_002960604
LRWLQSSKEIRALKRTKEALQVGLVNFKKPESIKWELFSGGDESPHLFKFKTVKKRLDWSSFFPEDIDENDP
TNSSCPNMPMPSVPKNLTLDLVVASIPCDSPSNDWARNVNCLQAFLAAAKVAANTGTDFVYVALCGKCRPIP
NLFVCQELIEHQDGYWLYKLNLKRVRGLLALPVGSCQLAMPPKAKVEHVESREAYATILHSAQSYVCGAISL
AHSIRSTGSTRDLVLLVDESIRLDQRQGLELAGWKVFTIQRIRNPKAEPSSYNEWNYSKFRLWQLTQYDKII
YIDADIVLLRNLDFLFDLPEITATRNDQSLFNSGVMVIEPCNCTFEFLVDNIGSIDSYNGGDQGYLNEIFTW
WHRLPGTVNFLKHFDNNTVENRRKLQLFTAEPPVLYAMHFLGIKPWLCFRDYDCNWNQDQLHIFASDPVHAM
WWKIHDTMPAELQKFCVLQGTQKFLLEWDIIKAKRKRYPDGHWKIKIEDPRWHGVKSQSVRKRRRLLED
>LGDQ_44679_Lycophytes_GUX
LRWLQSSREIRALKRTKEALQVGLVNFRKPESIKWELFGGGDQSGTHLFKFKAVKRRLRWSDFYPEEIDEED
PANSSCPSMPMPRVPQNLTLDLIVASIPCDSASNVWARSVNCLQAFLAAARVAAGTGSGTGFVYVALCGKCR
PVPNLFVCKELVEHRDGYWLYKLDLDRVRRLLALPVGSCQLAVPSKPAVEHVESREAYATILHSAESYVCGA
ISLAHSIRSSGSKRDLVLLVDDNISHDQKQGLELAGWKVYTIERIRNPKAEPSSYNEWNYSKFRLWQLTQYD
KLVYIDADIVLLRNLDFLFDLPEITATRNDQSLFNSGVMVIEPCNCTFQFLVDNIGSIESYNGGDQGYLNEI
FTWWHRLPGTVNFLKHFDNNTVENQRKLRLFTAEPPVLYAMHFLGIKPWLCFRDYDCNWNQDQLHIFASDAV
HAMWWKIHDTMPAELQRFCALKGTQKFMLEWDIIKAKRKRYPDGHWKIKIEDPRWHSVKSQSVRKRRRLL
>ABIJ_5539_Lycophytes_GUX
LRWLQSSREIRALKRTKEALQVGLVNFKKPESIKWELFGGGDQSPHLFKFKTVKKRLQWSDFFPEEIDEEHP
TNSSCPNMPMPSMPNNLTLDLVVASIPCDSPSNEWARNVNCLQAFLAAARVAANTGTDFIYVALCGKCRPIP
NLFYCKELVEQHDGYWLYKLDLNRVRRLLALPVGSCQLAVPSKPTVEHVESREAYATILHSAKAYVCGAITL
AHSIRSSGSKRDLVLLVDENINQDQRRGLELAGWKVYTIERIRNPKAEPSSYNEWNYSKFRLWQLTQYDKLI
YIDADIVLLRNLDFLFDLPEITATRNDQSLFNSGVMVIEPCNCTFQFLVDNIGNIESYNGGDQGYLNEIFTW
WHRVPGTVNFLKHFDNNTVENRRKLKRFTAEPPVLYGMHFLGIKPWLCFRDYDCNWNQDQVHIFANDAVHAM
WWKIHDTMPVELQKFCLLQGTQKFMLEWDIIKAKRKRYPDGHWKIKIEDPRWHSVKSQSVRTRRRLL
>PQTO_12914_Lycophytes_GUX
IGLLNFGNSNSEKWHPLTGGDRPSHFPLQTVDTNLQWSQLFPEWIDEEEEWNSPRCPHIPMPIIQEGLRLDM
VIARVPCLGSGETRLRDVSRLQLLLAAARIATQTGLRSMYVLVFSECRPIPNLFICGELREHHGHIWLYRVD
LKRLRRKLELPVGSCELAVQSKAEESAPTARGRAKREAYVTILHTGDDYVCGAIALAQSIHLSGSRRDLIVL
VDDRVKAHQKKGLKDAGWKVREIERVKNPNADPTAYNRWNYSKFRLWQLTDYHKVIFLDADLLVLRNLDFLF
NLPEISATGNHLDLFNSGVMVIEPSNCTFKMLMELVGKIESYNGGDQGFLNEVYTWWHRLPKHVNFLKHFWS
SELEEVELKVNLFAAEPPILYVIHYLGIKPWLCYRDYDCNWNQKKLHEYASDVAHARWWKVHDSMPETLQRQ
CLLSSKQKEALELDRQLAEADNYEDGHWKIDTTDSRLWMCSESPC
>AT1G77130
MIPSSSPMESRHRLSFSNEKTSRRRFQRIEKGVKFNTLKLVLICIMLGALFTIYRFRYPPLQIPEIPTSFGL
TTDPRYVATAEINWNHMSNLVEKHVFGRSEYQGIGLINLNDNEIDRFKEVTKSDCDHVALHLDYAAKNITWE
SLYPEWIDEVEEFEVPTCPSLPLIQIPGKPRIDLVIAKLPCDKSGKWSRDVARLHLQLAAARVAASSKGLHN
VHVILVSDCFPIPNLFTGQELVARQGNIWLYKPNLHQLRQKLQLPVGSCELSVPLQAKDNFYSAGAKKEAYA
TILHSAQFYVCGAIAAAQSIRMSGSTRDLVILVDETISEYHKSGLVAAGWKIQMFQRIRNPNAVPNAYNEWN
YSKFRLWQLTEYSKIIFIDADMLILRNIDFLFEFPEISATGNNATLFNSGLMVVEPSNSTFQLLMDNINEVV
SYNGGDQGYLNEIFTWWHRIPKHMNFLKHFWEGDEPEIKKMKTSLFGADPPILYVLHYLGYNKPWLCFRDYD
CNWNVDIFQEFASDEAHKTWWRVHDAMPENLHKFCLLRSKQKAQLEWDRRQAEKGNYKDGHWKIKIKDKRLK
TCFEDFCFWESMLWHWGETNSTNNSSTTTTSSPPHKTALPSL
>AT3G18660.2
MANSPAAPAPTTTTGGDSRRRLSASIEAICKRRFRRNSKGGGRSDMVKPFNIINFSTQDKNSSCCCFTKFQI
VKLLLFILLSATLFTIIYSPEAYHHSLSHSSSRWIWRRQDPRYFSDLDINWDDVTKTLENIEEGRTIGVLNF
DSNEIQRWREVSKSKDNGDEEKVVVLNLDYADKNVTWDALYPEWIDEEQETEVPVCPNIPNIKVPTRRLDLI
VVKLPCRKEGNWSRDVGRLHLQLAAATVAASAKGFFRGHVFFVSRCFPIPNLFRCKDLVSRRGDVWLYKPNL
DTLRDKLQLPVGSCELSLPLGIQDRPSLGNPKREAYATILHSAHVYVCGAIAAAQSIRQSGSTRDLVILVDD
NISGYHRSGLEAAGWQIRTIQRIRNPKAEKDAYNEWNYSKFRLWQLTDYDKIIFIDADLLILRNIDFLFSMP
EISATGNNGTLFNSGVMVIEPCNCTFQLLMEHINEIESYNGGDQGYLNEVFTWWHRIPKHMNFLKHFWIGDE
DDAKRKKTELFGAEPPVLYVLHYLGMKPWLCYRDYDCNFNSDIFVEFATDIAHRKWWMVHDAMPQELHQFCY
LRSKQKAQLEYDRRQAEAANYADGHWKIRVKDPRFKICIDKLCNWKSMLRHWGESNWTDYESFVPTPPAITV
DRRSSLPGHNL
>ZZEI_19598_Lycophytes_GUX
EEEESEVPVCPSLPEPAVRRGSHFDLIAVKLPCNKSKSWSRDVARFHLQLAAAKLAASADGQHPVHVLFVTE
CFPIPNLFTCKHLVRREGNVWLYKPDLSTLRDKLQLPVGSCELALPLKAKERLYSDNGDREAYATILHSANA
YVCGAIAAAQSIRLAGSTRDLVILVDETISEHHRRGLTAAGWQVRTIQRIRNPKAERDAYNEFNYSKFRLWQ
LTDYDRIIFIDADLLILRNIDFLFTMPEISATGNNATYFNSGVMVIEPSNCTFQLLMDHINEIVSYNGGDQG
YLNEIFTWWHRIPKHMNFLKHFWFGDEEAVKAKKIQLFGADPPVLYVLHYLGLKPWLCFRDYDCNWNQEILR
EFASDVAHARWWKVHDAMPEDLQEHCLLRSKQKAGLEWDRRQAEKANFTDGHWRRNITDPRKHICFEQFCFW
ESMLWH
>Os05g35200
MGSLETRYRPAGAPSDDTTKRRTPKSRIYKDVENFGVLVLEKNSGCKFKTLRYLLLAITSATFLTLLTPTFY
EHQLQSSRYVDVGWIWDKPSYDPRYVSSVDVQWEDVYKALENLNDGSQKLKVGLLNFNSTEYGSWAQLLPGS
AVSIVRLEHAKDSITWDTLYPEWIDEEEETDIPACPSLPDPNVRKGSHFDVIAVKLPCTRVGGWSRDVARLH
LQLSAAKLAVASSKGNQKVHVLFVTDCFPIPNLFPCKNLVKHEGNAWLYSPDLKALREKLRLPVGSCELAVP
LKAKARLYSVDRRREAYATILHSASEYVCGAISAAQSIRQAGSTRDLVILVDDTISDHHRKGLEAAGWKVRV
IQRIRNPKAERDAYNEWNYSKFRLWQLTDYDKIIFIDADLLILRNVDFLFAMPEITATGNNATLFNSGVMVI
EPSNCTFQLLMDHINEITSYNGGDQGYLNEIFTWWHRIPKHMNFLKHFWEGDDDSAKAKKTELFGADPPILY
VLHYLGMKPWLCFRDYDCNWNIPLMREFASDVAHARWWKVHDNMPEKLQSYCLLRSKLKAGLEWERRQAEKA
NLEDGHWRRNITDPRLTICYEKFCYWESMLLHWGEKNPTNNNPVPATISSS
>Os01g65780
MGSLETTNTRYRPAGAADDTAKRRTQKSKSFKEVEKFDVFVLEKSSGCKFRSLQLLLFAIMSAAFLTLLYTP
SVYDHQMQSSSRFVSGWIWDKTIPDPRYVSSLGVQWEDVYKTVENLNDGERKLKVGLLNFNSTEIGSWTQLL
PDSDFSIIRLEHAKESITWQTLYPEWIDEEEETEIPSCPSLPDPIFPRGTHFDVVAVKLPCTRAGGWSRDVA
RLHLQLSAAKVAVTASRGNRGIHVLFVTDCFPIPNLFSCKNLVKHEGNAWMYKPDLKALREKLRLPVGSCEL
AVPLKAKARLYSVDRRREAYATILHSASEYVCGAITAAQSIRQAGSTRDFVILVDETISNHHRKGLEAAGWK
VRIIQRIRNPKAERDAYNEWNYSKFRLWQLTDYDKIIFIDADLLILRNVDFLFAMPEITATGNNATLFNSGV
MVIEPSNCTFQLLMDHINEITSYNGGDQGYLNEIFTWWHRIPKHMNFLKHFWEGDEEEVKVKKTRLFGADPP
ILYVLHYLGLKPWLCFRDYDCNWNNPILREFASDVAHARWWKVHDKMPKKLQHYCLLRSRQKAGLEWDRRQA
EKANFTDGHWRRNITDPRLKTCFEKFCFWESMLWHWGESKNSTKENPVPATPTASLTSS
>PQTO_2227_Lycophytes_GUX
GNLRMGLLNTPRFDLNDWKSFAGGETPIVFGFRPVNKDLKWSELYPEWIDEEEQLITPKCPHLPMPKVKKGS
KLDIVIARLPCQREGESWSRDVKRLQMLLASARVAVGTGSKISHVLLCSEYRPIPSLFTCGELIQNEGHFWL
YKVDLTSLRQKLSLPIGSCKLSAPLVSGALRSSVQRGYSESEAYATILHSAQLYVCGAIAVAQSIRLSGSTR
DMIILVDENIEPIHREGLQSAGWKIRQIKRIRNPKAEPSVYNEWNYSKFRLWQLTDYRKIIYIDADLLVLRN
LDFLLSLPELSATGNHESLFNSGVMVIEPSNCTFQMLMDQIDEIESYNGGDQGYLNEIFTWWHRLPRHANFL
KYFWSNDSEEIMLQTRLFAAEPPVLYTIHYLGIKPWMCFRDYDCNWNQQHMHVYASDVAARWWKLHDSMPKH
LQEHCLLGSKEKASLEYDRRRAEAEEYSDKHWQIQIKDPRLKICHEELC
>PQTO_2228_Lycophytes_GUX
GNLRMGLLNTPRFDLNDWKSFAGGETPIVFGFRPVNKDLKWSELYPEWIDEEEQLITPKCPHLPMPKVKKGS
KLDIVIARLPCQREGESWSRDVKRLQMLLASARVAVGTGSKISHVLLCSEYRPIPSLFTCGELIQNEGHFWL
YKVDLTSLRQKLSLPIGSCKLSAPLVSGALRSSVQRGYSESEAYATILHSAQLYVCGAIAVAQSIRLSGSTR
DMIILVDENIEPIHREGLQSAGWKIRQIKRIRNPKAEPSVYNEWNYSKFRLWQLTDYRKIIYIDADLLVLRN
LDFLLSLPELSATGNHESLFNSGVMVIEPSNCTFQMLMDQIDEIESYNGGDQGYLNEIFTWWHRLPRHANFL
KYFWSNDSEEIMLQTRLFAAEPPVLYTIHYLGIKPWMCFRDYDCNWNQQHMHVYASDVAASDVAHARWWKVH
DSMPKRLQEHCLLRSMEKASLEVDRRQAEAEDYKDEHWKIKIKDPRLKLCHENFCYWESMLLHWGEPNQ
>PKOX_99314_Lycophytes_GUX
WKKFSGVRPTVLRLEPVHDSLTWSHFFPEWIDEEEQWEKPKCPELPQPLLPKGMKLDMVIVSMPCSGSSWER
DVKHLHLLLSAAKVAVQTGDQNMYIVFCGRCKPIQNLFTCKELVDQQANLRLYRVNLEQLQKSLSLPVGSCQ
LSVPLKIEGNRHVNKLDGRKEAYATILHSAQLYVCGAITLAQSIRLSGSTKDLVILVDASISPEQRQGLEAA
GWKVYQIERIRNPNAEPESYNEWNYSKFRLWLLVQYDKVIYVDADLLVLQNMDFLFEMPEISATGNNGSLFN
SGVMVIEPSNCTFELLMENIASVYSYNGGDQGFLNEVYPWWHRLPKHMNFLKHNWSNDTEEVLHKLELFGAD
PPVLYAVHFLGIKPWLCFRDYDCNWNQEKLHEYAIDIAHAQWWKVHDTMPDRLQKFCLLRSKQKASLEWDRR
QAEAAAYKDQHWKIKIKDPRLELCYEKFCNWESMLLHWGEN
>PYHZ_75567_Lycophytes_GUX
WKKFSGVRPTVLKLEPVHDSLTWSDFFPEWIDEEEQWEKPKCPELPQPLIPKGMKLDMVIVSMPCSGSSWER
DVKHLHLLLSAAKVAVQTGDQNMYIVFCGRCKPIQNLFTCKELVDQQANLRLYRVNLGQLQKSLSLPVGSCQ
LSVPLKIEGNRHVNKLEGRKEAYATILHSAQFYVCGAITLAQSIRLSGSTKDLVILVDASISPEQRHGLEAA
GWKVHQIERIRNPNAEPESYNEWNYSKFRLWLLVQYDKVIYVDADLLVLQNMDFLFEMPEISATGNNGSLFN
SGVMVIEPSNCTFELLMENIASVYSYNGGDQGFLNEVYPWWHRLPKHMNFLKHNWSNDTEEVLHKLELFGAD
PPALYAVHFLGIKPWLCFRDYDCNWNQEKLHEYAIDIAHAQWWKVHDTMPDRLQKFCLLRSKQKASLEWDRR
QAEAAAYKDQHWKIKIKDPRLELCYEKFCNWESMLLHWGEN
>ZFGK_5739_Lycophytes_GUX
LKIGFVNFEASNLQTWKSFSGGTLPTVFDFHEIGSNISWSDLFPEWIDEEKQWNTPECPSLPLPDKLQGMEL
DLVVAEAPCDRSGRNWSRDVKRLHKFLAAAKVAADHGRERMHVVVIDECRPTPNLFTCSDLAEHRDGIWLYR
SELKKLRQKLSLPVGSCELALTLEAAEEKSVSQRRHKKKKAAAAREAYVTILHSAQFYVCGAITLAQSIRMT
GSTRDLVILVDATIQPQHREGLQAAGWKVREIQRIRNPKAEPSSYNEWNYSKFRLWQLIEYEKLIFVDADII
ILKNMDFLFDMPQISATGNHESMFNSGVMVIEPATCTFEHLLEDINEVESYNGGDQGYLNEVYTWWHRLPRH
MNFLKHFGINETDELQHRLDLFAAEPPKLFAMHFLGTKPWLCFRDYDCNWNVKKLNEYANDGVHARWWRVHD
RMPKKLQHYCLLRSKQKAALEWDRRQAEAERFEDGHWKMKIRDTRLKTCFEEFCFWESMLWHWGE
>JKAA_12698_Lycophytes_GUX
GRLKIGLVNLEASDSDLGQWTAFSGGEAPRIFQFDRGATINNISWADLFPEWVDEEEQWHTPKCPSLPIPSV
EQAAGLDLVVAHVPCDKRGRNWSRDVNRLHVFLAAATVAANAERHRVHVVLSDDCRPVPNLFTCNELLEHRD
GVWMYKAHRSRLQHKLSLPVGSCELAMPPKSAEAASTQVVRRGRASRQAYVTILHSAQMYVCGAITLAQSIR
MTGSTRDLVILVDRSIQPQHREGLEAAGWKVREIERIRNPKAEPSSYNEWNYSKFRLWQLTQYDKLIFMDAD
ILVLRNMDFLFEMPEISATGNHESLFNSGVMVIEPSACTFDLLIQDINELDSYNGGDQGYLNEVYTWWHRLP
KHVNFLKHFGLNDTQELQHRLELFAAEPAKVYAMHFLGIKPWLCFRDYDCNWNQRKLHEYANDGVHAKWWSI
HDRMPAKLQRYCVLRTKQKASLEWDRRQAEAQRYEDEHWKIKIRDPRLRICHEEFCVWESMLLHWGEPQ
>KUXM_44254_Lycophytes_GUX
IGLLNFRKSQALLWQKFATPNYLDMKNVGKNVSWSRLYPEWIDEEEQWHTPKCPVIPMPILEEGARFDLVVA
RVECNRSAGNWTRDVSRLQVFLAAAHAAAADLSNRHMYVALCDSCRPPPNLFTCNELVEHQDGLWLYKVHLK
KLRKKLSLPVGSCQLAVPLKSSGKLYHVKQKNAAREAYVTILHSAQLYVCGAIALAQSIRMSGSKRDLVILV
DKTIHPDHREGLEMAGWKVVEIVRIRNPKAEPESYNEWNYSKFRLWQLTHYTKLIFIDADVIVLQNLDFLFD
MPEITATGNHESLFNSGVMVLEPSNCTFDLLMEEIEEVESYNGGDQGYLNEIFTWWHRLPKHMNFLKHFGFN
DSDEVQHRIDLFTAEPPAVFAMHFLGLKPWLCFRDYDCNWNQRKLHEYANDAVHEKWWRVHDSMPKKLQSYC
LLRSKQKASLEWDRRQAEAEKFEDGHWKLKIKDPRLKICFEEFCYWESMLWHWGE
>KJYC_13462_Lycophytes_GUX
VGLVNFQSSSPLRWELFTGGETPKFIGYEKVSSKVTWSDLYPEWIDEEERWNVPKCPDFPMPRKQKNLKLDL
VVAKVACDSSSGNKNWSRDVNRLHTVLVAARVAFDTGQGDNMHVVLVDECWPAPNIFTYNELLEHQESFWLF
RVNRERLSQLLSLPVGSCELSVPLGVKLHASRKNAAREAYATILHSAQLYVCGAISLAQSIRKTGSKRDLVI
LVDENIHPHHREGLESAGWKVFQIQRIRNPKAEPDAYNEWNYSKFRLWQLTQYSKLIYIDADIIVLRNLDFL
FQMPEISATGNHESFFNSGVMVIEPSNCTFEFLMQHIEEVESYNGGDQGYLNEVYTWWHRLPKHMNFLKHFG
LNDTEELEHRLELFSAEPPKLFAMHFLGLKPWLCFRDYDCNWNQRKLHEYANDAVHARWWRIHDSMPKKLQR
YCLLRSKQKASLEWDRRQAAKEKYEDGHWKIKIQDSRLRTCFEEFCYWESMLWHWGE
>ZZOL_53943_Lycophytes_GUX
IGLVNFDDKSSTLPWEVFSGGETPRLIRFEAVSENTSWSDLYPEWIDEEERWNTPTCPHFPMPTRHKNLKLH
LVAAKVPCDRAKDPKDWTRSVKRLHTLLVAARVALDTGQGQQGYTYVLLDDECRPSPNIFPCRELVSHQGSF
WLFKADLKRLEKTLALPPGSCQLSVPITGNRRAPRKHASREAYATILHSAQFYVCGAISLARSIRMSGSKRD
LVILVDENIHPHHREGLEAAGWRVIQIQRIRNPKAEPESYNEWNYSKFRLWQLTEYHKLIYIDADIILLRNM
DFLFQMPEISATGNHESMFNSGVMVIEPSNCTFEMLMQQINEVESYNGGDQGYLNEVYTWWHRLPKHMNFLK
HFGLNDSEELAHRLELLGSEPPVVYAMHFLGLKPWLCFRDYDCNWNQQKLHEYANDAAHARWWRVHDSMSKK
LQGYCLLRSKQKASLEWDRRQAEQQRFPDGHWRIKIRDSRLRTCFEEFCYWESMLWHWGEDQQQPPPSRAAL
ADNNSAAAVATT
>SmXP_002990211
ALRSSLDVGGALKIGLVNFDDKSSTLPWEVFSGGETPRLIRFEAVSENTSWSDLYPEWIDEEERWNTPTCPH
FPMPTKHKNLNLHLVAAKVPCDRAKDPKDWTRSVKRLHTLLVAARVALDTGQRQQGYTYVLLDDECRPSPNI
FPCRELVSHQGSFWLFKADLKRLEKTLALPPGSCQLSVPITGTSRYVAHASREAYATILHSAQFYVCGAISL
ARSIRMSGSKRDLVILVDENIHPHHREGLEAAGWRVIQIQRIRNPKAEPESYNEWNYSKFRLWQLTEYHKLI
YIDADIILLRNMDFLFQMPEISATGNHESMFNSGVMVIEPSNCTFEMLMQQINEVESYNGGDQGYLNEVYTW
WHRLPKHMNFLKHFGLNDSEELAHRLELLGSEPPVVYAMHFLGLKPWLCFRDYDCNWNQQKLHEYANDAAHA
RWWRVHDSMSKKLQGYCLLRSKQKASLEWDRRQAEQQRFPDGHWRIKIRDSRLRTCFEEFCYWESMLWHWGE
DQQQPPPSRAALVDNNSAAAVVTT
>LGDQ_10622_Lycophytes_GUX
VGLINFDDKSSPSLWEVFSGGETPRFISFEAVSDNTSWSDLYPEWIDEEERWNTPVCPRFPVPTVHNGLKLH
LVAAKVPRDRANWTRSVTRLHTLLVTVRVAVDTGQGQQHMYILERRPAPNIFPCSELVARQGSFWLFKSDLK
RLKRTLSLPPGSCQLSVPLTGIRRASRRNARLEAYATILHSAQLYVCGAISLARSIRMTGSKRDLVILVDKN
ISPHHREGLQAAGWRVIEIQRIRNPKAEPESYNEWNYSKFRLWQLTEYRKLIYVDADIILLRNMDFLFQMPE
ITATGNHESMFNSGVMVIEPSNCTFEMLMQQINEVESYNGGDQGYLNEVYTWWHRLPKHMNFLKHFGVNDSE
ELAHRLELLNSEPPVVYAMHFLGLKPWLCFRDYDCNWNQRKLHEYANDAAHARWWRVHDSMSKKLQGYCLLR
SKQKASLEWDRRQAERERFPDGHWRVKIKDSRLRTCFEEFCYWESMLWHWGEDQ
>ABIJ_4063_Lycophytes_GUX
ALRSSLKLGGALEVGLVNFDDKSSPLLWEVFSGGQTPRFISFEAVSDNTSWSDLYPEWIDEEERWNTPTCPR
FPVPTMHKGLGLHLVAAKVPCDRTNWTRSVKRLHTFLVTARVAVDTGQHQQHMYILLDDECRPAPNIFPCSE
LVDRQGSFWLFKSDLKRLERSLSFPPGSCQLSVPLTGLPRASRRNARREAYATILHSAQLYVCGAISLARSI
RMTGSKRDLVILVDKNISPHHREGLQAAGWRVIEIQRIRNPKAEPESYNEWNYSKFRLWQLTEYRKLIYVDA
DIILLRNMDFLFQMPEVSATGNHESMFNSGVMVIEPSNCTFEMLMQQIDEVESYNGGDQGYLNEVYTWWHRL
PKHMNFLKHFGVNDSEELAHRLELLNSEPPVVYAMHFLGLKPWLCFRDYDCNWNQRKLHEYANDAAHARWWR
VHDSMSKKLQGYCLLRSKQKASLEWDRRQAKRERFPDGHWKLKIKDSRLRTCSEEFCYWESMLWHWGEDQAV
AAPPSRRPGDNSTAIA
