# Supplementary material for: Identification of an algal xylan synthase indicates that there is functional orthology between algal and plant cell wall biosynthesis
Source: New Phytol. 2018 Feb 20;218(3):1049–60. doi: 10.1111/nph.15050 (PMC5902652; doi:10.1111/nph.15050)
Supplement: Supplementary file 2 — Notes S1 Newick tree files and sequences used for Figs 2 and S1–S8. [file NPH-218-1049-s002.zip › FigureS2tree.txt]

((((((TPHT34627:0.4578974201,(((AT1G67330:0.0846072359,
AT1G27930:0.1004617328)0.8980000000:0.1004217804,
Os11g0490100:0.3470391861)
0.3960000000:0.0655718513,((((AT1G33800:0.0521000170,
AT4G09990:0.0314110576)0.9490000000:0.0995673871,
AT1G71690:0.1588888859)0.5640000000:0.0146605728,
AT1G09610:0.1312964420)0.8260000000:0.0696837112,
(Os12g0204500:0.1076420961,
Os11g0242600:0.4803311729)
0.9040000000:0.1498244763)0.9660000000:0.1848765449)0.9200000000:0.1623347805)
0.6000000000:0.0189111042,(DRGY36322:0.2580045458,
JTIG4248:1.5024882728)0.6890000000:0.1364329050)
0.9930000000:0.3477366702,
((Os02g0158500:0.0966153067,
Os04g0649900:0.3165048724)
0.5600000000:0.0273296986,
Os06g0687600:0.0880412467)
0.9210000000:0.1801602483)0.4610000000:0.1523454320,
AT2G15440:0.4439036592)0.5710000000:0.0352219443,
AT4G24910:0.7380592510)0.8840000000:0.1082929569,
AT3G50220:0.0218079714,AT5G67210:0.0000243449);
