# Supplementary material for: Identification of an algal xylan synthase indicates that there is functional orthology between algal and plant cell wall biosynthesis
Source: New Phytol. 2018 Feb 20;218(3):1049–60. doi: 10.1111/nph.15050 (PMC5902652; doi:10.1111/nph.15050)
Supplement: Supplementary file 2 — Notes S1 Newick tree files and sequences used for Figs 2 and S1–S8. [file NPH-218-1049-s002.zip › FigureS1tree.txt]

(((((((((Os06g13760.1_12006.m06091/1-371:0.04258,
Os02g50600.1_12002.m10094/1-373:0.04804)1:0.3387,
Os04g44850.1_12004.m09442/1-341:0.1893)0.45:0.06568,((AT1G19300/1-351:0.0888,
AT3G50760/1-341:0.2204)0.67:0.08439,Os03g47530.1_12003.m09762/1-360:0.3116)
0.89:0.09816)0.83:0.06216,((Os07g45260.1_12007.m08746/1-377:0.1262,
Os03g24510.1_12003.m07797/1-347:0.1171)0.5:0.03562,AT3G06260/1-351:0.3504)
0.95:0.1146)0.41:0.04961,AT1G13250/1-345:0.3203)0.014:0.03369,
(((Os03g18890.1_12003.m07309/1-368:0.1617,AT3G62660/1-361:0.1054)0.75:0.0239,
(AT1G02720/1-361:0.123,AT4G02130/1-346:0.0577)0.92:0.07015)0.92:0.09499,
((((AT1G24170/1-393:0.08379,AT1G70090/1-390:0.02675)0.96:0.09716,
JMTE2278/1-201:0.1649)0.77:0.04284,(PpXP_001777911:0.036,
(PpXP_001770768:0.04065,PpXP_001752454:0.06496)
0.09:0.02642)1:0.3833)0.66:0.0372,AT3G28340/1-365:0.2188)0.91:0.1141)
0.78:0.06267)0:0.02054,SmXP_002985526:0.2766)0.86:0.2156,
PpXP_001780550:0.5713)1:0.3667,(HVNO2922/1-198:0.78,
TNAW13555/1-286:0.5565)1:0.5115);
