# Supplementary material for: Identification of an algal xylan synthase indicates that there is functional orthology between algal and plant cell wall biosynthesis
Source: New Phytol. 2018 Feb 20;218(3):1049–60. doi: 10.1111/nph.15050 (PMC5902652; doi:10.1111/nph.15050)
Supplement: Supplementary file 2 — Notes S1 Newick tree files and sequences used for Figs 2 and S1–S8. [file NPH-218-1049-s002.zip › FigureS1sequence.fa]

>PpXP_001780550
MTLDINYLRGSMAAIYSILRHAECSGNIRFHFVATNGKVKYIRFPAFVVAETLPFLQFQTYPFDESLVKSRI
SYAVRHALEEPLNYARFYLAHMIDPCVKRIIYLDSDVLVIDRIEELWMINMGNSTVGTPEYCHANFHSYFTE
RFWRNSSLASIFANKKPCYFNSGVMLINLDRWRKEACTATLEYWMEVQKERHIYELGSLPPLLLTFAGSIQA
IDSRWNQHGLGGDILRGDCRPTRNEPASLLHWSGGGKPWQRLDIHQPCPVDSIWAQYDLLEPSG
>AT3G06260
MASRSLSYTQLLGLLSFILLLVTTTTMAVRVGVILHKPSAPTLPVFREAPAFRNGDQCGTREADQIHIAMTL
DTNYLRGTMAAVLSLLQHSTCPENLSFHFLSLPHFENDLFTSIKSTFPYLNFKIYQFDPNLVRSKISKSIRQ
ALDQPLNYARIYLADIIPSSVDRIIYLDSDLVVVDDIEKLWHVEMEGKVVAAPEYCHANFTHYFTRTFWSDP
VLVKVLEGKRPCYFNTGVMVVDVNKWRKGMYTQKVEEWMTIQKQKRIYHLGSLPPFLLIFAGDIKAVNHRWN
QHGLGGDNFEGRCRTLHPGPISLLHWSGKGKPWLRLDSRKPCIVDHLWAPYDLYRSSRHSLEE
>Os04g44850
MRVLAVALLAAAVLAAEAAAELPEFREAPAFRNGAGCAGAPTIHIAMTLDTTYLRGSLAGVLSVLRHAACPE
SIAFHFVASSASPARRLAALRRALAAAFPTLPATVHRFDARLVRGKISTSVRRALDQPLNYARIYLADLLPR
SVSRVLYLDSDLLVVDDVARLWATDLGPDAALAAPEYCHANFTSYFTDAFWSHPEYSSIFTNRGRAPCYFNT
GVMVIDLDRWRAGGYTVKLEYWMEVQKQEARIYELGSLPPFLLVFAGEVKAVEHRWNQHGLGGDNVAGQCRE
LHPGPVSLLHWSGKGKPWLRLDAGRPCPLDALWAPYDLLRRRGARDDLLAAVA
>AT1G13250
MSSLRLRLCLLLLLPITISCVTVTLTDLPAFREAPAFRNGRECSKTTWIPSDHEHNPSIIHIAMTLDAIYLR
GSVAGVFSVLQHASCPENIVFHFIATHRRSADLRRIISSTFPYLTYHIYHFDPNLVRSKISSSIRRALDQPL
NYARIYLADLLPIAVRRVIYFDSDLVVVDDVAKLWRIDLRRHVVGAPEYCHANFTNYFTSRFWSSQGYKSAL
KDRKPCYFNTGVMVIDLGKWRERRVTVKLETWMRIQKRHRIYELGSLPPFLLVFAGDVEPVEHRWNQHGLGG
DNLEGLCRNLHPGPVSLLHWSGKGKPWLRLDSRRPCPLDSLWAPYDLFRYSPLISDS
>Os03g47530
MDDMAKLAQMPRAPLLVLLLMLGVGAAVAVPEYREAPHFTNSAAARCPPPLPATDADAACSPHAAVHVAMTL
DAPYLRGTMAAVLSVLRHASCPESVHFHFLASSSSSPEAAAAVRELRDTVRASFPSLAFRVYPFDESRVAGL
ISTSIRGALDRPLNYARSYLATTLPACVRRVVYLDSDVVVTDDIAALAATPLPGEAAVAAPEYCGANFTAYF
TPGFWASRALSEAAFAGRRACYFNTGVMVLDLPRWRRAGYTAQIEEWMELQRRVRIYELGSLPPFLLVFAGR
IAAVDHRWNQHGLGGDNYRGLCRGLHAGAVSLLHWSGKGKPWDRLDAGKPCPLDAVWAKYDLLRPAAAIETS
>SmXP_002985526
MVWALLVLLTILLPAMHSWAPAAEAIRSSQFGQQQLFHEAPAFRNGKECPRQRLDPAQRPGWCHDPGAIHVA
MTLDRAYLRGSMAAVLSIVQHAVCPESIVFHFLIASPGHDHHPEELPMDALQSVVKQTFPYLRFKAYEFQEA
LVRGRISSSVRSDLEQPLNYARNYLAAMLDECIHRVIYLDSDVVVVDDIAKLWRTELRDGHVLGAPEYCAAN
FTRYFTPAFWSNETLASTFAARSSTPCYFNTGVMVMDLRAWRRGGYTAMLEAWMDVRKESKIYELGSLPPFL
LVFAGEVEAIEHRWNQHGLGGDCVVGSCRDLHPGPVSLLHWSGKGKPWARLDSGTPCPLDSLWAPYDLFRYR
HRHPQLALALSMVA
>AT3G50760
MHSKFILYLSILAVFTVSFAGGERFKEAPKFFNSPECLTIENDEDFVCSDKAIHVAMTLDTAYLRGSMAVIL
SVLQHSSCPQNIVFHFVTSKQSHRLQNYVVASFPYLKFRIYPYDVAAISGLISTSIRSALDSPLNYARNYLA
DILPTCLSRVVYLDSDLILVDDISKLFSTHIPTDVVLAAPEYCNANFTTYFTPTFWSNPSLSITLSLNRRAT
PCYFNTGVMVIELKKWREGDYTRKIIEWMELQKRIRIYELGSLPPFLLVFAGNIAPVDHRWNQHGLGGDNFR
GLCRDLHPGPVSLLHWSGKGKPWVRLDDGRPCPLDALWVPYDLLESRFDLIES
>AT1G19300
MSQHLLLLILLSLLLLHKPISATTIIQKFKEAPQFYNSADCPLIDDSESDDDVVAKPIFCSRRAVHVAMTLD
AAYIRGSVAAVLSVLQHSSCPENIVFHFVASASADASSLRATISSSFPYLDFTVYVFNVSSVSRLISSSIRS
ALDCPLNYARSYLADLLPPCVRRVVYLDSDLILVDDIAKLAATDLGRDSVLAAPEYCNANFTSYFTSTFWSN
PTLSLTFADRKACYFNTGVMVIDLSRWREGAYTSRIEEWMAMQKRMRIYELGSLPPFLLVFAGLIKPVNHRW
NQHGLGGDNFRGLCRDLHPGPVSLLHWSGKGKPWARLDAGRPCPLDALWAPYDLLQTPFALDS
>Os03g24510
MARCGSAIAAVAALLVLLGGHAAARIRVEHSGMVIRRPSSSIPSFREAPAFRNGEECGGGGRVDVAMTLDAN
YLRGTMAGVLSILQHTACPESVSFHFLAAGMDADLAAAVRATFPYLDLRVYRFDPSRVRGRISRSIRHALDQ
PLNYARIYLADTLPPDVRRVIYLDSDVVVVDDIRALASVDLGGHVVGAPEYCHANFTNYFTDAFWSDPALNG
TFAGRRPCYFNTGVMVMDVGKWRAGGYTRRVERWMEVQKQTRIYHLGSLPPFLLVLAGDIQAVDHRWNQHGL
GGDNVKGRCRGLHPGPISLLHWSGKGKPWIRLDARRPCAVDYLWAPYDLFRPSSPVLEE
>Os07g45260
MAPPTAVSASTAGLIWSLSPSLSLVVTTSVALLLVLGGVSGIRVNVIRLPSASPFPAFREAPAFRNGDGCPP
ARGSAAAEGGRVDVAMTLDANYLRGTMAAVFSILQHTACPESVAFHFLAARSDPDAGDLAAAIRATFPYLGA
AVSVYRFDPSRVRGRISRSVRRALDQPLNYARVYLADTLPAGVRRVLYLDSDVVVVDDVRKLWSVDLAGHVV
AAPEYCHANFTKYFTDAFWSDGELSGAAFRRGRRRPPCYFNTGVMVMDMGRWRDGGYTRRVEEWMAVQKRRR
IYHLGSLPPFLLVLAGDIKAVDHRWNQHGLGGDNAEGKCRSLHPGPVSLLHWSGKGKPWLRLDSRKPCAVDY
LWAPYDLYKAAVPALEE
>PpXP_001777911
MTLDVEYLRGSIAAIFSILKHTACPENVIFHFFAANRDEELRFLVCSIFPFLRFKVYHFDEALVNSRISPSV
RPALDHPLNYARSYMSDILEPCIQRVIYLDSDLIVVDDIVKLWGTKLGPHAIGAPEYCHTNMTKYFTDAFWA
NRTLSRIFDGKKPCYFNTGVMVMDMTKWRIANYRAEIEHWMGVQSRTRIYELGSLPPFLLVFGGLVEPIDHR
WNQHGLGGDNLEGKCRSLHPGPVSLLHWSGKGKPWIRIDQKKTCPVDSLWVPYDLLLSPLSYQ
>PpXP_001770768
MTLDVKYLRGSMAAVFSILKHTACPENVIFHFFAADRDEQLRSLIFSTFPFLRFKVYHFDEALVNLRISPSV
RPALEHPLNYARSYLADILEPCIQRVIYLDSDLIVVDDIVKLWGTRLGPYAIGAPEYCHTNMTKYFTNAFWQ
NRTLSRTFDGKKPCYFNTGVMVMDMTKWRTENYRAVIEQWMGVQNRTRIYDLGSLPPFLLVFGGSVEPIDHR
WNQHGLGGDNLEGKCRPLHPGPVSLLHWSGKGKPWIRIDQRKTCPVDSLWAPYDLLQPSALSYQ
>PpXP_001752454
MTLDVKYLRGSMAAVFSILKHTACPENVIFHFFAADRDEQLRSLVFSTFPFLRFKVYHFNDALVNSRISPSV
RPALEHPLNYARSYLADILEPCIQRVIYLDSDLIVVDDIVKLWGTKLGPHAIGAPEYCHTNVTKYFTDAFWN
NRILSSTFDGKKPCYFNTGVMVMDMVKWRTENYRAVIEQWMAVQSSTRIYDLGSLPPFLLVFGGSVEPIDHR
WNQHGLGGDNLEGKCRPLHPGPVSLLHWSGKGKPWIRIDQKRKCSVDSLWAPYDLLLPSTLSYQ
>Os02g50600
MGGNPAMRAGLALVVVVVAVVVGDVGAALPRFAEAPEYRNGEGCPAAVAGAGVCDPGLVHIAMTLDAHYLRG
SMAAIYSLLKHASCPESIFFHFLAAADGGEGCGGGVGELRTAVAASFPSLRFEIYPFRADAVTGLISASVRA
ALEAPLNYARNYLADLLPKCVPRAIYLDSDVLAVDDVRRLWETRLPAAAVVAAPEYCHANFSRYFTETFWSD
PQLGDRVFAGRRRAPCYFNTGVMVIDLRRWRVGNYRRRIEVWMELQKEKRIYELGSLPPFLLVFAGEVEAVD
HRWNQHGLGGDNVLGSCRPLHKGPVSLMHWSGKGKPWDRLDAGKPCPLDHTWKSYDLYIAEGDSSSASAPFA
LSSSALPAAAFSW
>Os06g13760
MPARAAAAAAAVALLLAVCAQAAALPRFAEAPEYRNGEGCPAAATAAAGVCDAGLVHISMTLDAHYLRGSMA
AVYSLLKHASCPESLFFHFLAEEEEVGGGGDLRRAVAASFPSLRFEIYAFRAEAVAGLISASVRAALESPLN
YARNHLADLLPRCVPRAIYLDSDVLAVDDVRRLWETRLPAAAVVAAPEYCHANFSRYFTPAFWSDPGLGRRV
FAGRRRPPCYFNTGVMVIDLRRWRAGNYRHRIERWMEIQKEKRIYELGSLPPFLLVFAGEVEAVDHRWNQHG
LGGDNVRGSCRPLHDGPVSLMHWSGKGKPWDRLDAGNPCPLDHTWKSYDLYVAGDDGAAASSPASGPALSST
STTWPALVFSW
>AT3G28340
MMSGSRLASRLIIIFSIISTSFFTVESIRLFPDSFDDASSDLMEAPAYQNGLDCSVLAKNRLLLACDPSAVH
IAMTLDPAYLRGTVSAVHSILKHTSCPENIFFHFIASGTSQGSLAKTLSSVFPSLSFKVYTFEETTVKNLIS
SSIRQALDSPLNYARSYLSEILSSCVSRVIYLDSDVIVVDDIQKLWKISLSGSRTIGAPEYCHANFTKYFTD
SFWSDQKLSSVFDSKTPCYFNTGVMVIDLERWREGDYTRKIENWMKIQKEDKRIYELGSLPPFLLVFGGDIE
AIDHQWNQHGLGGDNIVSSCRSLHPGPVSLIHWSGKGKPWVRLDDGKPCPIDYLWAPYDLHKSQRQYLQYNQ
ELEIL
>JMTE2278
LDSCVDRVIYLDSDIVLVDDVYKLWATPLTGSRVIGAPEYCHANFSVYFTNAFWSDPDLNGVFGGRNPCYFN
TGVMVMDLVRWREGDYRKKIEGWMEIQKKKRIYELGSLPPFLLVFGGDVEPIHHRWNQHGLGGDNVRGSCRP
LLHPGPVSLLHWSGKGKPWVRLDGKNPCPLDYLWEPYDLYKPAMNGGDQQHYGFSAL
>AT1G70090
MRLRFPMKSAVLAFAIFLVFIPLFSVGIRMIPGRLTAVSATVGNGFDLGSFVEAPEYRNGKECVSQSLNREN
FVSSCDASLVHVAMTLDSEYLRGSIAAVHSMLRHASCPENVFFHLIAAEFDPASPRVLSQLVRSTFPSLNFK
VYIFREDTVINLISSSIRQALENPLNYARNYLGDILDPCVDRVIYLDSDIIVVDDITKLWNTSLTGSRIIGA
PEYCHANFTKYFTSGFWSDPALPGFFSGRKPCYFNTGVMVMDLVRWREGNYREKLETWMQIQKKKRIYDLGS
LPPFLLVFAGNVEAIDHRWNQHGLGGDNVRGSCRSLHKGPVSLLHWSGKGKPWVRLDEKRPCPLDHLWEPYD
LYEHKIERAKDQSLFGFSSLSELTEDSSFF
>AT1G24170
MSSRFSLTVVCLIALLPFVVGIRLIPARITSVGDGGGGGGNNGFSKLGPFMEAPEYRNGKECVSSSVNRENF
VSSSSSSNDPSLVHIAMTLDSEYLRGSIAAVHSVLRHASCPENVFFHFIAAEFDSASPRVLSQLVRSTFPSL
NFKVYIFREDTVINLISSSIRLALENPLNYARNYLGDILDRSVERVIYLDSDVITVDDITKLWNTVLTGSRV
IGAPEYCHANFTQYFTSGFWSDPALPGLISGQKPCYFNTGVMVMDLVRWREGNYREKLEQWMQLQKKMRIYD
LGSLPPFLLVFAGNVEAIDHRWNQHGLGGDNIRGSCRSLHPGPVSLLHWSGKGKPWVRLDEKRPCPLDHLWE
PYDLYKHKIERAKDQSLLGFASLSELTDDSSFL
>Os03g18890
MLWAARVSGFFSAAMVMVVLSPSLQSFPPAEAIRSSQFDSHVRFPGQIAGGARGLAFRRAPAFRNAADCGNA
TGNVCDPSLVHIAITLDEEYLRGSVAAVHSVVQHATCPESVFFHFLVSDPALGDLVRAVFPQLQFKVYYFDP
DRVRGLISTSVRQALEQPLNYARNYLADLLEPCVRRVIYLDSDLVVVDDVAKLWRTDLGGRTVGAPEYCHAN
FTKYFTDRFWSDKQFAGTFAGRRPCYFNTGVMVLDLARWRRTGYTRRIERWMEIQKSPAGRIYELGSLPPFL
LVFAGHVAPIEHRWNQHGLGGDNVFGSCRDLHPGPVSLLHWSGSGKPWARLGAGRPCPLDALWAPFDLYGPA
DSAAEGSR
>AT3G62660
MLWIMRFSGLFSAALVIIVLSPSLQSFPPAEAIRSSHLDAYLRFPSSDPPPHRFSFRKAPVFRNAADCAAAD
IDSGVCNPSLVHVAITLDFEYLRGSIAAVHSILKHSSCPESVFFHFLVSETDLESLIRSTFPELKLKVYYFD
PEIVRTLISTSVRQALEQPLNYARNYLADLLEPCVRRVIYLDSDLIVVDDIAKLWMTKLGSKTIGAPEYCHA
NFTKYFTPAFWSDERFSGAFSGRKPCYFNTGVMVMDLERWRRVGYTEVIEKWMEIQKSDRIYELGSLPPFLL
VFAGEVAPIEHRWNQHGLGGDNVRGSCRDLHPGPVSLLHWSGSGKPWFRLDSRRPCPLDTLWAPYDLYGHYS
R
>AT4G02130
MLWITRFAGLFSAAMAVIVLSPSLQSFPPAAAIRSSPSPIFRKAPAVFNNGDECLSSGGVCNPSLVHVAITL
DVEYLRGSIAAVNSILQHSVCPESVFFHFIAVSEETNLLESLVRSVFPRLKFNIYDFAPETVRGLISSSVRQ
ALEQPLNYARSYLADLLEPCVNRVIYLDSDLVVVDDIAKLWKTSLGSRIIGAPEYCHANFTKYFTGGFWSEE
RFSGTFRGRKPCYFNTGVMVIDLKKWRRGGYTKRIEKWMEIQRRERIYELGSLPPFLLVFSGHVAPISHRWN
QHGLGGDNVRGSCRDLHPGPVSLLHWSGSGKPWIRLDSKRPCPLDALWTPYDLYRHSH
>AT1G02720
MHWITRFSAFFSAALAMILLSPSLQSFSPAAAIRSSHPYADEFKPQQNSDYSSFRESPMFRNAEQCRSSGED
SGVCNPNLVHVAITLDIDYLRGSIAAVNSILQHSMCPQSVFFHFLVSSESQNLESLIRSTFPKLTNLKIYYF
APETVQSLISSSVRQALEQPLNYARNYLADLLEPCVKRVIYLDSDLVVVDDIVKLWKTGLGQRTIGAPEYCH
ANFTKYFTGGFWSDKRFNGTFKGRNPCYFNTGVMVIDLKKWRQFRFTKRIEKWMEIQKIERIYELGSLPPFL
LVFAGHVAPISHRWNQHGLGGDNVRGSCRDLHSGPVSLLHWSGSGKPWLRLDSKLPCPLDTLWAPYDLYKHS
H
>TNAW13555
CSAGLTHIAMSLESNYMRGMVALVNSIVTNAACPDSLFFHFPVLAADETKALASLLSFFPHLRYNTYHIDKY
NLQKSVRHMGYRSKDLENPLNYARIYLPDMLPRCVKRCIYLDTDMVVLDRIEIVWQTDLGKYVVASPEFCEF
KLFRYFTDYFWNNKTLSAKYESKREACYFNPGMMMFDTEKWRANNISNKLLYWMDVQKTGRLGSLPPFLLVF
SGNLKNLEKQWNLHDLGCGCSVRVDPSKAKLLHWSCDGKPWRRLEGKNGKACTNDKLYWAPYDLTGIQER
>HVNO2922
LENPLNYVRINLPYMIPECIQKLIYLDTDTLMLGRVEDLYATDLERAAIGSPEFCEEYKLQSYFTDNFWANR
TLSQKFENLRDACYFNPGVLVINVPAWRAMKATQKLFYWMQTQKASAAPLYTLGSLPPFLLVFAGQVAHVSR
AWNEHDLGCNCAVLAPGKAHLMHWSCGDKPWRRIRSGAPCLIDTHYWQPFDLMG
