# Supplementary material for: Identification of an algal xylan synthase indicates that there is functional orthology between algal and plant cell wall biosynthesis
Source: New Phytol. 2018 Feb 20;218(3):1049–60. doi: 10.1111/nph.15050 (PMC5902652; doi:10.1111/nph.15050)
Supplement: Supplementary file 2 — Notes S1 Newick tree files and sequences used for Figs 2 and S1–S8. [file NPH-218-1049-s002.zip › Figure2sequence.fa]

>FPCO_24588_CGA_GT47D/1348/1-348
LGLGSPLRIFVYELPPSFNADFLKDARCSHHLFAAEVAIHQALLQSPTRTLVAEQADFYFVPVYTACNFNTE
NGFPNLSGAPKLLHAAIERIAAEYPFWNRTSGQDHVLVASHDFGACFRAMEKAAVQAGIPPFLQNSIVLQTF
GQTKPHPCQDVEHIQIPPYVSPSTALANWRPVEKQNRTIFAYMSGKIEVHPKESVSGEIYGRGVRTGIWKRF
KSDNRFLIRRKRSKAYYEEMLHSLFCFCPRGWAPWSPRIVESVLFGCIPVIIADDIRLPFDDVIDWRALGVV
LQEDQVPNLASILESLSEERVAEMQRALWRQEVRRTLMFLQPSIRGDATWQILKALSRKK
>kfl00113_0290/1490/1-490
MHGVKLPRLTTTSSGNHSKQPHRRGPSYSKRRAPLRRWIRRLGGCTVCCASVILFLLMSAVVFLAVKSWPGA
AVSSAFDLGTDESPANVWRRGGERGGEHDAEEWGGGEIAKGLDLGAYTAMVGGDVAPPTSIADLGLPVPLRI
YVYELPPSFNVDFLRNPRCASHLFAAEVAIHRALLQSPVRTLQPAEADFFFVPVYTACNFNTENGFPNLSGA
PEQLRTAVELLAAEYQYWNRTNGRDHVFVATHDFGACFHAMEKAAVQAGVPQFLRNSIILQTFGQTNNHPCQ
DVDHIQIPPYVPSPLVLANWQPPESQNRTIFAYMSGKIEVHPKESVSGDVYGRAVRTGIWKRFHRDKRFLIR
RKRPEAYYEEMLHARFCLCPRGWAPWSPRIVESVLFGCIPVIIADHIKLPFDDLLNWPAMGLILQENEVPNL
ATILESLSEDRVASMQRELWRAEVRRTLLFLEPSVRGDATWQILDALAKKKMERDKLQ
>At2g28110/1448/1-448
MTTHKHRRTEKNLCFKQYYKWILCFILTLYFFASFFVDHDQDHRSSTSISKHLLTNHKPKLFASRAMFESKI
HDHKLGFTSQQPNIKTDVFNNLKIYVYDLPSKFNKDWLANDRCTNHLFAAEVALHKAFLSLEGDVRTEDPYE
ADFFFVPVYVSCNFSTINGFPAIGHARSLINDAIKLVSTQYPFWNRTSGSDHVFTATHDFGSCFHTMEDRAI
ADGVPIFLRNSIILQTFGVTFNHPCQEVENVVIPPYISPESLHKTQKNIPVTKERDIWVFFRGKMELHPKNI
SGRFYSKRVRTNIWRSYGGDRRFYLQRQRFAGYQSEIARSVFCLCPLGWAPWSPRLVESVALGCVPVIIADG
IRLPFPSTVRWPDISLTVAERDVGKLGDILEHVAATNLSVIQRNLEDPSVRRALMFNVPSREGDATWQVLEA
LSKKLNRSVRRSNSFL
>At5g22940/1498/1-498
MSLDIKKPNITKTKKKKTGFVVKMQLNNNRGGNKRNIFIFFFFRNYYTWILWFCLSLYFFTSYFSVEDQSSP
SSIRLLSNHKTSSSLPSRALIESSAIKTTSIGKKASIFISSLFQIFHFSSKIDFLGSLIKGLFTGMKIYVYD
LPASYNDDWVTASDRCASHLFAAEVAIHRALLSSDVRTLDPDEADYFFVPVYVSCNFSTSNGFPSLSHARSL
LSSAVDFLSDHYPFWNRSQGSDHVFVASHDFGACFHAMEDMAIEEGIPKFMKRSIILQTFGVKYKHPCQEVE
HVVIPPYIPPESVQKAIEKAPVNGRRDIWAFFRGKMEVNPKNISGRFYSKGVRTAILKKFGGRRRFYLNRHR
FAGYRSEIVRSVFCLCPLGWAPWSPRLVESAVLGCVPVVIADGIQLPFSETVQWPEISLTVAEKDVRNLRKV
LEHVAATNLSAIQRNLHEPVFKRALLYNVPMKEGDATWHILESLWRKLDDRSYRRSRVLSQREVDM
>SmXP_002975186
MEGSSNILAGALLTIMTRTVFIAREPLAQVQTNKCGPHYFVRNGCGGPLGLSSNIKVYIYDLPSSYNTDWLV
DSRCSSHLFAAEVAIHQNLLRSPVRTLDPDEADFFFMPVYVSCNFTSRSGFPTLFHASDILQAAVGLVSRNM
PFWDRHQGRDHVFVATHDFGACFHAMEDLAVTMGIPQFLRNSIILQTFGEKNKHPCQNVDHIQIPPYVVPAK
KLPDPRSQRRKILAFFRGKMEIHPKNVSGHMYSRGVRTTIWRRFSHDRRFFIKRKRSDNYKAEMLRSVFCLC
PLGWAPWSPRIVESVIQGCIPVIIADNIQLPYSHVIDWRKISVTVAERDVHKLDRILSRVAATNVSMIQANL
WRDEVRQALVYNQPLVRGDATWQVLDLLSKRKNKVAEAGSRIKVA
>PpXP_001781950
LTNGIRVYVYDLPQKFNKDWLVDERCSNHLFASEVAIHKILLSSPIKTLNPYEADFFFMPVYFSCKFSSKTG
FPRLGHAPKLMEDAVNHVSSMMEFWNRSGGKDHVFVAAHDFGACFHSLESEAIAHGIPEIVQSSLILQTFGV
HGFHPCQAAENIQIPPYISPSTVFSYVKKPPEEQRRNIFAFFRGKMEINPKNVSGLVYSRGVRTYIYKKFSR
NRRFFLKRHRADNYQLDLLRSTFCLCPLGWAPWSPRIVEAVAYGCVPVIIADNIRLPYSHAIDWSNMSLNIR
EHDVHKLYKILLNVAAKNLSSIQKNLWKEENRRVLLFMEPLAKGDATWHMLDRLSTKVDRSFVKHENF
>PpXP_001754437
LTNGIRIYVYDLPAKFNEDWLADERCSNHLFAAEVAIHKVLMTSPIRTLDPCEADFFFIPVYVSCKFTPKTG
FPWLGQARKFMEAAVNHVSTRMEFWNRSGGRDHIFVASHDYGACFHTLETEAIAHGIPEFMRKSLILQTFGV
QDFHPCQAAEHIQIPPYVSPSVAASYIKDPPERQKRNIFAFFRGKMEINPKNVSGLVYSRGVRTVLYKKFSH
NRRFLLKRHRTDNYQLEMLRSTFCLCPVGWAPWSPRIVEAVVHGCVPVIIADNISLPYSHAIDWTGISLSVR
EHDVPKLDKILLNVAATNLSTIQHNLWKEENRRALLFTDPLVKGDATWHVFDRLSTKLERSFIKH
>PpXP_001777222phy194463|estExt_gwp_gw1.C_217/1368/1-368
MHLSGFDTTPFNPLNLTNAIRIYVYDLPPKFNEDWLVDERCSNHLFASEVAIHKILLTSPIRTLDPYEADFF
FMPVYVSCKFSPKTGFPWLGHAPKLMQAAVNHVSTKMEFWNRSWGRDHIFVAAHDYGACFHTLETQAIAQGI
PQFMRNSLILQTFGVKGFHPCQAAEHIQIPPYISPSVAVSYVKDPLEHQQRDIFAYFRGKMEINPKNVSGLL
YSKGIRTVLYKRFSRNKRFVLKRHRVDNSQQEMLRSTFCLCPLGWAPWSPRIVEAVTYGCIPVIIADNISLP
YSHTIDWSSISLTVPEHDVPKLDKILIGVAVTNLTAIQRNLWRGENRRALLFTDPLVQGDATWHIFDLLSST
LDRSFANQ
>BFIK_30701_CGA_GT47D/1367/1-367
AEETRKKAQLMRVPGSAGELKPRFDIKVFVYDLPPYFNVEFVERDARVLEHMFATEVYIHRMLLESPVRTLN
PDEANFFFLPVYTSAQLNEAGRTIPNESARLMLSAVKLVAKEYPYFNRSRGLDHVIVAPHDYGACFHFREDV
ATKVKFKLVLRRLTVLQTFGMHNHTCYRPGRSVVIPPYVSVPRIRAQNYAPEIARTPRTKLAYFRGLFHDFV
NDPSGEMYSRGVRKTIGKHFKNHPDFDVDDNPSDDYLVAMQSAVFCLCPLGWAPWSPRIAESVAFGCIPVII
ADDIILPFEKFIEWKKISVRVAESDTPNLENILRDFSPEEVAAMQKQLWNPGLRNKLLFPWPPGEGYAYTMV
LEELQAK
>FPCO_747_CGA_GT47D/1348/1-348
IKVYVYELPPHLNRDFVLRDPRVRQTMFATEVLIHEDFERSAVRTLDPEEADFYFIPVYTAGVLEDSGRVIP
DTSARTMLEAVTYVSEQWPYFNRLRGLDHVVVAPHDYGACFQYRDELAIQTKFRMVLRYLTVLQTFGVHNHV
CYREGKSVVIPPYIDVRRLRQLDFVPERDAHEKHFLAFFRGLYIDAGNDPSGRVYSRGVRLAIGQTFYNNPA
FDISDAPSPTYLHDMINATFCLCPLGWAPWSPRIFESVQIGCIPVIIADDIILPFENYFNWQRIAVRVMEAD
VPRLEEILRAIPPEKVAAMQQAMWEPEVRQALLFPEPAEPGDAFEMVLNELEAKAERIRK
>kfl00144_0240/1695/1-695
MGCGRRWIAVNVVGVCLLLLVFGGVVGPDLTQSGLGPGDSKSGRVSGVGHGRRARALLQSRRALQQTDRTFA
RERRRWDAEALQNVGVPVILGRGVSVEDRVLHFRRRGISDFFEAEPEWPESQESEEPEDEVGAESSMEGDTD
QVLDSKSVGEAGSGKTGHKGLGKGGPGSVPELIIRDSDSEVRTAETFAPVQTLFVNVTANSTGGAANSSNLE
KKGPLLGQGLPLNITGGVATNKSSRLNQSEFSSRDPDFDAHPHILQNVTEAERVEQTTAESEPLTKGAPGEV
RDIEQEQGLELEEIETTAPTQPPEEAEMQNPFADPETAPMLVLPPQRSIKVYIYDLPPHLNRDFVTRDPRVR
QTMFATEVLIHENFEQSAVRTLDPDEADFYFIPVYTAAVLEDSGRTIPDSSHGTMLEAVMYVAERWPYFNRM
RGLDHVVVAPHDYGACFHYRDELASQTKFRMVLRYLTVLQTFGVHNHVCYRPGRSVVIPPYIDVRKLRQLAF
APERDAHEKSVLAFFRGLYIDAGNDATGKVYSRGVRLAIGQTFANHPDFDISDAPSLTYLQDMMRATFCLCP
LGWAPWSPRIFESVQIGCIPVIIADDIILPFENYFNWERIAVRVKEADVPRLEEILKGIPPEKVAAMQEAMW
DPQVRQALIFPEPAEPGDAFEMILNELEAKVERIRHKRAEYFRKHGQ
>FPCO_29462_CGA_GT47D/1345/1-345
QMKIYIYDLPAYFNSDLVTRDPRILTHMFAAEVLIHYNLLNSSVRTLNPEEADLFFIPVYSTGDLNEQGRAL
PQMAGMMIKQVMQHVVHTWPYFNRTHGQDHVVVVPHDFGACFTFREEEAVTRKVPAVLRKLVMLQTFGQYNH
TCSRLGRSIVIPPYVNVNWVKSVPGNPEDQGQPPRDKFAYFRGLVHDFGNDPWGNKYSKGVRYQIWKHHKDN
PLFDVAEMVPFAYYEDMRRSVFCLCPLGWAPWSPRIVESLQQGCIPVIISDAIILPFSEFIDWPAITLHVPE
KDVPRLDEILSGIPVEEVAAMQKRIWSPAVRRSVLFPQPTEEGDAFHYVLRELARKL
>FQLP_33541_CGA_GT47D/1348/1-348
KMKIYIYDLPSYFNADLVTRDPRILTHMFAAEVLIHYSLMNYSVRTMNPAEADLFFIPVYSTGDLNEQGRAL
PQMAGMMIKQVMHHVVHTWPFYNRTHGSDHVVVVPHDFGACFTFREEEAVTRKVPAVLRKLLMLQTFGQENH
TCSRSGRSIIIPPYVNVNWVKSVPGLPEDPGQPPRDKFAYFRGLVHDFGNDPWGNKYSKGVRYQIWKHHKDN
PLFDVAEMVPYAYYEDMRRSLFCLCPLGWAPWSPRIVESLQQGCIPVIISDNIILPFREFVDWPAITVHVPE
KDVPRLDEILSAIPMEEVAAMQKRIWSPVVRRAVLFLQPAEEGDAFHYVLRELARKLEQR
>kfl00254_0250/1577/1-577
MPPSDATLGRAGSMSNASGRSVSPATNRRCVCGYCAPSSFCTCASSPAPSTGESLGGLQRSSSQMSLTSAFS
SKQLRKQASSTRLDQGAFFYFRQRLAFSCTGLMLVMLCVALASRHLQHASVDGLERVPPFRDSRRMMMSADD
GISVSTGTTAVIQNGLESTGLALPKEVIPNSPLGGPLLEAPARKYNAIASQMKIYIYDLPSYFNADLVTRDP
RILTHMFAAEVLIHYSLMNSSVRTMNPDEADLFFIPVYSTGDLNDQGRALPQMAGMMIKQVMHHVVHTWPFF
NRTHGSDHVVVVPHDFGACFTFREEEAVTRKVPAVLRKLLMLQTFGQENHTCSRSGRSIIIPPYVNVNWVKS
VPGLPEGPGQPPRDKFAYFRGLVHDFGNDPWGNKYSKGVRYQIWKHHKDNPLFDVAEMVPFAYYEDMRRSVF
CLCPLGWAPWSPRIVESLQQGCIPVIISDNIILPFREFVDWPAITVHVPEKDVPRLDEILSAIPVEEVAAMQ
KRIWSPAVRRAVLFPQPAEEGDAFHYVLRELARKLEQRREAQREKDRKSKSKKKSPTNALRGESQTAALHAL
R
>GGWH_10978_CGA_GT47D/1455/1-455
QENLLRGVRVYVYNVPTLFTTNLTDKDPRCLRHMFAAEVVFHRFILSSPYRVRDPAAASWFYVPVYPTCDLT
DAGLPLPARAPRLVRAVIRHIAQEYPYWNRSKGADHFLVTPHDFGACFHFQEKKARRRGILPILRKAVLLQT
FGQRNHQCFKADTIVLPPYVPPDQIQQLALSPPPPRSIFVYFRGLFYDYENDPKGGYYASGGILCKVQRGRT
TPPDALQQAYASAHLPHSSSPHRRPTVATCPSSFCPLELVVTMHSSVPGVSSPCGCHQAVLSLSLCVCAGGV
LRCRGVRASLWENFKSSPTFDISSRRPVAYHQDMRRSIFCVCPRGWAPWSPRLVEAVLLGCIPVIIVDDIIL
PFPNVIPWEEVAVFVQEADVPRLDAILSAITPSEILRKLRRLESPTIKKALLFGLPPQPGDAFHQILLALAQ
RLPRTRAVTLEPGRYSLNGSDAP
>KMNX_2667_CGA_GT47D/1372/1-372
LLTEDPVGKLKVFVYTLPHSFNRKVLKKDPRCLHHMFAAEMHFHDFILQSNVRTYSPESADWFYTPVYSTCD
LTEMGMPLPFRAPRMMRASIAYIAQKYPYWNKSQGADHFFIVPHDFGACFHYQEEKAISRGTLNILKHATLV
QTFGQYNHTCMKQGSIVVPPYAPPHRMHSHLIPKSTLKSIFVYFRGSFYDKGNDPEGGYYARGARASIWENF
KDNPLFDISYTRPVTYYEDMQRSVFCLCPLGWAPWSPRIVESVFFGCIPVIIADDIVLPFAEAFPWLDIAVF
VNEVDVPQLDSILGRIGPRKIRAMQRRLAEPAIRRAVIFHHPSQSGDAFHQVLNSLGRLLPVENRYEREKVD
WRAGPPDDLNPW
>SNOX_23632_CGA_GT47D/1375/1-375
RIRVYVYDDIPHKYNRKQVRKDPRCLTHMFAAEIFFHRFILESPARTLNPLEADWFYVPVYTTCDLMPQGLP
LPFKSPRIMRSAIRFVSQKWPFWNKTQGADHFFIVPHDFGACFHYQEGVAISRGILPLLSRSVLVQTFGQRR
HVCHKYEQGRSVVIPPYAPPQRMQGHVLREEAERNIFVYFRGLFYDRSNDPEGGYYARGARASIWENFKDNP
LFDISSQHPPTYFQDMQRAIFCLCPLGWAPWSPRLVESVVFGCIPVIIADEIVLPFSDVFPWEQIAVFVAEK
DVPRLDSILSNVGPRKILAMQRRLEKPDIKRAMMFMSAPHSGDAFTQVLNALARKLPHPKWVYGPTKEVPSF
HLNWTAGHPSDFKAW
>RQFE_37317_CGA_GT47D/1372/1-372
DPLAGLKIFVYNMPTKYNYNLVKKDHRCLDYMFAAEVYFHHYILRSAARTLNPEEANWFYTPLYQTCDLMDT
GLPLPFRAPRLVRSAIAHIAAEHPFWNRSEGADHFFITPHDFGACFHYQEEKAVQRGILPLLQRATLVQTFG
QKNHVCHKPGSIIIPPYAPPQRMHRRVISASVPRSIYVYFRGLFYDTENDPQGGYYARGARASIWENFKDNP
LFDISARHPASYYEDMQRAIFCLCPLGWAPWSPRLVEAVVFGCIPVIIADDIVLPFADVIPWDEIAVFVREG
DVPKLDAILSEVDPATILAKQRLLSSPIIKRALLFGFPAQTGDAFYQILSGLSRKLPHPASAFLQPGERVLN
WSAGPLEDLKPW
>MOYY_8609_CGA_GT47D/1382/1-382
QPQDAFEGMAGSVSDAVQGLKVYVYHLPAIYNYNLVKKDHRCLSYMFALEVYFHHYILQSPVRTLDPDEADW
FYVPTYQTCDLTDKGFRAPRLIRSAIRLISTRYPFWNRTEGADHFFITPHDFGACFHYKEKKAIGRGVLPLL
ERATLVQTFGQLKHKCHKPGSIVVPPYSPPHRMQRHIIPHPMPRSIFVYFRGLFYDPDNDPKGGYYARGARA
SIWENFRDNPSFDISPRHPLSYYEDMQRSVFCLCPLGWAPWSPRLVESVVFGCIPVIIADDIVLPFADVIPW
EEIAVFVREGDVPRLDAILSAVDPLVILKKLQRLASPAIKRALLFGFPSRKGDAFYQVLLALARQLPHPPSA
YLKPGQRVLNWTAGHPDDFLPW
>RPRU_12594_CGA_GT47D/1373/1-373
DDPLKGLKVFVYNMPSEYNYAFVKKDHRCLSYMFAAEVYFHHYILHSPARTHHPNEADWFYTPLYLTCDLTD
KGLPLPFRAPRMMRSAIRHISTLYPFWNRTEGADHFFITPHDFGACFHFQEKKAISRGILPLLQRATLVQTF
GQHKHRCHKPGSIVIPPYAPAHRMQKHIIPSSVPRSIFVYFRGLFYDPENDKGGGYYARGARASLWENFKEN
PTFDISAIHPISYYEDMRRSLFCLCPLGWAPWSPRLVESVVFGCIPVIIADDIILPFADVIPWKDIAVFVRE
AEVPRLDAILSSISPVSVLEKLQRLASPDIKRALLFDFPSQRGDAFYQVLSSLSRRLPHPSSAFLEPRQRIL
NWSAGPKEDFKRW
>BFIK_28919_CGA_GT47D/1376/1-376
NVLRSDPKGHLKVYVYDLPAKYNARLVEKDPRCLTHMFATEIFFHRNLLNSSVRTMDPDQADWFYTPVYTTC
DLTPNGLPLPFKAPQQMRSAIRHISMSHPYWNRTEGADHFFVVPHDFGACFHYQEETAISRQVLHVLSRAVL
VQTFGQRNHACLKDGSIVVPPFAPPSRMHSRLIPPDTPRDIFVYFRGMFYDIANDPEGGYYARGARAAIWEN
FKDNPLFDVGSDHPSTYYEDMQRSVFCLCPLGWAPWSPRIVESVYFGCIPIIIADNIVLPFSDAIRWDEISV
FVGEKDVARLDEILTEIKPEAIIALQRNLWRLEIRQAVIFPTPAEAGDGFHQVLNALARKLPHKDIHLKPGE
HVLDWSKGPQQDQEEW
>FPCO_28771_CGA_GT47D/1376/1-376
VLRESPEGRLKVFVYDLPSKYNTKLLEKDSRCLNHMFAAEIFVHRNLLNSSVRTMDPSEADWFYTPVYTTCD
LTPNGLPLPFKAPQLMRSAIRWVAEQYPYWNRTEGADHFFVVPHDFGACFHYQEEEAIKRQILGVLQRATLV
QTFGQNNHVCLKAGSIVVPPYAPPQKMRSRFIPPDTPRSIFVYFRGMFYDISNDPEGGYYARGARAAIWENF
KDNPLFDLSSDHPSTYYEDMQRAVFCLCPLGWAPWSPRIVESVIFGCIPVIIGDDIVLPFSDAISWDEISVH
VAEKDVQNLDTILTAIKPEEIMAMQRKMWKPEVRTAMLFPQPAEPGDSFHQILNGLARKLPHKSEVFLKAGE
HIIDWSAGPPQDQGEW
>kfl00398_0130/1470/1-470
MPNKLFTGFAALFCFCFFLLGSIIQRSSLFVLDVENKATVQAAERELTERTWDVQEGTTGVVARRALLDRLM
LEEEVPEDDEEDKVPSVLRESPEGRLKVFVYDLPSKYNTKLLEKDSRCLNHMFAAEIFVHRNLLNSSIRTMD
PSEADWFYTPVYTTCDLTPNGLPLPFKAPQLMRSAIRWVAEHYPYWNRSEGADHFFTVPHDFGACFHYQEEE
AIKRRILPVLQRATLVQTFGQNNHVCLKEGSIVVPPYAPPQKMRSRFIPPDTPRSIFVYFRGMFYDISNDPE
GGYYARGARAAIWENFKDNPLFDLSSDHPSTYYEDMQRAVFCLCPLGWAPWSPRIVESVIFGCIPVIIGDDI
VLPFSDAIRWDEISVYVAEKDVQNLDTILTAIKPEEIMAMQRKMWKPEVRTAMLFPQPAEPGDSFHQILNGL
ARKLPHKPEVFVKPGEHPIDWTAGPQQDQDEWRGDDEN
>FQLP_33325_CGA_GT47D/1376/1-376
VLRESPEGRLKVFVYDLPSKYNTKLLEKDSRCLNHMFAAEIFVHRNLLNSSIRTMDPSEADWFYTPVYTTCD
LTPNGLPLPFKAPQLMRSAIRWVAEHYPYWNRTEGADHFFTVPHDFGACFHYQEEEAIKRQILTVLQRATLV
QTFGQDNHVCLKEGSIVVPPYAPPQKMRSRFIPPDTPRSIFVYFRGMFYDISNDPEGGYYARGARAAIWENF
KDNPLFDLSSDHPSTYYEDMQRAVFCLCPLGWAPWSPRIVESVIFGCIPVIIGDDIVLPFSDAIRWDEISVH
VAEKDVQNLDTILTAIKPEEIMAMQRKMWKPEVRTAMLFPQPAEPGDSFYQILNGLARKLPHKSEVFLKPGE
HPIDWTAGPTQDQDEW
>KEYW_27928_CGA_GT47D/1375/1-375
LTNNPVGRIRVYVYNLPSRYNKNFVKKDPRCLSHMFAAEIFFHTYILRSPIRTTDPEEADWFYAPLYTTCDL
TSSGLPLPFRAPRMVRSAIAHMARSYPFWNRTEGADHFFIVPHDFAACFHFQEEKAVERGIMGILKRATLVQ
TFGQSHHVCLKEGSIIIPPYAPPLNMKRRIIPDNTPRSIFVYFRGLFYDVNNDPEGGYYARGARASLWENFK
DNPLFDISAEHPASYYEDMQRSVFCLCPLGWAPWSPRIVESVVFGCIPVIIADDIILPFSDVIPWQDIAVFV
PEKDVPYMDHILGEIGPRRILAMQKRLASPAIKRAMMFSRPPLPGDCFYQILNGLARMLPHPPSAFLLPGQH
VLNWSDAPPQDLKPW
>WDCW_7335_CGA_GT47D/1377/1-377
DILGDNPVGKLKVYVYELPSKYNSKFIRKDRRCLSHMFATEIFFHYNILRSPVRTMNPEEADWFFTPVYTTC
DLTPHGLPLPFRSPRMMRSAIEHISTLWPYWNRTEGADHFFITPHDFGACFHYQEEKAMERGIMPILARATL
VQTFGQRDHVCHKPGSVVVPPYAPPPKMQTHLIPPSTLRGTFVYFRGLFYDVNNDPQGGYYARGARASVWEN
FKDNPLFDISSEHPVSYYEDMQRSIFCLCPLGWAPWSPRIVESLVFGCIPVIIADDIVLPFEDVIPWSEIAV
FVPEKDVPQLDSILAAVGPKRIAAMQAKLSIPAIKQAVLFHQPMQAGDAFHQVLNELARKLPHPPSAFVEAG
QHVLDWTAGPAADQKPW
>YOXI_55798_CGA_GT47D/1378/1-378
VLGDNPVGRVKIFVYDLPAKYNKRFIKKEPRCLTHMFAAEIFFHANILSSGVRTLDPAEADWFYAPVYTTCD
LTPHGLPLPFRAPRMMRSAILYISRFWPFWNRTEGADHFFIVPHDFGACFHYQEEQAMKRGIMPILARAMLV
QTFGQRQHVCLGPNAIVVPPYAPPQRMQTRLIGPDTPRGTFVYFRGLFYDKNNDPEGGYYARGARASVWENF
KANPLFDISTEHPASYYEDMQRALFCLCPLGWAPWSPRIVESVIFGCIPVIIADDIVLPFADAIPWDKIAVF
VREKDVPQLDVILGAIGPSRIRRMQRHLASHAVKQAMLFPQPPQAGDAFHQLLNGLARRLPHPPSAFLPATA
GQPLLNWSAGPPQDLKPW
>RPGL_29515_CGA_GT47D/1351/1-351
ILGDNPVGRVKIFVYDLPAKYNKRFIKKEPRCLTHMFAAEIFFHANILSSGVRTMDPAEADWFYAPVYTTCD
LTPHGLPLPFRSPRMMRSAILYISRFWPYWNRTEGADHFFIVPHDFGACFHYQEEQAIKRGIMPILARSTLV
QTFGQRQHVCLGPEAIVVPPYAPPQRMQTRLISPDTPRGTFVYFRGLFYDKNNDPEGGYYARGARASVWENF
KANPLFDISTEHPASYYEDMQRALFCLCPLGWAPWSPRIVESVIFGCIPVIIADDIVLPFADAIPWAKIAVF
VPEKDVPQLDAILGAIGPSRIRRMQRHLASHAVKQAMVFPQPPQAGDAFHQLLNGLARRLPHP
>VAZE_2784_CGA_GT47D/1378/1-378
VLGDNPVGRVKIFVYDLPAKYNKRFIKKEPRCLTHMFAAEIFFHANILSSGVRTLDPAEADWFYAPVYTTCD
LTPHGLPLPFRSPRMMRSAILYISRFWPYWNRTEGADHFFIVPHDFGACFHYQEEQAIKRGIMPILARSTLV
QTFGQRQHVCLGPEAIVVPPYAPPQRMQTRLISPDTPRGTFVYFRGLFYDKNNDPEGGYYARGARASVWENF
KANPLFDISTEHPASYYEDMQRALFCLCPLGWAPWSPRIVESVIFGCIPVIIADDIVLPFADAIPWAKIAVF
VPEKDVPQLDVILGAIGPSRIRRMQRHLASPAVKQAMVFPQPPQAGDAFHQLLNGLARRLPHPSAAFLPSTA
GRPLLNWSAGPPQDLKPW
>HKZW_11650_CGA_GT47D/1376/1-376
VLQANPEGRVKIFVYDLPSKYNRKMLKKEPRCLTHMFATEIFFHANILHSPVRTLNPEEADWFYVPAYSTCD
LTPHGLPLPFRSPRMMRSAIRYVSSLYPHWNRTEGADHFFVVPHDFGACFHYQEDEAIQRGILPLFQRATLV
QTFGQQHHVCLKEGSIVVPPYAPPQKMHSHLIDPSTPRGTFVYFRGLFYDINNDPKGGYYARGARASLWENF
KDNPLFDISTTHPTSYYEDMQRSLFCLCPLGWAPWSPRIVESVVFGCISVIIADDIVLPFADAVPWNEIAIF
VPEKDVPRLDVILTSMGPRRILAMQKRLANPAVKRALLFPQPAQAGDAFHQVLNGLARKLPHPASAVLPPGK
RVLNWTAGPVEDLKPW
>WSJO_5586_CGA_GT47D/1346/1-346
LSQDPVGRLKVFVYTLPNRFNVKFIKKDPRCLVHMFATEIFFHQNILHSSVRTLNPEEADWFYIPVYTTCDL
TPHGLPLPFRSPRMMRSAIAYVSRLWPFWNRTEGADHFFIVPHDFGACFHYQEEKAIERGIMPLLERATLVQ
TFGQRHHVCLKPGSIVVPPYAPPPKMQSRIVPAGTPRGTFVYFRGLFYDVNNDPEGGYYARGARASVWENFK
DNPLFDISADHPGSYYEDMQRSIFCLCPLGWAPWSPRIVEAVVFGCIPVIIADDIVLPFADVIPWGDMSVFV
PEKDVPRLDSILASIGPRRILEMQARLQSNVVKQAMLFPQPAEPGDSFHQVLNGLARK
>NBYP_8796_CGA_GT47D/1376/1-376
VLSTNPVGRVKVYVYDMPSRYNKKFIQKEARCLTHMFATEIFFHANILNSAVRTLNPEEADWFYAPVYSTCD
LTPHGLPLPFRSPRMMRSAITFISRLWPFWNRTEGADHFFVVPHDFGACFHYQEDKAIERGIMPLLQRATLV
QTFGQRHHVCLHEGSIVVPPYAPPQKMQLRLIDPATPRGTFVYFRGLFYDENNDPEGGYYARGARASVWENF
KDNPLFDISTEHPASYYEDMQRSVFCLCPLGWAPWSPRIVESVVFGCIPVIIADDIVLPFADAIPWDNIAVF
VQEKDVPQLDSILASIGPRRILAMQKGLASPDVKQAMLFPQPAQPGDAFHQVLNGLARKLPHPPSARLPPGT
RVLNWTAGPVQDLKPW
>JOJQ_4999_CGA_GT47D/1376/1-376
VLSADPVGRVKIFVYDMPSKYNKRFIKKDPRCLTHMFATEIFFHANILNNPVRTLNPEEADWFYAPVYTTCD
LTPHGLPLPFRSPRMMRSAIMYISRLWPYWNRTEGADHFFVVPHDFGACFHYQEDKAIERGIMPLLQRATLV
QTFGQKHHVCLNEGSIVVPPYAPPHKMQSRLIAPSTPRGTFVYFRGLFYDVNNDPEGGYYARGARASVWENF
KDNPLFDISTEHPASYYEDMQRSVFCLCPLGWAPWSPRIVESVVFGCIPVIIADDIVLPFADAIPWNSIAVF
VHEKDVPQLDNILASIGPRRILAMQKRLASPAVKRAMLFPQPAQAGDAFYQVINGLARKLPHPPTARLPPGS
QALNWTDGPIQDLKPW
>MFZO_3316_CGA_GT47D/1376/1-376
ILSADPVGRIKIFVYDMPPRFNKKFIKKEPRCLSHMFATEIFFHANILNSAVRTMNPEEADWFYAPVYTTCD
LTPHGLPLPFRSPRMMRSAITYISRLWPYWNRTEGADHFFIVPHDFGACFHYQEDKAIERGIMPLLQRATLV
QTFGQKHHVCLNEGSIVVPPYAPPQKMQTRLINLATPRGTFVYFRGLFYDVNNDPEGGYYARGARASVWENF
KDNPLFDISTEHPASYYEDMQRSVFCLCPLGWAPWSPRIVESVVFGCIPVIIADDIVLPFADAIPWDKIAVF
VHEKDVPQLDSILASIGPRRILAMQKRLANPAVKQAMLFPQPAIAGDAFHQVLSGLARKLPHPPTARLPTGT
RVLNWSAGPIQDFKPW
>phy202121|estExt_Genewise1.C_7/1449/1-449
MEHPLECADSCSLAMSWFCNKKCRGWGLMKRTVVASGLRSVVLLLLFIYFVQDVTAEMGHQRISGSAGDVLE
DNPVGRLKVFIYDIPSKYNTDWLKKDPRCLTHMFAVEEYLHDFLTESPVRTLNPEEADWFYTPVYTTCDLTP
NGLPLPFKSPRVMRSAISYISSHWPYWNRTDGADHFFVVPHDFAACFHYQEEKAIERGILPLLKRATLIQTF
GQNHHVCLKEDSIVIPPYAPPERMQTRLNPPSTPRSIFAYFRGLFYDPGNDPEGGYYARGARAAIWENFKDN
PLFDISTEHPATYYEDMQRAIFCLCPLGWAPWSPRLVEGVIFGCIPVIIADDIVLPFADAIPWEKIGVFVEE
KDVPILDKILCTINHEEVLEKQRLLANPAMKQAMLFPRPAKPGDAFHQILNGLARKLPHDPSIYLQPGQSFL
NWTEGPPGDLYPWGNDL
>At1g27440/1412/1-412
MKIHSCLSAILLFLFFSASSAKQNVRTERISGSAGDVLEDDPVGKLKVYVYELPSKYNKKLLQKDPRCLTHM
FAAEIFMHRFLLSSPVRTRNPDEADWFYTPIYPTCDLTPTGLPLPFKSPRMMRSSIQLISSNWPYWNRTEGA
DHFFVVPHDFGACFHYQEEKAIERGILPLLQRATLVQTFGQRNHVCLDEGSITIPPFAPPQKMQAHFIPPDI
PRSIFVYFRGLFYDVNNDPEGGYYARGARAAVWENFKNNPLFDISTDHPTTYYEDMQRAIFCLCPLGWAPWS
PRLVEAVVFGCIPVIIADDIVLPFADAIPWEEIGVFVAEKDVPELDTILTSIPTEVILRKQRLLANPSMKRA
MLFPQPAQPGDAFHQILNGLARKLPHDKSIYLKTGEKALNWTAGPVADLKPW
>Atgut1/1415/1-415
MKLSSCVLIFLLCNTFSSISAFRLSRSQPTERISGSAGDVLEDDPVGRLKVFVYELPSKYNKKILQKDPRCL
NHMFAAEIYMQRFLLSSPVRTLNPEEADWFYVPVYTTCDLTPNGLPLPFKSPRMMRSAIQLIASNWPYWNRT
EGADHFFVVPHDFGACFHYQEEKAIGRGILPLLQRATLVQTFGQRNHVCLKEGSITVPPYAPPQKMQSHLIP
EKTPRSIFVYFRGLFYDVGNDPEGGYYARGARAAVWENFKDNPLFDISTEHPTTYYEDMQRAIFCLCPLGWA
PWSPRLVEAVIFGCIPVIIADDIVLPFADAIPWEDIGVFVDEKDVPYLDTILTSIPPEVILRKQRLLANPSM
KQAMLFPQPAQPGDAFHQVLNGLARKLPHERSVYLRPGEKLLNWTAGPVADLKPW
>SmXP_002973462
MGAAWIALALGLALCASAEQQQQHERISGSAGDVLEDDPVGRLKVFVYELPVKYNRKVLEKDPRCLTHMFAT
EIFVHEFLLGSAVRTLNPEEADWFYTPVYTTCDLTRNGLPLPFKSPRMMRSVIQYISNQWPYWNRTEGADHF
FVVPHDFGACFHYQEEKAIERGILHLLQRATLVQTFGQRYHVCLKEGSIVVPPYCPPQKMQAHLIPPSIPRS
IFVYFRGLFYDYGNDPEGGYYARGARAAVWENFKDNPLFDISTEHPITYYEDMQRAIFCLCPLGWAPWSPRL
VEGVIFGCIPVIIADDIVLPFADAIPWEEIGVFVAEKDVPKLDTILTSIPPEVILKKQRLLATPAMKQAMLF
PQPAQPGDAFHQILNGLARKLPHDRRIYLNPGEKALNWSSGPPGDLKPCKRNTLDRESRNWHQLLQLLRHWC
RVLLF
